# Supplementary material for: Heparin-enriched plasma proteome is significantly altered in Alzheimer’s disease
Source: Mol Neurodegener. 2024 Oct 8;19:67. doi: 10.1186/s13024-024-00757-1 (PMC11460197; doi:10.1186/s13024-024-00757-1)
Supplement: Supplementary file 9 — Additional file 9: Table S1: Protein abundance and CVs of 3 fractions of pooled plasma. Table S2: Protein overlap across 3 fractions of pooled plasma. Table S3: Pooled plasma ANOVA. Table S4: Set 1 sample information (n = 36). Table S5: (Set 1 + Set 2) raw protein abundance (n = 121). Table S6: Set 1 variance-corrected protein abundance. Table S7: Set 1 Student's t-test (heparin enrichment). Table S8: Set 1 Student's t-test (top 14 removal). Table S9: Protein overlap between heparin enrichment and top 14 removal. Table S10: SomaScan median-centered data Table S11: Olink median-centered data. Table S12: Protein overlap across Heparin-MS, SomaScan and Olink. Table S13: SomaScan Student's t-test. Table S14: Olink Student's t-test. Table S15: Set 2 sample information (n = 85). Table S16: Set 2 variance-corrected protein abundance. Table S17: Plasma protein concentration. Table S18: Protein overlap between Set 1 and Set 2. Table S19: Set 2 Student's t-test. Table S20: (Set 1 + Set 2) sample information without outliers (n = 109). Table S21: (Set 1 + Set 2) meta-analysis of significance. Table S22: (Set 1 + Set 2) Z-transformed protein abundance. Table S23: Correlations between Z-score and AD biomarkers. Table S24: Correlations between SomaScan and AD biomarkers. Table S25: Correlations between Olink and AD biomarkers. Table S26: (Set 1 + Set 2) meta-analysis of significance after regression for age, sex, race and batch. Table S27: ROC curve statistics for highly significant plasma proteins and plasma pTau181 (n = 95, duplicated samples and missing values removed) .Table S28: (ROSMAP + BANNER) brain sample information (n = 456). Table S29: (ROSMAP + BANNER) variance-corrected protein abundance. Table S30: Protein overlap between FragPipe and Proteome Discoverer search of (ROSMAP + BANNER) brain dataset. Table S31: (ROSMAP + BANNER) ANOVA from FragPipe search. Table S32: (ROSMAP + BANNER) ANOVA from Proteome Discoverer search. Table S33: (ROSMAP + BANNER) module re-assignm [file 13024_2024_757_MOESM9_ESM.xlsx]

## Sheet: Table of contents
Table of Contents
Table S1	Protein abundance and CVs of 3 fractions of pooled plasma
Table S2	Protein overlap across 3 fractions of pooled plasma
Table S3	Pooled plasma ANOVA
Table S4	Set 1 sample information (n = 36)
Table S5	(Set 1 + Set 2) raw protein abundance (n = 121)
Table S6	Set 1 variance-corrected protein abundance
Table S7	Set 1 Student's t-test (heparin enrichment)
Table S8	Set 1 Student's t-test (top 14 removal)
Table S9	Protein overlap between heparin enrichment and top 14 removal
Table S10	SomaScan median-centered data
Table S11	Olink median-centered data
Table S12	Protein overlap across Heparin-MS, SomaScan and Olink
Table S13	SomaScan Student's t-test
Table S14	Olink Student's t-test
Table S15	Set 2 sample information (n = 85)
Table S16	Set 2 variance-corrected protein abundance
Table S17	Plasma protein concentration
Table S18	Protein overlap between Set 1 and Set 2
Table S19	Set 2 Student's t-test
Table S20	(Set 1 + Set 2) sample information without outliers (n = 109)
Table S21	(Set 1 + Set 2) meta-analysis of significance
Table S22	(Set 1 + Set 2) Z-transformed protein abundance
Table S23	Correlations between (Set 1 + Set 2) Z-score and AD biomarkers
Table S24	Correlations between SomaScan and AD biomarkers
Table S25	Correlations between Olink and AD biomarkers
Table S26	(Set 1 + Set 2) meta-analysis of significance after regression for age, sex, race and batch
Table S27	ROC curve statistics for highly significant plasma proteins and plasma pTau181 (n = 95, duplicated samples and missing values removed)
Table S28	(ROSMAP + BANNER) brain sample information (n = 456)
Table S29	(ROSMAP + BANNER) variance-corrected protein abundance
Table S30	Protein overlap between FragPipe and Proteome Discoverer search of (ROSMAP + BANNER) brain dataset
Table S31	(ROSMAP + BANNER) ANOVA from FragPipe search
Table S32	(ROSMAP + BANNER) ANOVA from Proteome Discoverer search
Table S33	(ROSMAP + BANNER) module re-assignment
Table S34	Protein overlap between Hp-enriched plasma and brain datasets

## Sheet: Table S1
Table S1: Protein abundance and CVs of diluted plasma (DP) input, Hp-depleted FT, and Hp-enriched fraction.
Inut							FT							Hp-enriched
	Sample1	Sample2	Sample3	CV(%)	Average CV (%)			Sample1	Sample2	Sample3	CV(%)	Average CV (%)			Sample1	Sample2	Sample3	CV(%)	Average CV (%)
|P00761	51152203933	3673217540	56374285635	78.3378	19.107		|P00761	56164364000	69680839053	4401315685	79.3646	27.6601		|P00761	112958000000	110954000000	7625022142	78.0573	19.588
|Q7M135	17893940499	14550548500	15712867059	10.5739			|Q7M135	15891587100	21359794070	23121338243	18.7332			|Q7M135	19584167681	12715782100	19302286744	22.5958
A1BG|P04217	11693536954	9823933400	11848557238	10.1316			A1BG|P04217	8898531300	11153301066	9149303297	12.6959			A1BG|P04217	6.33928e+08	687610500	7.23444e+08	6.6094
A2M|P01023	60845153246	49994211000	54475930496	9.89521			A2M|P01023	29390553100	61577951618	58184223913	35.5715			A2M|P01023	3989122205	5331129300	4995118733	14.6344
ABI3BP|Q7Z7G0	1.14425e+07	10861745	1.40203e+07	13.8848			ABI3BP|Q7Z7G0	6.49322e+06	7.3125e+06	5.9006e+06	10.7931			ABI3BP|Q7Z7G0	3.64679e+07	42591000	4.2396e+07	8.59645
ACTB|P60709	2088407445	1801371140	1979468553	7.40641			ACP1|P24666	818999	930693	1.54509e+06	35.5996			ACLY|P53396	2.62164e+07	22993558	2.32055e+07	7.46794
ACTC1|P68032	1820756278	1552918660	1775921346	8.3573			ACTB|P60709	1473708420	1912555012	1821470467	13.3415			ACTB|P60709	1180637107	1459276030	1393603976	10.834
ACTN1|P12814	1.39464e+08	110045984	1.38521e+08	12.926			ACTC1|P68032	1185442300	1215071985	1552337278	15.4683			ACTC1|P68032	5.9951e+08	773393660	6.57111e+08	13.09
ACTN4|O43707	7.13645e+06	7165339	1.08222e+07	25.3107			ACTN1|P12814	97658464	1.16182e+08	1.07901e+08	8.65219			ACTN1|P12814	179542628	200847456	1.72e+08	8.12509
ADAMTS13|Q76LX8	3.21254e+06	3.07676e+06	3.42912e+06	5.48601			ACTN4|O43707	7.75131e+06	1.09629e+07	9.19544e+06	17.2895			ACTN4|O43707	2.14946e+06	17086644	1.60667e+07	70.9163
ADAMTSL2|Q86TH1	2.81167e+06	2.03775e+06	2.45014e+06	15.915			ADARB1|P78563	69896032	8.29872e+07	1.04306e+08	20.259			ACTR1A|P61163	7.84532e+06	6699949	6.17041e+06	12.3981
ADAMTSL4|Q6UY14	3.02655e+06	2.36708e+06	3.32417e+06	16.8556			ADIPOQ|Q15848	245879968	3.36935e+08	1.69493e+08	33.4283			ACTR2|P61160	1.54371e+08	140090464	1.43285e+08	5.13646
ADARB1|P78563	1.06087e+08	87083368	1.21179e+08	16.3052			AFM|P43652	2293174020	2687007961	2221435238	10.4422			ACTR3|P61158	1.69655e+08	178310048	1.95727e+08	7.32704
ADIPOQ|Q15848	349349861	316418400	3.10888e+08	6.38735			AGT|P01019	4335508500	5667520318	3246546633	27.4541			ADA2|Q9NZK5	1.30755e+08	147266512	138421134	5.95223
AFM|P43652	2971508776	2589566210	3034213152	8.39995			AHSG|P02765	17997574100	23295675877	21870968852	13.022			ADAMTSL2|Q86TH1	2.41e+07	28309306	2.365e+07	10.1368
AGT|P01019	5817797425	4800170000	5609663673	9.93884			ALB|P02768	943594000000	655801000000	883252000000	18.3394			ADIPOQ|Q15848	1.50396e+07	16033899	1.6301e+07	4.2093
AHSG|P02765	22459387183	18167246800	21627912623	10.9695			ALB|P02769	27615332400	8.45681e+08	37152624571	86.0616			AFM|P43652	1.85592e+08	232256048	2.19649e+08	11.3599
AK2|P54819	1.43755e+06	1.18742e+06	1.17012e+06	11.8304			ALDOA|P04075	53568472	7.02987e+07	103518059	33.5436			AGT|P01019	7.76552e+08	863585020	8.53741e+08	5.73344
ALB|P02768	778779000000	1007580000000	681475000000	20.3516			AMBP|P02760	1597233920	1871986304	1431665061	13.6142			AHSG|P02765	1445551017	1734221440	1673606125	9.40872
ALB|P02769	827917578	28951750700	10399216977	106.765			ANPEP|P15144	14284525	1.71973e+07	1.55519e+07	9.31552			ALB|P02768	199241000000	247504000000	189350000000	14.6749
ALCAM|Q13740	8.7971e+06	8368423	8.6452e+06	2.52626			AOC3|Q16853	3.51518e+06	4.46872e+06	7.69029e+06	41.8743			ALB|P02769	6202021174	234028192	6.88264e+08	139.898
ALDOA|P04075	66437380	55160852	5.68099e+07	10.2415			APCS|P02743	4598068200	5621477063	5343797730	10.2017			ALDOA|P04075	1.3552e+07	17453918	1.13478e+07	21.9025
AMBP|P02760	4655420998	4290195460	4376320417	4.29939			APOA1|P02647	174622000000	183533000000	124226000000	19.889			AMBP|P02760	24595135904	14666815500	23966768021	26.3786
ANG|P03950	6.36676e+07	51331988	5.54841e+07	11.045			APOA2|P02652	29234239500	16485139049	14812067148	39.0945			ANG|P03950	5.10387e+08	485818560	480784883	3.21709
ANPEP|P15144	1.37561e+07	9724786	1.19983e+07	17.0901			APOA4|P06727	5669697500	6666797110	8709067752	22.0856			ANGPTL3|Q9Y5C1	1.75641e+08	173335072	1.37395e+08	13.2287
AOC3|Q16853	1.11097e+07	4.02516e+06	4.69008e+06	59.2051			APOB|P04114	517252288	3.77679e+08	242226344	36.2794			ANGPTL6|Q8NI99	9.02171e+07	93023912	8.39434e+07	5.22024
APCS|P02743	5974800576	5024406500	5636403552	8.68708			APOC1|P02654	9256709100	12296701120	7429093353	25.4516			ANTXR2|P58335	8.31255e+06	3.27321e+06	4.71929e+06	47.7421
APMAP|Q9HDC9	7.08226e+07	55726656	7.63736e+07	15.7964			APOC2|P02655	1503885440	2334173286	1027223319	40.7829			APCS|P02743	7.28152e+08	744279300	7.17434e+08	1.85127
APOA1|P02647	211084000000	116408000000	154594000000	29.6415			APOC3|P02656	5977968600	7725126284	843141811	73.777			APMAP|Q9HDC9	1.46443e+08	151795696	8.69437e+07	28.0361
APOA2|P02652	22299060522	30135914500	17282520043	27.8756			APOC4|P55056	84333096	9.65267e+07	3.15464e+07	48.7822			APOA1|P02647	25547030317	31031849000	31525123393	11.2988
APOA4|P06727	7017964188	5917660200	6982828336	9.41888			APOD|P05090	4814649300	6118663925	5709407688	12.0215			APOA2|P02652	6025078168	6478106100	6380551103	3.78797
APOB|P04114	9184718886	7042965000	8976372396	14.0573			APOE|P02649	467668928	5.84488e+08	6.52202e+08	16.4313			APOA4|P06727	9.63426e+08	951535230	1023080373	3.91463
APOC1|P02654	12685689784	11621334000	12111666749	4.38835			APOE2|APOE2	2922123	4.1499e+06	2.19154e+07	110.004			APOA5|Q6Q788	1.6081e+08	136260384	1.57816e+08	8.83285
APOC2|P02655	3343254888	2777338620	3653441927	13.635			APOF|Q13790	314748096	448586630	3.52426e+08	18.5567			APOB|P04114	92909309955	92332605000	83775832003	5.70394
APOC3|P02656	13184802264	10929143800	1994391399	68.0024			APOH|P02749	1699282050	2127043198	2240566582	14.1146			APOC1|P02654	16235931632	19262031900	19719583054	10.2852
APOC4|P55056	255036716	254887760	3.0103e+08	9.83928			APOL1|O14791	708850820	8.9614e+08	7.98118e+08	11.6947			APOC2|P02655	6487583633	8483503600	9819263494	20.2906
APOD|P05090	6739629448	5683532300	6665909244	9.26619			APOM|O95445	1449500030	1730693266	7.58357e+08	38.1128			APOC3|P02656	22453478249	25996605400	31274897699	16.7039
APOE|P02649	2768909455	2387543300	2639673324	7.46352			ARHGDIB|P52566	34301648	1.06171e+07	1.18254e+08	103.989			APOC4|P55056	2805217352	2315841540	2654568144	9.67018
APOE2|APOE2	1.02535e+07	7.84431e+06	8.85067e+06	13.4702			ARPC2|O15144	3417309	6.63133e+06	3.60594e+06	39.6269			APOD|P05090	7023512083	6203921900	6965051553	6.79337
APOE4|APOE4	1.09381e+08	88784088	9.66522e+07	10.5765			ATRN|O75882	388320576	5.58038e+08	5.8385e+08	20.8255			APOE|P02649	28295265132	30685765600	32417746763	6.79436
APOF|Q13790	4.72923e+08	385863040	4.69966e+08	11.1607			AZGP1|P25311	3680769790	4660509793	4512266207	12.3255			APOE2|APOE2	4.23751e+07	54890204	6.1935e+07	18.6682
APOH|P02749	18430466558	15698804700	17507698198	8.07316			B2M|P61769	312880704	4.2102e+08	4.9314e+08	22.182			APOE4|APOE4	1294479314	1089229950	1255832496	8.9904
APOL1|O14791	1074587958	810804740	8.6335e+08	15.2383			BCHE|P06276	131220816	1.70284e+08	188761126	17.9765			APOF|Q13790	8.40201e+08	860040770	8.42826e+08	1.27132
APOM|O95445	2318427313	1900421500	2388234908	11.9784			BTD|P43251	165530720	2.03049e+08	1.88423e+08	10.1851			APOH|P02749	221505000000	165328000000	242121000000	18.9578
ARHGDIB|P52566	4.79216e+07	24631968	1.01079e+07	69.2296			C1QA|P02745	67509920	7.147e+07	7.11176e+07	3.12958			APOL1|O14791	9.04152e+08	899125380	9.28758e+08	1.74134
ARPC2|O15144	1.63342e+07	10332289	1.35839e+07	22.393			C1QB|P02746	80011048	1.77725e+08	1.29022e+08	37.8972			APOM|O95445	3114581716	2950712320	2395473907	13.3635
ARRB1|P49407	8.56842e+06	7394060	2.75853e+06	49.2277			C1QC|P02747	151199456	1.25037e+08	1.06645e+08	17.5431			APP|P05067	4.03392e+07	48769916	3.46801e+07	17.1829
ATP2A3|Q93084	1.13184e+07	9160580	1.10503e+07	11.1904			C1R|P00736	740825280	9.47585e+08	9.71146e+08	14.2945			ARHGAP18|Q8N392	4.2059e+07	42444312	4.44443e+07	2.97918
ATP5F1A|P25705	8.40866e+06	7650579	5.56441e+06	20.4346			C1RL|Q9NZP8	152272896	2.00545e+08	1.88503e+08	13.9246			ARHGDIB|P52566	4.65294e+06	5.28905e+06	1.50713e+07	70.0439
ATP5F1B|P06576	1.89823e+08	4.98027e+06	8.13839e+06	156.428			C1S|P09871	450974912	5.67809e+08	6.06568e+08	14.9498			ARL6IP5|O75915	982219	8096854	1.07692e+07	76.4611
ATRN|O75882	4.80967e+08	430750144	4.72209e+08	5.81482			C2|P06681	300293824	3.64541e+08	3.75325e+08	11.7			ARPC1B|O15143	6.93194e+07	73993648	8.4177e+07	10.0186
AZGP1|P25311	4667248545	3939639550	4229459600	8.56093			C3|P01024	28238841900	34678023577	30714896166	10.407			ARPC2|O15144	1.19627e+08	110990352	1.26141e+08	6.39101
B2M|P61769	4.77781e+08	352962464	4.31288e+08	14.9954			C4A|P0C0L4	1182799360	1931006107	1540234077	24.1227			ARPC3|O15145	4.31455e+07	56443948	4.81819e+07	13.6308
B4GALT5|O43286	2.05338e+06	1.90064e+06	2.20687e+06	7.45568			C4B|P0C0L5	5326344200	6537396787	4600515378	17.8299			ARPC4|P59998	1.49741e+08	149788720	1.71313e+08	7.92692
BCHE|P06276	1.55652e+08	139820416	1.47979e+08	5.35581			C4BPA|P04003	712869180	1021914446	1021154164	19.399			ARPC5|O15511	5.48018e+07	48620448	6.62293e+07	15.7978
BST1|Q10588	4.38444e+06	2.67986e+06	3.7453e+06	23.8989			C4BPB|P20851	57318848	9.09037e+07	9.2971e+07	24.8934			ARRB1|P49407	4.95503e+07	49611808	5.8572e+07	9.87301
BTD|P43251	1.92827e+08	159421328	1.79889e+08	9.4958			C5|P01031	834447870	1100331134	1324445109	22.5785			ASPN|Q9BXN1	9.20182e+06	9991716	5.61092e+06	28.2394
C1QA|P02745	1389009876	1058082620	1100026331	15.2386			C6|P13671	398068096	5.15824e+08	612948416	21.1427			ATP2A3|Q93084	1.21766e+07	16037029	1.57195e+07	14.634
C1QB|P02746	2853082860	2271902980	2652981018	11.3879			C7|P10643	952214720	1047256089	1050726839	5.4981			ATP5F1B|P06576	8.15503e+06	9607724	1.06496e+07	13.2293
C1QC|P02747	2019833066	1514457220	1709231646	14.5832			C8A|P07357	32663804	3.4332e+07	2.02513e+07	26.4534			ATRN|O75882	6.04531e+07	51068908	4.85837e+07	11.7296
C1R|P00736	1989516947	1608471810	1895106951	10.8376			C8B|P07358	150751728	177269118	3.82088e+07	60.48			AZGP1|P25311	2.90834e+08	378568992	4.02774e+08	16.48
C1RL|Q9NZP8	1.65379e+08	127953200	162205118	13.6668			C8G|P07360	24575456	3.07851e+07	2.37255e+07	14.6195			B2M|P61769	2.86363e+08	64685396	6.46245e+07	92.3826
C1S|P09871	1783626091	1396969090	1587420685	12.1645			C9|P02748	830492030	1046974684	1303501587	22.3316			BIN2|Q9UBW5	7.53363e+07	88824984	1.04271e+08	16.1811
C2|P06681	9.73879e+08	750485310	9.43526e+08	13.6252			CA1|P00915	78192032	8.59596e+07	7.83407e+07	5.49583			BLVRB|P30043	6.75638e+06	7.19709e+06	3.6576e+06	32.8588
C3|P01024	41475991940	36409500000	38856924957	6.51108			CA2|P00918	19366210	2.69627e+07	2.11331e+07	17.6775			BMP1|P13497	1.02469e+07	12976466	7.28563e+06	27.9872
C4A|P0C0L4	2989131433	2394776320	4297807274	30.1683			CALM2|P0DP24	22189408	1.85523e+07	3.3806e+07	32.0618			BTK|Q06187	3.12393e+07	36294968	3.75098e+07	9.49761
C4B|P0C0L5	13728237317	11865692200	13116603230	7.35754			CAP1|Q01518	40353400	5.47314e+07	6.34763e+07	22.0897			C1QA|P02745	15867905235	14347627500	21069218043	20.6189
C4BPA|P04003	9467858913	7491008000	8793365929	11.7066			CAT|P04040	31107980	3.45571e+07	2.68268e+07	12.5608			C1QB|P02746	26529958716	22891542500	21545499490	10.9005
C4BPB|P20851	869949203	726613570	844083059	9.38981			CBLN4|Q9NTU7	1.16339e+06	1.35367e+06	1.28046e+06	7.5819			C1QC|P02747	16835076507	17798539300	16795610249	3.31324
C5|P01031	1944258299	1611430400	2146329890	14.2108			CD109|Q6YHK3	6.73262e+06	1.23269e+07	3.74361e+06	57.3214			C1R|P00736	8344624102	8172579300	7546359609	5.23756
C6|P13671	1266545185	961592830	1081043683	13.9307			CD14|P08571	146400544	1.77577e+08	1.20922e+08	19.1339			C1RL|Q9NZP8	2.04151e+07	24751182	2.34552e+07	9.73043
C7|P10643	1456560787	1282534910	1477460289	7.61416			CD163|Q86VB7	16261768	1.9836e+07	2.42288e+07	19.8446			C1S|P09871	7040547945	7741700100	7721610605	5.32092
C8A|P07357	9.52074e+08	778719620	879742493	10.0062			CD36|P16671	4.16153e+06	5.66712e+06	8.65604e+06	37.1283			C2|P06681	3201530249	3524989440	2572176154	15.6319
C8B|P07358	1328431475	1152651260	1335330383	8.13872			CD44|P16070	16192766	7.94295e+07	9.43903e+07	65.5349			C3|P01024	15309745385	14265787400	15135506495	3.75248
C8G|P07360	1225780088	1147186430	1160254591	3.5758			CD5L|O43866	1503471870	1852371272	4.31885e+08	58.6301			C4A|P0C0L4	11879456930	11238271000	12554102767	5.53367
C9|P02748	2618426402	2272975100	2740582754	9.53331			CD84|Q9UIB8	3977546	4.52627e+06	4.74508e+06	8.95336			C4B|P0C0L5	45838579929	44632334000	49899291358	5.89737
CA1|P00915	9.52487e+07	74274992	9.55609e+07	13.8073			CDH13|P55290	4333806	4.47468e+06	6.46806e+06	23.4404			C4BPA|P04003	137160000000	116105000000	117296000000	9.57486
CA2|P00918	1.40932e+07	19356078	3.08924e+06	68.1518			CDH5|P33151	75783920	8.67948e+07	7.66592e+07	7.67452			C4BPB|P20851	11278828246	10821184500	10974673324	2.11266
CADM1|Q9BY67	3.18525e+06	1668154	2.77666e+06	30.8646			CENPBD1|B2RD01	19965362	2.59094e+07	2.99196e+07	19.8234			C5|P01031	5433120400	5480233000	5890403397	4.49038
CALD1|Q05682	1.91319e+07	14549080	1.74397e+07	13.5994			CETP|P11597	21801952	3.05981e+07	1.33588e+07	39.3268			C6|P13671	4068430052	4236534530	4438512163	4.36221
CALM2|P0DP24	2.52439e+07	19401012	4.31425e+07	42.2739			CFB|P00751	3886694910	4838799694	3950227953	12.5982			C7|P10643	5.02584e+08	498467744	5.64256e+08	7.06298
CALR|P27797	3.09693e+07	32836476	3.06983e+07	3.69554			CFH|P08603	725287490	6.52054e+08	5.83088e+08	10.8819			C8A|P07357	11490066968	11394207700	10513236175	4.83664
CAMP|P49913	4.25468e+07	32624762	2.95685e+07	19.434			CFHR1|Q03591	283583904	3.43295e+08	3.46927e+08	10.9578			C8B|P07358	16557231240	15253233700	16740492633	5.01098
CANX|P27824	1.73668e+07	14724064	1.44714e+07	10.3325			CFHR2|P36980	196270928	2.20459e+08	108795979	33.5347			C8G|P07360	14434784271	11315257300	11696958911	13.6321
CAP1|Q01518	4.10659e+07	42145912	4.73204e+07	7.68352			CFHR3|Q02985	7694067	1.41415e+07	2.04083e+07	45.1473			C9|P02748	9844920038	9419837400	8645375705	6.53734
CAPN1|P07384	1.29281e+07	10398500	1.14302e+07	10.9787			CFHR4|Q92496	28409808	2.85757e+07	4.28961e+07	24.9781			CACYBP|Q9HB71	5.45017e+06	4971909	6.11843e+06	10.4449
CAPZA1|P52907	3.4666e+06	347295	3.00463e+06	74.07			CFI|P05156	1585076740	2022065531	1722171854	12.5809			CALD1|Q05682	2.47367e+07	27528004	3.43348e+07	17.1031
CAPZA2|P47755	6.20544e+06	7.36762e+06	7.55381e+06	10.3757			CFL1|P23528	94881600	1.14076e+08	1.44231e+08	21.1304			CALM2|P0DP24	4.04428e+07	69756864	9.69293e+07	40.9166
CAPZB|P47756	1.8387e+07	15465896	1.3669e+06	77.524			CFP|P27918	51489080	6.1007e+07	5.31644e+07	9.20148			CALR|P27797	1.65304e+08	139067648	139556804	10.1423
CARD14|Q9BXL6	1.05669e+07	8882769	8.39856e+06	12.2608			CHL1|O00533	5995061	1.19227e+07	6.35007e+06	41.0986			CAMP|P49913	4.69415e+08	446609056	4.14753e+08	6.18942
CAT|P04040	2.85861e+07	25267672	3.19877e+07	11.743			CLEC3B|P05452	73033944	9.27734e+07	6.18763e+07	20.6153			CANX|P27824	1.80703e+07	23231702	2.36183e+07	14.3141
CAVIN2|O95810	43604389	25594948	3.83008e+07	25.8273			CLIC1|O00299	28924900	4.6372e+07	5.45337e+07	30.2285			CAP1|Q01518	6.10077e+07	54692944	5.74514e+07	5.48493
CBLN4|Q9NTU7	1.50013e+06	1.06131e+06	1.12029e+06	19.406			CLU|P10909	4507031600	4978962857	5080425297	6.30204			CAPN1|P07384	4.74623e+07	60194128	5.74843e+07	12.1837
CCL18|P55774	8.5378e+06	6709742	7.28067e+06	12.4544			CNDP1|Q96KN2	159091376	2.46364e+08	1.44423e+08	30.0675			CAPN2|P17655	2.81772e+07	13688936	1.43581e+07	43.6384
CD109|Q6YHK3	9.14262e+06	10849418	1.42365e+07	22.7244			COMP|P49747	30007724	3.80326e+07	5.94189e+07	35.7832			CASS4|Q9NQ75	1.02185e+06	1.52311e+06	1.14378e+06	21.2604
CD14|P08571	1.85892e+08	167308016	1.94664e+08	7.6488			CORO1C|Q9ULV4	10039964	1.52947e+07	9.75509e+06	26.6684			CAVIN2|O95810	422188001	399531040	3.97581e+08	3.36554
CD163|Q86VB7	2.29616e+07	17986038	1.68847e+07	16.7956			COTL1|Q14019	14067470	2.46846e+07	4.03027e+07	50.0797			CCL14|Q16627	8.46721e+07	62055600	9.09206e+07	19.1707
CD36|P16671	1.09302e+07	10652587	9.4977e+06	7.33303			CP|P00450	16245281800	19194638420	17767747482	8.31611			CCL16|O15467	1.41055e+07	11128416	1.12807e+07	13.7744
CD44|P16070	2.27984e+07	25257986	2.55761e+07	6.19381			CPB2|Q96IY4	328799328	4.35338e+08	3.51065e+08	15.1174			CCL18|P55774	6.84764e+07	60557420	6.00637e+07	7.48978
CD5L|O43866	1968280343	1495971070	1562157347	15.2633			CPN1|P15169	180050320	1.95823e+08	1.74607e+08	6.0051			CCL5|P13501	1.13568e+07	12034519	1.55698e+07	17.4195
CD84|Q9UIB8	5.23044e+06	4318257	5.10834e+06	10.1353			CPN2|P22792	890841730	1101593864	8.37592e+08	14.7997			CCT2|P78371	3.83625e+07	5927838	6.53034e+08	156.859
CD9|P21926	6.10797e+07	39832500	4.43682e+07	23.107			CRISP3|P54108	47293824	5.22791e+07	3.94863e+07	13.9108			CCT3|P49368	4.83546e+08	72081113000	71932685032	85.7333
CDH5|P33151	9.71246e+07	79873296	8.7036e+07	9.8475			CRTAC1|Q9NQ79	29743808	3.43192e+07	5.14227e+07	29.6837			CCT4|P50991	3.04273e+07	33798752	2.75167e+07	10.2804
CETP|P11597	3.37541e+07	31714966	3.32558e+07	3.23038			CSRP1|P21291	7664671	5.87355e+06	1.08972e+07	31.2588			CCT5|P48643	1.58916e+06	1556249	935516	27.0709
CFB|P00751	10949323861	9240969200	10923931422	9.4401			CST3|P01034	153550960	1.78452e+08	3.12575e+08	39.8098			CCT6A|P40227	2.28015e+07	18102494	1.34946e+07	25.6636
CFD|P00746	2.21326e+08	174775888	1.85656e+08	12.5569			CTBS|Q01459	20511872	3.0416e+07	2.79244e+07	19.6003			CD14|P08571	7.24219e+07	84249960	9.07596e+07	11.2716
CFH|P08603	8114248469	6521824300	8006276649	11.7902			DBH|P09172	66991724	6.43888e+07	5.71447e+07	8.11964			CD36|P16671	7.44806e+07	78076264	7.53123e+07	2.47825
CFHR1|Q03591	1401296979	1122137340	1304064554	11.1069			DEFA1|P59665	23306626	2.47636e+07	2.83615e+07	10.2127			CD5L|O43866	4614797792	4186142720	4574997008	5.31175
CFHR2|P36980	3.46969e+08	314976384	3.54059e+08	6.14814			DPP4|P27487	3.27941e+06	8.33055e+06	2.84768e+06	63.2585			CD84|Q9UIB8	1.46194e+06	2.00887e+06	1.71134e+06	15.8514
CFHR3|Q02985	6.50192e+07	49301200	5.43308e+07	14.2785			EFEMP1|Q12805	161608816	2.36036e+08	2.9097e+08	28.285			CD9|P21926	1.55816e+08	193765808	1.68954e+08	11.1496
CFHR4|Q92496	9.20325e+07	75609104	92663735	11.1439			ENO1|P06733	33662656	4.37056e+07	4.88282e+07	18.3396			CD93|Q9NPY3	8.72164e+07	112295824	1.22288e+08	16.8444
CFHR5|Q9BXR6	1.08368e+08	104784400	1.23407e+08	8.80765			ENPP2|Q13822	12063366	1.31775e+07	7.59703e+06	26.9805			CDH1|P12830	4.28425e+07	43853804	4.69636e+07	4.82061
CFI|P05156	2144100926	1772762110	2251416119	12.2159			F10|P00742	71124232	8.98487e+07	5.62542e+07	23.2485			CFB|P00751	27786251066	25069150200	24256007319	7.19238
CFL1|P23528	1.49166e+08	114438864	129634070	13.2809			F12|P00748	211548832	2.61541e+08	2.35958e+08	10.5769			CFD|P00746	2345098820	2200806400	1798031242	13.4079
CFP|P27918	3.53087e+08	315433088	2.54537e+08	16.1625			F13A1|P00488	393477696	4.97482e+08	463824970	11.7517			CFH|P08603	95787169606	99576398000	92222916774	3.83604
CHL1|O00533	1.16608e+07	8953832	1.17868e+07	14.8186			F13B|P05160	303959648	390479171	3.72121e+08	12.8224			CFHR1|Q03591	11252556952	10634492900	11361614429	3.53817
CLEC3B|P05452	8.31421e+08	654258110	7.77135e+08	12.0338			F2|P00734	1598131460	2090926514	1807374871	13.4995			CFHR2|P36980	8.90997e+08	857744830	8.58062e+08	2.1989
CLIC1|O00299	5.43096e+07	46037080	4.78564e+07	8.79977			F5|P12259	99680168	1.43889e+07	5.79339e+07	74.3862			CFHR3|Q02985	3.18806e+08	307570304	347996502	6.42479
CLU|P10909	5796510723	5219340800	5599684773	5.29758			F7|P08709	16412980	2.06734e+07	1.12034e+07	29.4654			CFHR4|Q92496	2.17749e+08	243989088	3.11635e+08	18.7908
CNDP1|Q96KN2	1.99758e+08	192690976	2.47599e+08	14.0007			FBLN1|P23142	558367300	5.66052e+08	5.90756e+08	2.95999			CFHR5|Q9BXR6	1285871472	1440212220	1279092649	6.82581
CNTN1|Q12860	4.20617e+06	3.94059e+06	4.35922e+06	5.08117			FCGBP|Q9Y6R7	117573520	1.53165e+08	1.93553e+08	24.5633			CFI|P05156	7.51024e+08	796707520	8.22756e+08	4.59542
COL18A1|P39060	8.77344e+06	4.17547e+06	7.05156e+06	34.8443			FCGR3A|P08637	50874604	5.29459e+07	3.22052e+07	25.1947			CFL1|P23528	1.19771e+08	139281888	131327449	7.53941
COL6A3|P12111	3.46611e+07	26491224	3.0487e+07	13.3739			FCGR3B|O75015	7923513	9.5287e+06	5.95529e+06	22.9385			CFP|P27918	3374456453	3602034690	3383694970	3.7299
COLEC11|Q9BWP8	4.79655e+07	41357268	5.1094e+07	10.6204			FCN2|Q15485	59269340	6.42447e+07	5.00359e+07	12.4632			CHMP4B|Q9H444	1.67294e+06	1462130	1.52093e+06	7.00948
COMP|P49747	1.11952e+08	105165744	1.09708e+08	3.17375			FCN3|O75636	600629310	7.21165e+08	520808351	16.4222			CLEC3B|P05452	8499510132	8148527100	6922425142	10.5389
CORO1C|Q9ULV4	2.40393e+07	22635134	2.41238e+07	3.54307			FERMT3|Q86UX7	35571864	4.1969e+07	3.09778e+07	15.2606			CLIC1|O00299	1.7441e+08	168288096	1.71594e+08	1.78744
CP|P00450	21341324443	17289482200	21553543784	11.9779			FETUB|Q9UGM5	287601056	3.76385e+08	2.9395e+08	15.511			CLSTN1|O94985	9.34583e+06	9473319	1.05959e+07	7.01539
CPB2|Q96IY4	8.47306e+08	2262411520	1672686228	44.5894			FGA|P02671	39902769000	44438726290	46219618482	7.4839			CLTA|P09496	797992	824367	746107	5.04338
CPN1|P15169	431082056	315608288	4.41474e+08	17.6395			FGB|P02675	51411100000	64903672047	51068072611	14.1427			CLU|P10909	4298945370	4089069820	4811677667	8.44863
CPN2|P22792	1247994247	1016812420	1291005454	12.4415			FGG|P02679	40344355000	69342537506	72666507582	29.2501			COL18A1|P39060	1.62065e+08	167467024	192457853	9.31873
CRISP3|P54108	6.85328e+07	56631456	4.88048e+07	17.1305			FGL1|Q08830	12868741	1.76561e+07	1.64503e+07	15.902			COL6A3|P12111	2.30623e+08	198685232	246390336	10.7911
CRP|P02741	2.09007e+08	142498736	1.84801e+08	18.83			FLNA|P21333	289048832	3.83381e+08	3.7957e+08	15.2271			COLEC10|Q9Y6Z7	4.63321e+08	665467520	2.14946e+08	50.3795
CRTAC1|Q9NQ79	8.95426e+07	76349120	7.12451e+07	11.9451			FLT4|P35916	6.36948e+06	7.6081e+06	1.89986e+06	56.7344			COLEC11|Q9BWP8	4.62209e+08	467054400	4.41446e+08	2.97733
CSRP1|P21291	1.59295e+07	11172422	1.58252e+07	18.9872			FN1|P02751	631870020	1113219716	6.91965e+08	32.2873			COMP|P49747	7.03898e+08	692543870	672232727	2.32645
CST3|P01034	2.36518e+08	202144640	2.155e+08	7.94678			GANAB|Q14697	3.20446e+06	4.57835e+06	9.54393e+06	57.7431			COPA|P53621	2.92927e+06	2918880	3.509e+06	10.8285
CTBS|Q01459	3.0044e+07	22293332	2.7923e+07	14.972			GAPDH|P04406	140739728	1.66919e+08	220835577	23.1831			CORO1A|P31146	1.4395e+08	137929824	1.52203e+08	4.95238
CYB5R3|P00387	1.12401e+07	8888424	1.07896e+07	12.1112			GC|P02774	18729252900	22009614028	16780686053	13.7827			CORO1C|Q9ULV4	1.00294e+08	91230344	9.5381e+07	4.74431
DBH|P09172	6.67664e+07	63833008	6.95753e+07	4.30333			GP1BA|P07359	53732080	6.92171e+07	6.64368e+07	13.0774			CP|P00450	2636222554	3116232190	3084853428	9.11593
DEFA1|P59665	2.98136e+07	27788844	2.90203e+07	3.53343			GP1BB|P13224	23526562	4.12233e+07	2.59408e+08	121.585			CPB2|Q96IY4	3022449525	2863972100	2442472780	10.7972
DIAPH1|O60610	1.71346e+06	4.03333e+06	1.70763e+06	53.9705			GPLD1|P80108	264475488	3.12633e+08	4.13772e+08	23.07			CPN1|P15169	3608610173	2989201150	3299694779	9.38736
DPP4|P27487	1.9474e+07	4.10942e+06	1.11946e+07	66.3352			GPX3|P22352	425363648	5.05024e+08	3.57671e+08	17.1787			CPN2|P22792	3.12458e+08	357877056	3.2173e+08	7.257
ECM1|Q16610	3.48522e+08	278991488	3.70927e+08	14.404			GSN|P06396	1868549120	2231164241	2754363392	19.4917			CPNE7|Q9UBL6	2.15847e+06	2.04421e+06	2.87635e+06	19.1162
EFEMP1|Q12805	2.42328e+08	166901728	1.97916e+08	18.7325			GSTO1|P78417	26373240	2.56861e+07	4.80222e+07	38.0751			CRP|P02741	1929088185	1859878020	1709179756	6.13529
EHD3|Q9NZN3	7.11577e+06	4824155	6.037e+06	19.1322			GSTP1|P09211	13278414	5.9747e+06	4.95201e+06	56.2804			CRTAC1|Q9NQ79	410184228	413658848	4.35749e+08	3.30253
ENG|P17813	3.26697e+06	3.69184e+06	4.00641e+06	10.1526			H6PD|O95479	1.06114e+06	998172	765044	16.5684			CSRP1|P21291	7.41469e+07	74966624	7.75118e+07	2.32272
ENO1|P06733	4.46107e+07	35757088	4.33548e+07	11.6157			HBA1|P69905	5663969300	7881741476	7179330983	16.4069			CST3|P01034	2.46472e+07	35031912	1.89134e+07	31.1874
ENPP2|Q13822	2.10003e+07	18349242	2.36547e+07	12.6311			HBB|P68871	8259956700	11140172510	12889655425	21.7197			CTSG|P08311	1.2467e+07	14575660	1.24538e+07	9.27615
F10|P00742	577773037	513948608	5.92072e+08	7.41111			HBD|P02042	157107216	1.83338e+08	1.04117e+08	27.2337			CTSS|P25774	2.60066e+07	29535364	2.86783e+07	6.55601
F11|P03951	1.56065e+08	127244952	1.46878e+08	10.2667			HGFAC|Q04756	75821128	8.29884e+07	9.01786e+07	8.64952			CTTN|Q14247	2.39364e+07	33608168	4.09928e+07	26.0421
F12|P00748	1341985940	1122923010	1350642940	10.1465			HIST1H2BK|O60814	3763667	6.8359e+06	4.08645e+08	166.64			CYB5R3|P00387	8.98597e+06	11541288	3.77802e+07	82.0032
F13A1|P00488	4.1658e+08	409497824	4.99694e+08	11.3493			HP|P00738	100382000000	112957000000	200646000000	39.5815			CYFIP1|Q7L576	1.71002e+07	14574075	1.37082e+07	11.6505
F13B|P05160	4.15023e+08	322634336	3.95289e+08	12.8836			HPR|P00739	2849356290	3472808032	2470370474	17.2702			DBH|P09172	2.96746e+06	6885856	3.1674e+06	50.8459
F2|P00734	7702394310	6679055400	7744116292	8.17918			HPX|P02790	52076990000	53269643431	56097219488	3.83684			DCD|P81605	8.97835e+07	65197032	1.29299e+08	34.1276
F5|P12259	2.22707e+08	192017856	2.11862e+08	7.45132			HRG|P04196	240139312	240666746	1.40488e+08	27.8548			DCTN4|Q9UJW0	1.00084e+06	1.73549e+06	1.81786e+06	29.6309
F7|P08709	5.55337e+07	47043196	4.57051e+07	10.7844			HSP90B1|P14625	7879589	8.76204e+06	4.0214e+06	36.6041			DIAPH1|O60610	1.98083e+07	21997086	1.78039e+07	10.5552
F9|P00740	4.17577e+08	357279008	3.88378e+08	7.77671			HSPA5|P11021	35351904	4.58627e+07	4.64568e+07	14.679			DNAJC3|Q13217	1.66375e+07	14645760	1.31669e+07	11.7545
FAM20C|Q8IXL6	5.03507e+06	4.56119e+06	4.70009e+06	5.11194			HSPA8|P11142	35385440	4.17797e+07	4.11477e+07	8.93433			DPT|Q07507	4.01951e+07	36821752	4.14022e+07	6.01441
FBLN1|P23142	7.37872e+08	645402240	8.27255e+08	12.3406			HSPB1|P04792	24522478	2.72083e+07	3.93334e+07	25.9955			DSC1|Q08554	5.79264e+06	12412935	6.7592e+07	118.642
FBLN5|Q9UBX5	9.65853e+06	8246543	9.98584e+06	9.94195			HSPG2|P98160	17345226	2.09087e+07	2.07878e+07	10.2811			DSP|P15924	2.1987e+06	13757535	8.01143e+07	131.3
FCGBP|Q9Y6R7	1.40877e+08	118573712	1.48971e+08	11.5633			IGFALS|P35858	521845056	5.42274e+08	3.69338e+08	19.7777			ECM1|Q16610	3980274317	6487271900	5880436452	24.0015
FCGR3A|P08637	5.51084e+07	13944564	1.72131e+07	79.5706			IGFBP3|P17936	24245104	2.90617e+07	5.67252e+06	62.8206			EEF1A1|P68104	3.61888e+07	33177920	3.89969e+07	8.05641
FCGR3B|O75015	1.00918e+07	8603750	1.00902e+07	8.949			IGHA1|P01876	41969574000	53681844754	53216947855	13.3647			EEF1G|P26641	1.14247e+07	10034269	1.03068e+07	6.95869
FCN2|Q15485	1.63922e+08	117408880	1.26074e+08	18.2143			IGHA2|P01877	5009255400	3039346983	6612726164	36.6232			EFEMP1|Q12805	2.58234e+07	35220828	1.12238e+07	50.197
FCN3|O75636	5.9625e+08	512072896	5.70093e+08	7.70045			IGHD|P01880	635517950	7.18367e+08	4.07815e+08	27.384			EHD3|Q9NZN3	1.21662e+07	11872517	1.33461e+07	6.25854
FERMT3|Q86UX7	1.32661e+08	101382168	1.28771e+08	14.0959			IGHG1|P01857	147063000000	155738000000	55843861938	46.2909			EIF3D|O15371	4.22266e+06	3.46598e+06	4.04957e+06	10.1326
FETUB|Q9UGM5	3.6519e+08	322185504	3.73474e+08	7.78628			IGHG2|P01859	73738387000	89301151658	107528000000	18.7521			EIF4A2|Q14240	1.24593e+07	10008676	1.39596e+07	16.4249
FGA|P02671	47254164230	36300980000	52410710643	18.152			IGHG3|P01860	7726129200	8776007850	4146985196	35.2598			EIF5A|P63241	4.51676e+07	39229200	3.56932e+07	11.9602
FGB|P02675	51651288665	56868295000	50347180438	6.51616			IGHG4|P01861	4138370560	5966215367	14453271963	67.2379			EMILIN1|Q9Y6C2	8.25963e+06	10229357	1.14766e+07	16.2382
FGG|P02679	79186061918	74245800000	86246140248	7.54925			IGHM|P01871	19772186600	24977598675	5349261052	60.8903			ENO1|P06733	3.9199e+07	43456032	4.90159e+07	11.2162
FLNA|P21333	4.50195e+08	372874144	4.58552e+08	11.0576			IGHV1-18|A0A0C4DH31	56105472	7.35963e+07	116894061	38.0712			ENPP2|Q13822	9.48051e+06	17533196	1.42121e+07	29.4491
FLT4|P35916	5.93868e+06	5308268	8.94808e+06	28.8958			IGHV1-2|P23083	198896848	1.99576e+08	2.43587e+08	11.9652			F10|P00742	5084945583	4859262500	6441287071	15.667
FN1|P02751	4348702290	3607542270	4411778070	10.8481			IGHV1-24|A0A0C4DH33	12371112	1.61288e+07	6.19398e+06	43.376			F11|P03951	1189531899	1270038270	1287325969	4.17879
GAPDH|P04406	2.11242e+08	192588672	2.18551e+08	6.4533			IGHV1-3|A0A0C4DH29	19607622	1.32143e+06	2.47336e+07	80.8568			F12|P00748	10919317762	10453940200	11677547166	5.60607
GC|P02774	24173936928	20431056900	22155572418	8.41827			IGHV1-46|P01743	68323152	1.28542e+08	1.43991e+08	35.1883			F13A1|P00488	4.45875e+07	47143932	3.92737e+07	9.19381
GGH|Q92820	5.36616e+07	43396984	5.23035e+07	11.1991			IGHV1-58|A0A0C4DH39	57313808	1.07906e+08	1.11973e+08	32.9568			F13B|P05160	1.83476e+07	21383900	1.08809e+07	32.0374
GNPTG|Q9UJJ9	690276	763638	848085	10.2914			IGHV1-8|P0DP01	66068576	9.68645e+07	7.68764e+07	19.5459			F2|P00734	39033123007	39849927000	48173758547	11.9429
GP1BA|P07359	9.33844e+07	83985152	1.01915e+08	9.63346			IGHV2-26|A0A0B4J1V2	295024224	3.78782e+08	309766603	13.6382			F5|P12259	2372463391	2604094210	2784186228	7.97855
GP1BB|P13224	5.11305e+07	37682212	3.88319e+07	17.5205			IGHV2-5|P01817	195631056	6.88217e+08	382957211	58.8808			F7|P08709	1.66524e+08	147041136	1.47591e+08	7.21651
GPLD1|P80108	3.56184e+08	280299520	3.2273e+08	11.8944			IGHV2-70|P01814	21572218	1.69967e+07	1.76389e+07	13.2215			F9|P00740	6037699054	5626476500	6203221948	4.98619
GPX3|P22352	6.32784e+08	535494784	5.98985e+08	8.38483			IGHV2-70D|A0A0C4DH43	558564740	5.74686e+08	9.99231e+08	35.1555			FAM20C|Q8IXL6	3.58806e+07	34907380	5.30276e+07	24.6957
GSN|P06396	2989736327	2228839420	2674579783	14.5307			IGHV3-13|P01766	6066137	2.30768e+07	2.37956e+07	56.8681			FBLN1|P23142	5.35937e+07	72871888	6.5281e+07	15.1941
GSR|P00390	3.00426e+06	7075212	8.63033e+06	46.5842			IGHV3-15|A0A0B4J1V0	1781138940	6695793720	5088137990	55.4176			FBN1|P35555	3.19554e+07	41094036	4.17564e+07	14.3131
GSTO1|P78417	3.47148e+07	26799086	2.60355e+07	16.4677			IGHV3-21|A0A0B4J1V1	48270208	6.54225e+07	6.17776e+07	15.4494			FCGBP|Q9Y6R7	1.30577e+07	14252196	1.51334e+07	7.3634
GSTP1|P09211	5.1151e+06	4834586	6.04977e+06	11.9304			IGHV3-30|P01768	1402665730	1700926587	8.08196e+08	34.8548			FCN1|O00602	6.58181e+06	5.7743e+06	5.96434e+06	6.91338
H6PD|O95479	1.20683e+06	1.13945e+06	1.21297e+06	3.43778			IGHV3-43|A0A0B4J1X8	70930120	9.96852e+07	7.82346e+07	18.0184			FCN2|Q15485	8.05986e+08	711428100	7.14949e+08	7.20388
HABP2|Q14520	4.8692e+08	413856320	5131256502	134.42			IGHV3-48|P01763	27397116	3.53602e+07	2.50964e+07	18.3918			FCN3|O75636	1.67339e+08	144703168	1.40762e+08	9.50253
HBA1|P69905	7153287730	5868070900	6593534003	9.85557			IGHV3-49|A0A0A0MS15	432615488	5.51384e+08	5.14402e+08	12.1683			FERMT3|Q86UX7	1613436434	1457649280	1590692282	5.41532
HBB|P68871	12185475104	9501738000	10654303361	12.4884			IGHV3-53|P01767	70093464	8.83883e+07	4.74843e+07	29.8445			FGA|P02671	42462037378	43844002000	40025994090	4.59053
HBD|P02042	1.68157e+08	130386680	1.34821e+08	14.2925			IGHV3-64|A0A075B6Q5	206491360	2.6903e+08	1.57608e+08	26.4637			FGB|P02675	36357014405	53881418000	39732567064	21.4611
HBG1|P69891	1.68737e+06	1234982	1.81231e+06	19.2461			IGHV3-64D|A0A0J9YX35	264088912	2.02081e+08	7.57917e+07	53.1181			FGFBP1|Q14512	637719	937958	541201	29.3232
HGFAC|Q04756	1.94241e+08	148772112	187319318	13.8586			IGHV3-66|A0A0C4DH42	690487420	768920098	7.25306e+08	5.39638			FGG|P02679	43158067323	45111149000	47942135818	5.29784
HIST1H2AB|P04908	9.2324e+06	6250023	6.56925e+06	22.2775			IGHV3-7|P01780	1489375620	1808338070	1691984338	9.70479			FHL1|Q13642	2.44004e+07	23434616	2.99521e+07	13.5653
HIST1H2BK|O60814	1.20816e+07	8638658	8.35026e+06	21.4241			IGHV3-72|A0A0B4J1Y9	1190138500	5549933365	1383958102	90.9555			FLNA|P21333	3.96605e+08	435043328	4.51136e+08	6.55253
HK1|P19367	3.12584e+06	1.89334e+06	2.58299e+06	24.3762			IGHV3-73|A0A0B4J1V6	145048096	2.03341e+08	9.93685e+07	34.9164			FN1|P02751	42074026797	42625757000	45683621864	4.47388
HLA-A|P01891	3.5189e+07	32148252	3.23642e+07	5.10525			IGHV3-74|A0A0B4J1X5	92590952	1.11223e+08	9.25214e+07	10.9108			GANAB|Q14697	1.9851e+07	20134880	2.37744e+07	10.294
HLA-A|P18462	1.49539e+06	724939	1.39401e+06	34.7478			IGHV3-9|P01782	1251259650	1572698307	1150267716	16.6518			GAPDH|P04406	1.50672e+08	163015680	1.8372e+08	10.0718
HLA-B|P01889	5.18763e+06	1.63e+06	1.51866e+06	75.1012			IGHV4-28|A0A0C4DH34	187651808	199990320	1.36283e+08	19.3468			GARS|P41250	692238	366040	604003	30.4514
HP|P00738	138344000000	107428000000	128921000000	12.6871			IGHV4-30-2|A0A087WSY4	37977272	4.26776e+07	5.90684e+07	23.7735			GC|P02774	1689292158	1933868930	1629696043	9.20577
HPR|P00739	3688658993	3028935680	3775423931	11.672			IGHV4-30-4|P0DP06	14507062	1.86364e+07	6.22307e+06	48.1741			GGH|Q92820	4.74767e+08	471913824	4.53152e+08	2.51664
HPX|P02790	64045112731	54788522000	68238526987	11.0364			IGHV4-31|P0DP07	5058212	4.3875e+06	1.82243e+07	84.5928			GLIPR2|Q9H4G4	1.13284e+08	117168128	1.14292e+08	1.75397
HRG|P04196	6692156351	5409521700	6434688674	10.9816			IGHV4-34|P06331	286511104	3866402401	2426978208	82.1298			GNB1|P62873	2.40573e+07	21339272	2.31818e+07	6.06913
HSP90AB1|P08238	3.95066e+06	3468152	2.81278e+06	16.746			IGHV4-38-2|P0DP08	47421544	6.56776e+07	7.3397e+07	21.4575			GNB5|O14775	1.55411e+06	1.67349e+06	1.73312e+06	5.51235
HSP90B1|P14625	4.8439e+07	268343600	3.31183e+08	68.7374			IGHV4-39|P01824	419601280	5.49281e+08	5.48234e+08	14.7458			GNPTG|Q9UJJ9	1.754e+07	14642801	1.73852e+07	9.86439
HSPA5|P11021	5.80474e+07	85390112	5.49709e+07	25.3193			IGHV4-4|A0A075B6R2	225874912	3.06845e+08	3.057e+08	16.6102			GP1BA|P07359	2.40017e+08	199562192	2.01137e+08	10.7295
HSPA8|P11142	4.78657e+07	41118380	4.97227e+07	9.79299			IGHV4-61|A0A0C4DH41	112067792	135363103	7.44819e+07	28.6278			GP1BB|P13224	9.2445e+07	99144176	9.45669e+07	3.58939
HSPG2|P98160	2.20249e+07	18774308	2.41058e+07	12.42			IGHV5-10-1|A0A0J9YXX1	270481536	3.35013e+08	7.32034e+08	56.0602			GP9|P14770	6.64832e+07	72908304	5.38465e+07	15.0563
IGF1|P05019	1.08105e+07	8.28825e+06	1.02778e+07	13.5762			IGHV5-51|A0A0C4DH38	3202079740	4123411424	5327002072	25.2657			GPLD1|P80108	9.91652e+07	73952056	8.50533e+07	14.6839
IGF2|P01344	1.13691e+08	96367512	122269681	11.9112			IGHV6-1|A0A0B4J1U7	406578784	1425396309	5.69592e+08	68.3629			GPX3|P22352	4.60471e+07	44059244	4.67637e+07	3.07112
IGFALS|P35858	7.69198e+08	596996290	7.22185e+08	12.7863			IGHV7-4-1|A0A0J9YVY3	12245007	1.97907e+07	1.57126e+07	23.7305			GRB2|P62993	1.47296e+06	1.21618e+06	1.60962e+06	13.9401
IGFBP3|P17936	1.40403e+08	101754744	1.2194e+08	15.9275			IGKC|P01834	94116774000	51723148173	58839050331	33.275			GSN|P06396	1516676879	1442882690	1428681643	3.22963
IGFBP4|P22692	2.35404e+07	23041084	2.66928e+07	8.10643			IGKV1-12|A0A0C4DH73	899093250	1095933810	9.92138e+08	9.88923			GTPBP2|Q9BX10	6.12776e+06	4375662	4.67723e+06	18.5117
IGFBP5|P24593	8.11884e+06	6287569	7.84625e+06	13.3203			IGKV1-16|P04430	251691056	3.12288e+08	2.27413e+08	16.5707			HABP2|Q14520	9202170487	9387572200	8588333294	4.61755
IGFBP6|P24592	1.83837e+07	16052245	1.43428e+07	12.4752			IGKV1-27|A0A075B6S5	48480176	6.6964e+07	6.04884e+07	15.9929			HBA1|P69905	3.60571e+08	449077472	4.30749e+08	11.2986
IGHA1|P01876	53737130310	49334813000	50195024807	4.56721			IGKV1-39|P01597	76851888	1.47947e+08	1.25935e+08	31.1317			HBB|P68871	7.02506e+08	875757570	5.84011e+08	20.3573
IGHA2|P01877	3642631882	5277748200	4917949321	18.6268			IGKV1-5|P01602	1339398780	1204049835	6.45851e+08	34.581			HGFAC|Q04756	1566495844	1550052100	1660541602	3.74374
IGHD|P01880	7.35157e+08	635254140	7.81042e+08	10.3944			IGKV1-6|A0A0C4DH72	502303744	6.54445e+08	6.27447e+08	13.6491			HIST1H2AB|P04908	1.06693e+08	92934736	8.55102e+07	11.3084
IGHG1|P01857	138078000000	199451000000	282107000000	34.9928			IGKV1-8|A0A0C4DH67	25319350	3.29076e+07	3.68895e+07	18.5394			HIST1H2BK|O60814	143191732	126783552	1.02527e+08	16.4764
IGHG2|P01859	56784336006	78399734000	74004310314	16.3836			IGKV1-9|A0A0C4DH69	823509700	9.23262e+08	7.5413e+08	10.1986			HIST1H4A|P62805	7.82074e+07	92739288	9.77874e+07	11.3483
IGHG3|P01860	8862241929	6461206000	8780235720	16.9665			IGKV1D-13|A0A0B4J2D9	216060992	2.41949e+08	3.6082e+07	68.0847			HK1|P19367	1.41093e+06	1.66671e+06	1.53889e+06	8.31061
IGHG4|P01861	4918101217	5327705100	5050610713	4.09923			IGKV1D-33|P01593	2314865920	2737196232	2720627813	9.23206			HLA-A|P01891	4.83443e+07	53430048	3.89984e+07	15.5994
IGHM|P01871	29167945610	23060918300	27762573284	11.9951			IGKV1D-8|A0A087WSZ0	18993508	2.03479e+07	1.95189e+07	3.48028			HLA-A|P18462	1.74422e+06	1.72651e+06	721257	41.9058
IGHV1-18|A0A0C4DH31	8.60491e+07	76575384	8.508e+07	6.31294			IGKV2-24|A0A0C4DH68	386900288	4.23812e+08	2.61104e+08	23.8766			HLA-B|P01889	3.51176e+07	24247444	3.18442e+07	18.342
IGHV1-2|P23083	3.08095e+08	241486528	2.47699e+08	13.845			IGKV2-28|A0A075B6P5	3199818750	4139448493	5981979875	31.8729			HP|P00738	9846735165	11510226900	10461060180	7.93102
IGHV1-24|A0A0C4DH33	2.49072e+07	19734718	1.99386e+07	13.6075			IGKV2-40|A0A087WW87	218178304	2.03338e+08	1.65106e+08	14.0032			HPR|P00739	1436101773	1639876480	1570535886	6.68925
IGHV1-3|A0A0C4DH29	1.61787e+07	22299488	3.8252e+07	44.5551			IGKV2D-29|A0A075B6S2	639970430	7.92867e+08	3.03451e+08	43.2618			HPX|P02790	2863734714	3795616770	3189143653	14.4068
IGHV1-46|P01743	8.89393e+07	74119680	8.67466e+07	9.60583			IGKV2D-30|A0A075B6S6	609679810	752616301	6.73382e+08	10.5531			HRG|P04196	57534034759	50757095000	56272091140	6.57019
IGHV1-58|A0A0C4DH39	1.01798e+08	102146256	1.05662e+08	2.07117			IGKV3-11|P04433	3773975810	4365885700	1264948000	52.5139			HSP90AA1|P07900	2.69652e+08	254017648	2.78224e+08	4.5918
IGHV1-69-2|A0A0G2JMI3	1.40311e+07	10726049	1.29709e+07	13.4186			IGKV3-20|P01619	11799272400	13020821932	5554731622	39.5535			HSP90AB1|P08238	4.92096e+07	50961224	6.49209e+07	15.6457
IGHV1-8|P0DP01	1.07862e+08	72306224	8.36196e+07	20.6593			IGKV3D-15|A0A087WSY6	635464450	8.23666e+08	6.93939e+08	13.4212			HSP90B1|P14625	5.22595e+08	564300100	5.93003e+08	6.32243
IGHV2-26|A0A0B4J1V2	3.62971e+08	313552736	3.45419e+08	7.35426			IGKV3D-20|A0A0C4DH25	320564992	4.36641e+08	1.05336e+07	86.0792			HSPA5|P11021	4.59406e+07	55384688	57865719	11.8579
IGHV2-5|P01817	2.35946e+08	210519024	6.63765e+08	68.8126			IGKV3D-7|A0A0C4DH55	139786496	2.2213e+08	1.51752e+08	25.9841			HSPA8|P11142	3.06201e+07	29428348	3.76964e+07	13.7176
IGHV2-70|P01814	3.05152e+07	16524424	2.33043e+07	29.8385			IGKV4-1|P06312	4103745020	4846006801	3598188345	15.0058			HTRA1|Q92743	1.21786e+07	7937006	1.6196e+07	34.1214
IGHV2-70D|A0A0C4DH43	5.99389e+08	597733310	6.73311e+08	6.92326			IGKV6-21|A0A0C4DH24	263173344	3.71355e+08	3.70942e+08	18.6002			HYOU1|Q9Y4L1	3.8501e+07	35220564	4.40129e+07	11.3215
IGHV3-13|P01766	9.17399e+06	7.66449e+06	7.60698e+06	10.9048			IGKV6D-21|A0A0A0MT36	43257436	5.1623e+07	3.50326e+07	19.1559			IGF1|P05019	2.72832e+08	313762976	317303116	8.20352
IGHV3-15|A0A0B4J1V0	6849382024	5691911200	6650893404	9.67543			IGLC2|P0DOY2	53533045000	91827084716	63545704317	28.5201			IGF2|P01344	973499738	1110943360	1148725972	8.55654
IGHV3-21|A0A0B4J1V1	5.33359e+07	52358680	6.2227e+07	9.71411			IGLL1|P15814	2028861310	2578895541	3632926785	29.6743			IGFALS|P35858	3.98915e+08	396506720	4.163e+08	2.6739
IGHV3-30|P01768	2031801496	1483393020	1750175585	15.625			IGLL5|B9A064	1506473860	3818871599	2251092185	46.7383			IGFBP2|P18065	3.77131e+08	349434816	3.67467e+08	3.85466
IGHV3-43|A0A0B4J1X8	4.14306e+07	36890440	9.13289e+07	53.4127			IGLV1-40|P01703	486520832	5.95089e+08	471980189	12.9905			IGFBP3|P17936	1164016559	1168855680	1375089964	9.74853
IGHV3-48|P01763	4.06849e+07	33034824	2.87581e+07	17.6888			IGLV1-44|P01699	180302176	1.89361e+08	132964809	18.0765			IGFBP4|P22692	2.72598e+08	266012544	264748286	1.57394
IGHV3-49|A0A0A0MS15	634947289	514688512	5.19893e+08	12.2152			IGLV1-47|P01700	1047561730	1289142112	1393286307	14.2647			IGFBP5|P24593	212242626	210804448	2.10624e+08	0.419884
IGHV3-53|P01767	9.47782e+07	67363504	1.03416e+08	21.265			IGLV1-51|P01701	841045700	1003884122	8.938e+08	9.10102			IGFBP6|P24592	201283091	158980368	132902302	20.9928
IGHV3-64|A0A075B6Q5	2.58397e+08	221476000	2.32653e+08	7.97177			IGLV2-11|P01706	226323456	3.49462e+08	1.82194e+08	34.3102			IGFBP7|Q16270	4.70953e+07	32559398	3.35884e+07	21.489
IGHV3-64D|A0A0J9YX35	4.1945e+07	227114304	1.69013e+08	64.853			IGLV2-14|P01704	66630916	8.46937e+07	3.95615e+07	35.6999			IGHA1|P01876	8379223390	9851916300	11141211365	14.1154
IGHV3-66|A0A0C4DH42	1040102933	768438270	9.02527e+08	15.0313			IGLV2-23|P01705	189950208	2.21513e+08	3.07252e+08	25.3369			IGHA2|P01877	3.81242e+08	604637950	4.99806e+08	22.569
IGHV3-7|P01780	1881125186	1611046660	1810566845	7.92479			IGLV2-8|P01709	114542336	9.3397e+07	9.95892e+07	10.6048			IGHD|P01880	1.81818e+08	265284608	2.72027e+08	20.9624
IGHV3-72|A0A0B4J1Y9	6291613702	4789262300	6527746415	16.0655			IGLV3-1|P01715	411963136	5.20446e+08	4.97381e+08	11.9913			IGHG1|P01857	32557025805	28779745300	30575443497	6.16698
IGHV3-73|A0A0B4J1V6	2.06649e+08	162475360	2.10177e+08	13.7652			IGLV3-10|A0A075B6K4	398846880	8.78531e+08	5.42353e+08	40.5895			IGHG2|P01859	6629193202	7546395100	6509756811	8.22579
IGHV3-74|A0A0B4J1X5	1.07499e+08	92246304	1.08251e+08	8.79661			IGLV3-12|A0A075B6K2	5.96477e+06	7.08628e+06	1.93871e+07	68.8705			IGHG3|P01860	1968480585	2794720260	4774194209	45.3525
IGHV3-9|P01782	1991175971	1528780930	1917190539	13.7044			IGLV3-19|P01714	775805820	8.93638e+08	8.5248e+08	7.11381			IGHG4|P01861	5.53089e+08	425875392	4.65148e+08	13.5321
IGHV4-28|A0A0C4DH34	2.47482e+08	254848752	2.29255e+08	5.40269			IGLV3-21|P80748	2661262850	2120783745	3621103359	27.1279			IGHM|P01871	35021699316	30114043900	39676127677	13.6862
IGHV4-30-2|A0A087WSY4	4.47599e+07	40524656	4.91642e+07	9.63943			IGLV3-25|P01717	18618700	2.31144e+07	1.31567e+07	27.2545			IGHV1-2|P23083	3.34295e+07	107286280	1.43573e+08	59.2314
IGHV4-30-4|P0DP06	2.1206e+07	19674868	2.6937e+07	16.9342			IGLV3-27|P01718	727871360	9.78944e+08	3.07484e+08	50.5291			IGHV1-46|P01743	1.46243e+07	58142536	7.03972e+07	61.4201
IGHV4-34|P06331	3583636460	322898624	3214496563	75.2247			IGLV3-9|A0A075B6K5	372166592	5.12546e+08	369304374	19.5899			IGHV2-26|A0A0B4J1V2	5.34146e+07	46021244	4.88479e+07	7.54765
IGHV4-38-2|P0DP08	7.3059e+07	52649636	7.13868e+07	17.2478			IGLV4-69|A0A075B6H9	77358336	8.87095e+07	3.03169e+07	47.2962			IGHV2-5|P01817	2.07544e+08	71801592	1.46481e+08	47.8962
IGHV4-39|P01824	5.66029e+08	471386432	5.16546e+08	9.13881			IGLV6-57|P01721	407694656	5.41243e+08	6.26767e+08	21.021			IGHV2-70D|A0A0C4DH43	1.51175e+08	40057952	1.3844e+08	55.3381
IGHV4-4|A0A075B6R2	2.74315e+08	251132320	2.86801e+08	6.68499			IGLV7-46|A0A075B6I9	487690656	2.07161e+07	5.16941e+08	81.4659			IGHV3-15|A0A0B4J1V0	2079883671	1864383870	1808587262	7.47117
IGHV4-61|A0A0C4DH41	1.17029e+08	102800784	1.14288e+08	6.77795			IGLV8-61|A0A075B6I0	333682720	4.31425e+08	2.88727e+08	20.7693			IGHV3-30|P01768	4.53681e+08	246327648	6.91238e+08	48.0057
IGHV5-10-1|A0A0J9YXX1	4.48153e+08	317198688	440795402	18.2999			IGLV9-49|A0A0B4J1Y8	111218608	1.36626e+08	2.53492e+08	45.4054			IGHV3-43|A0A0B4J1X8	4.31559e+06	22507766	2.34897e+07	64.3842
IGHV5-51|A0A0C4DH38	4428214684	3518810110	3536641469	13.5838			IL1RAP|Q9NPH3	40017448	4.77075e+07	3.18918e+07	19.8354			IGHV3-53|P01767	3.28949e+07	18545486	2.25389e+07	30.033
IGHV6-1|A0A0B4J1U7	1389701209	1155600260	1391905574	10.3474			ISLR|O14498	3.14855e+06	2.96866e+06	1.07188e+07	78.8225			IGHV3-64|A0A075B6Q5	6.89664e+07	65379320	5.90409e+07	7.79667
IGHV7-4-1|A0A0J9YVY3	1.33736e+07	14368615	1.78484e+07	15.4611			ITGA2B|P08514	81734784	1.06221e+08	9.27319e+07	13.1079			IGHV3-64D|A0A0J9YX35	1.81058e+07	47786940	6.13322e+07	52.1347
IGKC|P01834	104120000000	96443187000	104020000000	4.33745			ITGB1|P05556	17011568	9.99038e+06	2.45057e+07	42.2788			IGHV3-66|A0A0C4DH42	2.25865e+08	377939008	8.82707e+08	69.3921
IGKV1-12|A0A0C4DH73	1263162083	1001982460	1183770442	11.6466			ITGB3|P05106	76029688	121767565	1.28921e+08	26.3489			IGHV3-7|P01780	486226823	488463648	4.70572e+08	2.02347
IGKV1-16|P04430	3.12576e+08	263020640	3.13986e+08	9.78877			ITIH1|P19827	2079129860	2884171629	1667835261	27.9906			IGHV3-72|A0A0B4J1Y9	3.90727e+08	1436125950	1928569492	62.7345
IGKV1-27|A0A075B6S5	6.75165e+07	57029016	6.26626e+07	8.41082			ITIH2|P19823	2317464060	2985910490	1873787398	23.4007			IGHV3-73|A0A0B4J1V6	9.26878e+07	123897392	1.35263e+08	18.7964
IGKV1-39|P01597	1.07806e+08	87570552	1.07418e+08	11.4658			ITIH3|Q06033	1015978750	1073202465	1443093123	19.6911			IGHV3-9|P01782	3.79197e+08	392062752	4.19385e+08	5.17099
IGKV1-5|P01602	1137631726	980733060	1665591846	28.4458			ITIH4|Q14624	4356977700	5637891497	6090658642	16.7704			IGHV4-28|A0A0C4DH34	6.18252e+07	65195876	5.84809e+07	5.42983
IGKV1-6|A0A0C4DH72	8.04686e+08	116793192	7.77431e+08	68.7839			ITLN1|Q8WWA0	4.43853e+06	8.23127e+06	5.89065e+06	30.9309			IGHV4-30-2|A0A087WSY4	2.36351e+06	3861154	1.57426e+06	44.6827
IGKV1-8|A0A0C4DH67	4.22302e+07	33445670	3.56574e+07	12.3119			JCHAIN|P01591	3677199870	4657661484	1875680800	41.4583			IGHV4-34|P06331	5.91261e+08	672857470	6.05143e+08	7.00666
IGKV1-9|A0A0C4DH69	1073556871	861442180	9.67322e+08	10.9627			KIT|P10721	648281	1.28598e+06	1.06316e+06	32.3912			IGHV4-39|P01824	4.73335e+08	106762040	1.39271e+08	84.6194
IGKV1D-13|A0A0B4J2D9	3.21517e+08	254552800	2.89062e+08	11.6123			KLKB1|P03952	318530560	4.11586e+08	2.9356e+08	18.2284			IGHV4-4|A0A075B6R2	9.35755e+07	78627040	7.61896e+07	11.3691
IGKV1D-17|A0A075B6S4	1.88627e+06	1.4974e+06	1.03118e+07	109.099			KNG1|P01042	8664784900	10679210259	8886649459	11.738			IGHV4-61|A0A0C4DH41	2.27411e+07	9742884	8.04029e+06	59.5287
IGKV1D-33|P01593	3018389401	2633193980	2987715622	7.43421			KRT1|P04264	510911520	7.95739e+08	8.28488e+08	24.542			IGHV5-51|A0A0C4DH38	1218972351	1242802430	1308101386	3.67209
IGKV1D-8|A0A087WSZ0	2.49217e+07	21558026	2.48212e+07	8.05174			KRT10|P13645	88720216	1.96499e+08	2.30254e+08	43.0223			IGHV6-1|A0A0B4J1U7	297632713	305022528	3.45779e+08	8.20149
IGKV2-24|A0A0C4DH68	4.21623e+08	364791680	4.06531e+08	7.40309			KRT14|P02533	63359176	1.9641e+07	6.00959e+07	51.0568			IGHV7-4-1|A0A0J9YVY3	4.88202e+06	3291023	3.89539e+06	19.9641
IGKV2-28|A0A075B6P5	4763207952	2998840060	4227336213	22.634			KRT15|O77727	16866364	1.92416e+06	4.63566e+06	101.943			IGKC|P01834	26383805148	15886015500	16460668122	30.1479
IGKV2-40|A0A087WW87	2.69916e+08	226186816	8.45247e+07	50.0721			KRT2|P35908	117293992	1.25477e+08	159377407	16.6454			IGKV1-12|A0A0C4DH73	2.86059e+08	295307296	3.10352e+08	4.12504
IGKV2D-29|A0A075B6S2	7.41303e+08	707364290	8.44964e+08	9.37596			KRT5|P13647	15917468	7.09068e+06	1.4686e+07	38.0468			IGKV1-16|P04430	3.13401e+07	38301012	3.89938e+07	11.6897
IGKV2D-30|A0A075B6S6	1070994116	762130500	1025899612	17.5062			KRT9|P35527	382147264	5.8559e+08	508154376	20.8721			IGKV1-27|A0A075B6S5	2.29532e+07	33601100	4.23402e+07	29.453
IGKV3-11|P04433	4434623229	4045468420	4754300134	8.04683			LAMP2|P13473	36162376	5.06724e+07	3.57545e+07	20.7952			IGKV1-5|P01602	4.13128e+08	383101472	4.01338e+08	3.78976
IGKV3-20|P01619	16468473170	13723998200	16204383137	9.78982			LCAT|P04180	300812480	3.98609e+08	3.70496e+08	14.1177			IGKV1-9|A0A0C4DH69	1.75622e+08	150479584	1.91458e+08	11.978
IGKV3D-15|A0A087WSY6	1072908969	801835260	9.33911e+08	14.4786			LCP1|P13796	27562876	2.2137e+07	1.88906e+07	19.1638			IGKV1D-13|A0A0B4J2D9	3.51585e+07	42142128	3.95196e+07	9.05933
IGKV3D-20|A0A0C4DH25	4.45502e+08	346968480	3.6853e+08	13.3847			LDHA|P00338	35669208	3.68177e+07	5.36912e+07	23.9895			IGKV1D-33|P01593	4.37109e+08	523549760	5.58508e+08	12.3408
IGKV3D-7|A0A0C4DH55	113803389	125546296	2766349537	152.517			LDHB|P07195	18495470	2.52105e+07	3.4578e+07	30.9552			IGKV2-24|A0A0C4DH68	5.34407e+07	124774392	1.85456e+08	54.5103
IGKV4-1|P06312	5334727930	4274022910	5221312052	11.782			LGALS3BP|Q08380	219516448	2.44877e+08	2.98696e+08	15.8958			IGKV2-28|A0A075B6P5	8.30533e+08	1002956480	1189014423	17.7949
IGKV6-21|A0A0C4DH24	3.96816e+08	400401312	382942910	2.34388			LIMS1|P48059	17128824	2.49512e+07	1.87108e+07	20.4105			IGKV2-40|A0A087WW87	1.45375e+07	18884594	1.73072e+07	13.0139
IGKV6D-21|A0A0A0MT36	5.92481e+07	46138424	5.39713e+07	12.4178			LPA|P08519	139429792	7.05803e+07	1.67585e+08	39.6494			IGKV2D-29|A0A075B6S2	2.46843e+08	256567696	2.44539e+08	2.56074
IGLC2|P0DOY2	81409494913	81281982000	90789768575	6.4536			LRG1|P02750	1411342340	1747383244	1537264349	10.8456			IGKV2D-30|A0A075B6S6	1.8292e+08	152614080	1.40942e+08	13.6421
IGLL1|P15814	1.89468e+08	2288493570	1.80586e+08	137.042			LRP1|Q07954	13027569	1.4552e+07	3.36028e+07	56.2144			IGKV3-11|P04433	9.39304e+08	1187029380	1112645532	11.7735
IGLL5|B9A064	2226737125	3554310660	4186087555	30.1005			LTBP1|Q14766	957688510	1102651934	1.83107e+07	84.9604			IGKV3-20|P01619	3815222552	4141876220	4391745420	7.02363
IGLV1-36|A0A0B4J1U3	9.09277e+06	8066600	9.09485e+06	6.77674			LUM|P51884	836010240	956252627	1188246946	18.0219			IGKV3D-15|A0A087WSY6	2.91106e+08	274348800	291520176	3.42948
IGLV1-40|P01703	622121193	521118144	5.71316e+08	8.83643			LYVE1|Q9Y5Y7	34380420	3.3784e+07	3.39536e+07	0.902816			IGKV3D-20|A0A0C4DH25	6.50524e+07	90909104	9.02933e+07	17.9739
IGLV1-44|P01699	2.36732e+08	192383552	2.34337e+08	11.2783			LYZ|P61626	44141540	5.08366e+07	4.77544e+07	7.0433			IGKV3D-7|A0A0C4DH55	1.14037e+07	17120396	9.06737e+06	33.064
IGLV1-47|P01700	1476337055	1119305220	1373482038	13.8909			MAN1A1|P33908	22232022	1.65501e+07	1.2089e+07	29.98			IGKV4-1|P06312	4.95454e+08	626976130	6.91185e+08	16.5045
IGLV1-51|P01701	1083133746	941388420	1089139634	8.05717			MASP1|P48740	117691616	1.49822e+08	1.58924e+08	15.2389			IGKV6-21|A0A0C4DH24	5.3245e+07	53823152	6.60043e+07	12.4898
IGLV2-11|P01706	3.8774e+08	331179008	344487131	8.34273			MASP2|O00187	73136528	8.7074e+07	4.52109e+07	31.1323			IGKV6D-21|A0A0A0MT36	6.14933e+06	6703926	5.98332e+06	6.01002
IGLV2-14|P01704	1.01145e+08	68106312	7.63843e+07	20.9956			MBL2|P11226	40202564	2.8682e+08	1.36241e+08	80.5005			IGLC2|P0DOY2	15155584674	17256179700	23504697327	23.3002
IGLV2-23|P01705	2.25281e+08	193890656	2.40873e+08	10.8765			MMRN1|Q13201	29079436	3.26584e+07	3.48488e+07	9.04601			IGLL1|P15814	6.3672e+08	669602240	6.89433e+08	4.00217
IGLV2-8|P01709	1.72844e+08	132194552	1.28331e+08	17.0711			MST1|P26927	499356736	7.22619e+08	7.91304e+08	22.7452			IGLL5|B9A064	6.61397e+08	946962750	1117063774	25.3456
IGLV3-1|P01715	5.32995e+08	439882464	5.00964e+08	9.62906			MYH9|P35579	164911040	1.98617e+08	2.33943e+08	17.3326			IGLV1-40|P01703	8.74178e+07	95154184	9.89725e+07	6.27296
IGLV3-10|A0A075B6K4	8.10045e+08	696702780	8.37372e+08	9.54591			MYL12B|O14950	68285816	6.99858e+07	7.09665e+07	1.94464			IGLV1-44|P01699	4.99994e+07	35979956	4.28973e+07	16.3178
IGLV3-12|A0A075B6K2	8.04838e+06	5525008	6.61601e+06	18.8048			MYL6|P60660	172407232	1.46869e+08	139225564	11.3695			IGLV1-47|P01700	3.34749e+08	330275584	3.3992e+08	1.44079
IGLV3-16|A0A075B6K0	9.29604e+06	6407639	5.02615e+06	31.5316			MYL9|P24844	27522384	2.90639e+07	1.94043e+07	20.4875			IGLV1-51|P01701	2.56526e+08	290791200	3.2332e+08	11.5091
IGLV3-19|P01714	9.92359e+08	874617470	9.57404e+08	6.42281			OLFM1|Q99784	5865678	1.4888e+07	1.17564e+07	42.2724			IGLV2-11|P01706	9.01578e+07	107648240	8.46663e+07	12.7464
IGLV3-21|P80748	2190856135	1711858430	2289968925	14.977			ORM1|P02763	20011214800	35100349962	36910954016	30.2491			IGLV2-14|P01704	1.08524e+07	7.09454e+06	1.96306e+07	51.3608
IGLV3-25|P01717	2.56677e+07	18212354	2.28808e+07	16.9277			ORM2|P19652	6978016300	10795553513	8805291830	21.5511			IGLV2-8|P01709	8.95726e+07	88061432	6.90887e+07	13.8801
IGLV3-27|P01718	1355751568	1143325440	9.56857e+08	17.3257			PARVB|Q9HBI1	25428616	3.51858e+07	2.42244e+07	21.2562			IGLV3-10|A0A075B6K4	150660996	129090944	1.41043e+08	7.70403
IGLV3-9|A0A075B6K5	5.06361e+08	519966240	4.68894e+08	5.30663			PCYOX1|Q9UHG3	44392248	5.68929e+07	4.94957e+07	12.5055			IGLV3-19|P01714	2.492e+08	284381888	2.3234e+08	10.4004
IGLV4-69|A0A075B6H9	8.00091e+07	80130664	8.03057e+07	0.185991			PDLIM1|O00151	38818532	4.4815e+07	4.60469e+07	8.94592			IGLV3-21|P80748	3.94417e+08	345306080	5.71916e+08	27.2665
IGLV6-57|P01721	5.55832e+08	416796800	4.91599e+08	14.2569			PEPD|P12955	24118288	3.25917e+07	2.70836e+07	15.3943			IGLV3-25|P01717	1.2411e+06	1.54214e+06	4.07127e+06	68.0314
IGLV7-46|A0A075B6I9	1.06735e+07	548143360	3.09597e+07	154.951			PF4|P02776	178328064	2.09704e+08	1.55563e+08	15.0027			IGLV3-27|P01718	2.22087e+08	221211648	225152538	0.928736
IGLV8-61|A0A075B6I0	4.00446e+08	325426912	3.68248e+08	10.3192			PF4V1|P10720	1.05749e+06	653409	1.55997e+06	41.656			IGLV3-9|A0A075B6K5	6.22572e+07	65289484	6.85855e+07	4.84121
IGLV9-49|A0A0B4J1Y8	126805796	95318864	1.40567e+08	19.1862			PFKL|P17858	1.6295e+06	3.84459e+06	4.44975e+06	44.884			IGLV4-69|A0A075B6H9	4.18302e+07	27717446	3.03814e+07	22.5106
IL1RAP|Q9NPH3	5.5187e+07	42060408	5.2295e+07	13.8364			PFN1|P07737	193830240	2.44073e+08	2.95477e+08	20.7905			IGLV6-57|P01721	3.88658e+07	43501676	4.15839e+07	5.63789
ILK|Q13418	4.10728e+07	32646628	3.69214e+07	11.4241			PGK1|P00558	29048078	2.66495e+07	2.70409e+07	4.66584			IGLV7-43|P04211	4.49098e+06	4952648	5.05421e+06	6.21168
ISLR|O14498	2.58555e+06	7766046	1.09655e+07	59.5132			PGLYRP2|Q96PD5	28242016300	19404220901	9.49705e+08	85.9681			IGLV7-46|A0A075B6I9	1.38301e+08	171001216	1.57679e+08	10.5636
ITGA2B|P08514	139346651	112156120	1.4161e+08	12.5085			PI16|Q6UXB8	47071496	5.74267e+07	6.59005e+07	16.6025			IGLV9-49|A0A0B4J1Y8	5.00187e+07	41457872	4.98733e+07	10.4022
ITGB1|P05556	2.58612e+07	21856994	2.51412e+07	8.78911			PIGR|P01833	69313216	7.86259e+07	7.35167e+07	6.31776			ILK|Q13418	3.69657e+08	284170080	3.91129e+08	16.2443
ITGB3|P05106	1.53569e+08	140059584	1.21458e+08	11.6528			PKM|P14618	90280928	8.16087e+07	1.10145e+08	15.5614			INHBE|P58166	25304464	36743924	2.19156e+07	27.7613
ITIH1|P19827	3723945647	5611809800	6716893184	28.2839			PLEK|P08567	11818075	2.58336e+07	7.88513e+06	62.1548			IQGAP2|Q13576	2.36932e+07	29074620	1.49785e+07	31.5004
ITIH2|P19823	10964364037	8806211600	10431815135	11.1673			PLG|P00747	5173942800	6751287156	6484150610	13.7571			ITGA2B|P08514	3.51957e+08	372431776	3.46159e+08	3.8679
ITIH3|Q06033	1425273097	1281896960	1371771118	5.3288			PLTP|P55058	116561040	1.46894e+08	1.25348e+08	12.0426			ITGA6|P23229	1.32855e+07	38193752	4.27152e+07	50.4747
ITIH4|Q14624	7529692306	6053795300	7047929568	10.9439			PLXDC2|Q6UX71	13724943	1.56934e+07	1.99525e+07	19.3426			ITGB1|P05556	4.87013e+07	48850028	4.16092e+07	8.92109
ITLN1|Q8WWA0	6.5059e+06	5.8175e+06	7.08532e+06	9.8104			PNP|P00491	15717284	1.94317e+07	2.6973e+07	27.6968			ITGB3|P05106	2.4484e+08	336634976	2.57136e+08	17.8255
JCHAIN|P01591	4904487214	4100438530	4668069985	9.06687			PON1|P27169	2089740030	2713541793	2286350229	13.4954			ITIH1|P19827	27204449536	18720186400	35402312855	30.7701
KLKB1|P03952	1456131819	1157426430	1348285600	11.454			PON3|Q15166	52075096	6.7343e+07	5.1524e+07	15.7567			ITIH2|P19823	64079947392	55099294000	70762362107	12.4137
KNG1|P01042	15978595048	12911727600	16207483839	12.242			POSTN|Q15063	5.42297e+06	6.38033e+06	7.43142e+06	15.6684			ITIH3|Q06033	1499874150	1003515520	1551226078	22.381
KRT1|P04264	7.18623e+08	237434160	1.78945e+08	78.2764			PPBP|P02775	76781264	112352928	3.71151e+08	86.0312			ITIH4|Q14624	15203283980	14590440400	14599707210	2.37319
KRT10|P13645	3.49511e+08	82962096	8.69136e+07	88.2373			PPIA|P62937	34783968	4.21976e+07	5.07891e+07	18.8066			JCHAIN|P01591	4599598093	4371845600	3736409955	10.5608
KRT14|P02533	6.50459e+07	4.33105e+06	1.26489e+07	120.388			PRDX2|P32119	39925060	5.03833e+07	4.14801e+07	12.8455			KLKB1|P03952	8536492721	8658087900	6767179633	13.2506
KRT2|P35908	2.58923e+08	79098152	5.91888e+07	83.0949			PRDX6|P30041	54445992	2.25541e+07	4.08199e+07	40.7454			KNG1|P01042	45916936120	45489021000	48618950148	3.63595
KRT9|P35527	5.91538e+08	237873728	123916849	76.7318			PRKAR1A|P10644	1.1174e+06	1.48331e+06	1.70236e+06	20.6042			KPNB1|Q14974	649542354	214629312	9.30112e+07	91.7047
LAMP2|P13473	5.36347e+07	38081792	4.9382e+07	17.0906			PROC|P04070	48086448	5.94709e+07	4.35566e+07	16.2781			KRT1|P04264	1588236534	2051676930	12965302196	116.33
LASP1|Q14847	2.10824e+06	2.53932e+06	2.25574e+06	9.52103			PROS1|P07225	271491584	3.22483e+08	2.66767e+08	10.7678			KRT10|P13645	1133625006	1596850820	4870941185	80.4019
LBP|P18428	1.78814e+08	138687536	1.6433e+08	12.6518			PTGDS|P41222	39218728	4.14361e+07	6.87646e+07	33.0391			KRT14|P02533	112503448	125258608	6.05498e+08	99.9765
LCAT|P04180	3.35115e+08	307265824	3.30457e+08	4.60008			PTGS1|P23219	2.07442e+06	2.62425e+06	2.01602e+06	14.9928			KRT15|O77727	5.06941e+07	67689096	3.2391e+08	103.826
LCP1|P13796	3.7618e+07	22407928	3.21129e+07	25.0743			PTPRJ|Q12913	31942126	4.17292e+07	1.60494e+08	91.681			KRT16|P08779	1.59572e+07	14922452	8.67143e+07	104.989
LDHA|P00338	4.73789e+07	38084072	4.78196e+07	12.3752			PYGB|P11216	4184033	4.93962e+06	9.10314e+06	43.6008			KRT17|Q04695	3.1812e+06	7806712	5.37736e+07	129.568
LDHB|P07195	2.77107e+07	22313236	2.53176e+07	10.7689			PZP|P20742	280874560	4.21574e+08	1.10096e+08	57.5899			KRT2|P35908	5.69243e+08	852235200	2627003449	82.6508
LGALS3BP|Q08380	3.70176e+08	326103968	3.58484e+08	6.49366			RAB10|P61026	21814376	2.72186e+07	2.7516e+07	12.578			KRT5|P13647	8.03493e+07	116546032	4.22959e+08	91.0998
LGALSL|Q3ZCW2	4.24206e+06	3.17632e+06	1.64307e+07	92.6335			RAB11A|P62491	5.24347e+06	4.2091e+06	8.63161e+06	38.3754			KRT6A|P02538	3.10726e+07	36172848	2.48224e+08	117.849
LILRB1|Q8NHL6	1.01427e+07	3.24243e+06	4.54247e+06	61.3578			RAB14|P61106	941996	1.42638e+06	1.11315e+06	21.1667			KRT71|Q3SY84	2.15973e+07	40415580	2.03274e+08	112.975
LIMS1|P48059	6.20269e+07	50606484	5.62212e+07	10.1457			RAP1B|P61224	75362480	8.90796e+07	1.22217e+08	25.2099			KRT77|Q7Z794	575168	1.31991e+06	1.22714e+07	138.674
LPA|P08519	7.6164e+08	629326590	6.427e+08	10.7449			RBP4|P02753	912822210	1093247146	1226516610	14.6109			KRT78|Q8N1N4	3.09538e+06	4.26351e+06	4.42345e+06	18.4603
LRG1|P02750	1788198310	1443619330	1726520603	11.1173			RHOC|P08134	1.6436e+06	3.72127e+06	2.99388e+06	37.8387			KRT9|P35527	9.79978e+08	1324837120	6458964898	105.043
LRP1|Q07954	8.72794e+06	12309718	9.28869e+06	19.0584			S100A8|P05109	28564100	3.83688e+07	2.31818e+07	25.6342			LAMA2|P24043	1.04726e+07	9992120	1.07352e+07	3.62318
LSAMP|Q13449	428120	378961	434345	7.33164			S100A9|P06702	13480072	1.69153e+07	5.87453e+06	46.7339			LAMC1|P11047	660695	778515	2.2069e+06	70.8186
LTBP1|Q14766	1179688183	1131348350	9.49795e+08	11.1513			SAA1|P0DJI8	331547264	4.10923e+08	1.91982e+08	35.5846			LBP|P18428	2610183359	2756083460	2667198711	2.74581
LUM|P51884	1204584822	925394300	1134486478	13.348			SAA2|P0DJI9	15246560	2.20376e+07	8.22666e+06	45.5217			LCAT|P04180	4.22156e+07	47353624	5.63634e+07	14.7224
LYVE1|Q9Y5Y7	3.38422e+07	29016112	4.13703e+07	17.9206			SAA4|P35542	1424551300	1733349938	1390976541	12.4465			LCP2|Q13094	3.73003e+07	34251816	4.21662e+07	10.5308
LYZ|P61626	1.01756e+08	67522824	9.08109e+07	20.1665			SCGB3A1|Q96QR1	9953494	1.29697e+07	1.4842e+07	19.593			LDHA|P00338	5.93814e+06	9005032	1.01468e+07	26.024
MAN1A1|P33908	3.42981e+07	13612713	2.92564e+07	41.9324			SELENOP|P49908	158556928	2.17837e+08	1.68987e+08	17.4083			LDHB|P07195	3.43339e+06	6382654	4.50584e+06	31.2697
MASP1|P48740	213110581	197089232	2.22042e+08	5.99915			SELP|P16109	24186926	3.12441e+07	1.27807e+07	40.9755			LGALS3BP|Q08380	1094024281	1125067520	1132562078	1.82891
MASP2|O00187	165751990	127860952	1.49153e+08	12.8695			SERPINA1|P01009	86769566000	97840211953	101650000000	8.10078			LILRB1|Q8NHL6	6.11515e+06	5.03449e+06	4.94587e+06	12.1341
MBL2|P11226	5.34374e+07	46860472	4.43132e+07	9.76696			SERPINA10|Q9UK55	27103954	4.11472e+07	2.32581e+07	30.8707			LIMS1|P48059	3.90872e+08	444665184	4.18691e+08	6.43471
MMRN1|Q13201	4.59312e+07	40436200	4.66367e+07	7.65669			SERPINA3|P01011	7656650200	9728682624	8708740751	11.9114			LMAN2|Q12907	1.4256e+07	13694554	1.2373e+07	7.19218
MMRN2|Q9H8L6	3.06033e+07	21369820	3.08144e+07	19.5426			SERPINA4|P29622	123220144	2.20783e+08	1.58962e+08	29.4408			LPA|P08519	5480093883	7105353700	8272917617	20.1739
MSN|P26038	2.17568e+07	22162080	2.39113e+07	5.06404			SERPINA6|P08185	1044391620	1340697729	8.91202e+08	20.9243			LPL|P06858	1.54595e+07	11645814	1.25314e+07	15.1064
MST1|P26927	8.32774e+08	640881980	8.91194e+08	16.6124			SERPINA7|P05543	715071230	9.25527e+08	9.66735e+08	15.5313			LRG1|P02750	8.83766e+07	117970120	8.29782e+07	19.5337
MYH9|P35579	2.82678e+08	201561984	2.21302e+08	17.9869			SERPINC1|P01008	1905838590	2873134017	2501467487	20.1066			LRP1|Q07954	1.2515e+07	16739674	5.72571e+06	47.6541
MYL12B|O14950	9.66516e+07	85344352	9.7416e+07	7.2578			SERPIND1|P05546	1240114180	1484702384	1495221136	10.2614			LTBP1|Q14766	1.30536e+08	104131872	1.31167e+08	12.6531
MYL6|P60660	2.39371e+08	150213392	183379316	23.5947			SERPINF1|P36955	285747808	5.68477e+08	362518723	36.0473			LUM|P51884	1.4598e+08	149939072	359006576	55.8219
MYL9|P24844	2.44903e+07	23364142	1.53743e+07	23.5812			SERPINF2|P08697	3308722430	4108553681	3572742239	11.1248			LYZ|P61626	1.84392e+08	190932576	2.2126e+08	9.89204
NAGLU|P54802	1.44636e+06	990984	1.50534e+06	21.4184			SERPING1|P05155	4717828100	5712230731	5412363021	9.65927			M6PR|P20645	1.42323e+06	1.9868e+06	769585	43.7239
NAP1L1|P55209	1.84265e+07	15781535	1.63591e+07	8.25031			SHBG|P04278	184987744	259884528	1.78453e+08	21.7765			MANF|P55145	7.19033e+07	66186200	8.80672e+07	15.054
NCAM1|P13591	1.30732e+07	18615522	1.8389e+07	18.7899			SLC2A3|P11169	4980482	5.30248e+06	6.14148e+06	10.948			MAPRE1|Q15691	4.65579e+07	36614240	3.65653e+07	14.4194
OLFM1|Q99784	2.0697e+07	10316020	2.22134e+07	36.4992			SLC3A2|P08195	4209611	4.59222e+06	4.08457e+06	6.15742			MAPRE2|Q15555	1.45287e+08	136591664	154553107	6.17432
ORM1|P02763	48681744264	28105707500	23215710310	40.5414			SLC4A1|P02730	2980229	4.47144e+06	3.25134e+06	22.2649			MASP1|P48740	5.69252e+08	457596160	4.10881e+08	16.9798
ORM2|P19652	10448121439	8083500500	9822916824	12.9639			SPARC|P09486	11215456	1.22299e+07	1.23984e+07	5.35556			MASP2|O00187	2.42784e+08	237068848	2.51801e+08	3.04546
P4HB|P07237	5.731e+06	2.86678e+06	4.231e+06	33.5023			SPP2|Q13103	25968680	3.06847e+07	2.24375e+07	15.6949			MBL2|P11226	1.31576e+08	164588928	1.96809e+08	19.8491
PARVB|Q9HBI1	6.05819e+07	68647128	7.44371e+07	10.2501			STIM1|Q13586	1.00809e+06	1.5676e+06	1.84122e+06	28.8432			MCAM|P43121	6.72401e+06	5961229	5.7549e+06	8.30504
PCOLCE|Q15113	6.70963e+07	62044360	7.45461e+07	9.26284			STOM|P27105	35335716	3.6517e+07	4.04067e+07	7.09065			MENT|Q9BUN1	5.94925e+07	50071708	5.83416e+07	9.18227
PCSK9|Q8NBP7	1.98735e+07	20701388	1.88948e+07	4.56213			TAGLN2|P37802	103230784	9.67283e+07	1.21042e+08	11.7641			MGP|P08493	12959352	17517520	1.76913e+07	16.7117
PCYOX1|Q9UHG3	9.87909e+07	99061792	9.8386e+07	0.344447			TF|P02787	85447328000	135881000000	118625000000	22.6197			MINPP1|Q9UNW1	3.17561e+07	28077144	2.4017e+07	13.85
PDIA3|P30101	7.26652e+07	24270378	2.3777e+07	69.7963			TFRC|P02786	61120080	7.71809e+07	5.88578e+07	15.201			MMP2|P08253	6.47727e+07	53462256	7.00303e+07	13.491
PDLIM1|O00151	6.78288e+07	48683552	5.49102e+07	17.0904			TGFBI|Q15582	85189688	1.10344e+08	8.62024e+07	15.1629			MMP9|P14780	2.15624e+07	23806900	2.16693e+07	5.66601
PEPD|P12955	3.31197e+07	25627184	3.47588e+07	15.6198			THBS1|P07996	193156000	2.41599e+08	1.89647e+08	13.9499			MMRN1|Q13201	1.72805e+08	161967616	1.50724e+08	6.82251
PF4|P02776	5.53323e+08	439115232	4.79328e+08	11.8084			TLN1|Q9Y490	161320080	1.57104e+08	4.50304e+08	65.5923			MPO|P05164	4.37584e+07	36034432	3.67519e+07	10.9848
PF4V1|P10720	4.47799e+06	3.06261e+06	4.99922e+06	23.9744			TMEM272|A0A1B0GTI8	12777462	1.99832e+07	2.30632e+07	28.3695			MSN|P26038	2.60692e+08	293255776	3.25961e+08	11.1265
PFKL|P17858	4.06503e+06	3.35276e+06	4.22674e+06	11.9797			TMSB4X|P62328	386088896	4.274e+08	6.0169e+08	24.258			MST1|P26927	2617620160	2351067900	2491494748	5.36207
PFN1|P07737	2.84312e+08	224002000	2.48044e+08	12.0422			TNXB|P22105	6521916	9.76906e+06	1.04626e+07	23.59			MYH9|P35579	3567255867	276122496	2.20686e+08	141.46
PGD|P52209	3.34341e+06	4804954	3.74187e+06	19.0629			TPM3|P06753	14317764	4.08071e+07	2.91391e+07	47.2655			MYL12B|O14950	9.02579e+07	124817664	1.00406e+08	16.892
PGK1|P00558	2.23956e+07	30381808	2.68599e+07	15.0772			TPM4|P67936	152512304	1.97182e+08	2.09609e+08	16.1062			MYL6|P60660	151536071	203608192	1.81267e+08	14.61
PGLYRP2|Q96PD5	1826869584	1521545730	1885372447	11.1985			TTR|P02766	10418731000	13248790031	12699137093	12.3793			MYL9|P24844	1.31512e+07	245039760	2.61654e+08	80.1733
PI16|Q6UXB8	7.0856e+07	63185504	6.45162e+07	6.19279			TUBA1B|P68363	64127348	6.05149e+07	9.23666e+07	24.1104			MYLK|Q15746	4.13014e+07	39354444	5.23852e+07	15.8501
PIGR|P01833	7.83584e+07	64120580	8.48758e+07	14.0057			TUBA3C|P0DPH7	10823075	1.37834e+07	2.3575e+07	41.5553			NAP1L1|P55209	1.53883e+08	140220128	1.21151e+08	11.8771
PKM|P14618	1.06631e+08	86385280	1.09446e+08	12.478			TUBA4A|P68366	98970256	1.25744e+08	1.16511e+08	11.9568			NCAM1|P13591	1.49487e+07	14846673	1.77321e+07	10.3344
PLA2G7|Q13093	2.89205e+07	18862716	2.18024e+07	22.2957			TUBB|P07437	101398672	9.96823e+07	1.19041e+08	10.042			NCKAP1|Q9Y2A7	1.22886e+08	97457200	1.04921e+08	12.0554
PLEK|P08567	1.02932e+08	130731872	1.38961e+08	15.1997			TUBB1|Q9H4B7	125318464	1.83216e+08	125284956	23.1226			NEO1|Q92859	5.49311e+07	73614912	9.12886e+07	24.8111
PLG|P00747	7426595747	6180390900	7169623418	9.50081			TUBB4B|P68371	3233236	9.08548e+06	9.50614e+06	48.2002			NRGN|Q92686	6.18733e+07	65781928	5.93873e+07	5.17032
PLTP|P55058	2.2682e+08	178862688	2.30458e+08	13.58			VASN|Q6EMK4	47514124	5.98868e+07	6.77565e+07	17.4774			NRP1|O14786	2.85017e+08	313538624	3.01691e+08	4.7749
PLXDC2|Q6UX71	1.88434e+07	17726764	1.81668e+07	3.08288			VASP|P50552	10133975	1.12637e+07	1.47338e+07	19.9031			NRP2|O60462	2.92481e+07	27417738	2.89049e+07	3.41097
PNP|P00491	2.17909e+07	13947690	2.21945e+07	24.0752			VCAM1|P19320	17788882	2.20771e+07	1.95023e+07	10.9073			OAF|Q86UD1	9.01892e+07	89338384	9.82856e+07	5.33282
PON1|P27169	3046190076	2586253310	3008380394	8.8648			VCL|P18206	99044272	1.15712e+08	1.21001e+08	10.2389			OLFM1|Q99784	3.22022e+07	29030528	3.08521e+07	5.18543
PON3|Q15166	6.76509e+07	54469752	5.88233e+07	11.1348			VTN|P04004	7721861100	9457759982	7515700505	12.9587			ORM1|P02763	3549710540	4208880640	4444463807	11.4017
POSTN|Q15063	1.06643e+07	6.03552e+06	1.11281e+07	30.3567			VWF|P04275	10489293	1.43721e+07	2.0728e+07	34.0139			ORM2|P19652	5.54361e+08	756973310	7.18584e+08	15.9054
PPBP|P02775	4.11781e+08	555389820	5.44527e+08	15.8685			WDR1|O75083	41929648	3.62697e+07	4.45446e+07	10.338			OSBP|P22059	2.52668e+06	2.40516e+06	2.51391e+06	2.69057
PPIA|P62937	69872218	46703968	5.22312e+07	21.5046			YWHAE|P62258	14545024	3.40039e+07	1.65407e+07	49.3402			P4HB|P07237	3.45549e+06	3862620	3.82823e+06	6.0769
PPIB|P23284	1.86708e+07	15802572	2.4125e+07	21.6437			YWHAG|P61981	8488207	9.01624e+06	9.44528e+06	5.33646			PACSIN2|Q9UNF0	1.7253e+07	16997560	2.02236e+07	9.87653
PRDX2|P32119	4.81418e+07	42799112	4.59977e+07	5.89016			YWHAH|Q04917	9698051	1.51966e+07	1.49849e+07	23.4352			PAM|P19021	6.18795e+06	5886807	5.89485e+06	2.86467
PRDX6|P30041	3.1802e+07	54773180	3.139e+07	34.0344			YWHAQ|P27348	4211297	7.91695e+06	5.86403e+06	30.9537			PAMR1|Q6UXH9	4.76799e+06	5.34583e+06	6.07677e+06	12.153
PRG2|P13727	5.59519e+06	5.31426e+06	6.76179e+06	13.0312			YWHAZ|P63104	195960096	2.74535e+08	2.76294e+08	18.4314			PARVB|Q9HBI1	4.2484e+08	374628864	4.1161e+08	6.44668
PRG4|Q92954	1.62687e+08	126884880	1.50439e+08	12.4061			ZYX|Q15942	50000052	6.09542e+07	6.63198e+07	14.0762			PCOLCE|Q15113	8.82948e+08	669476100	7.41304e+08	14.2069
PRKCSH|P14314	9.40341e+06	2.13776e+06	5.30382e+06	64.8764										PCSK9|Q8NBP7	1.45918e+08	133683184	1.20672e+08	9.46213
PROC|P04070	1.85171e+08	161144928	1.77395e+08	7.02281										PCYOX1|Q9UHG3	5.70542e+08	571932670	6.14841e+08	4.2993
PROS1|P07225	1286354619	1045246720	1207304374	10.4195										PDIA3|P30101	2.77339e+08	392820256	3.39419e+08	17.1739
PROZ|P22891	1.2686e+08	99420760	1.02641e+08	13.6804										PDIA4|P13667	4.54741e+07	27253238	3.26346e+07	26.6549
PSTPIP2|Q9H939	502748	702520	667065	17.0783										PDIA6|Q15084	3.80584e+06	2566903	1.95066e+06	34.0552
PTGDS|P41222	5.58743e+07	40597976	5.0394e+07	15.8085										PDLIM1|O00151	2.62146e+07	33958232	3.40377e+07	14.3102
PTPRJ|Q12913	4.63144e+07	35274008	3.87824e+07	14.0592										PEBP4|Q96S96	1.15041e+08	125962288	1.20834e+08	4.53024
PTPRK|Q15262	949763	722850	1.03168e+06	17.7482										PECAM1|P16284	677422	1.00372e+06	1.55582e+07	147.896
PYGB|P11216	2.01749e+06	3773102	1.24583e+06	55.2199										PF4|P02776	2592667091	2094369790	2111032443	12.489
PZP|P20742	379033547	296726080	3.86538e+08	14.0718										PF4V1|P10720	3.25492e+07	44490360	3.21627e+07	19.2536
QSOX1|O00391	9.42126e+07	79249848	9.27206e+07	9.28894										PFKL|P17858	1.36669e+07	15515786	1.27533e+07	10.068
RAB10|P61026	3.46883e+07	23621996	2.9081e+07	18.9949										PFKP|Q01813	9.71501e+06	7831044	7.63062e+06	13.7025
RAB11A|P62491	8.32477e+06	7.82107e+06	6.89075e+06	9.47418										PFN1|P07737	4.91304e+07	81183880	4.51419e+07	33.7834
RAB14|P61106	1.39501e+06	1.80684e+06	1.56593e+06	13.019										PGD|P52209	5.19796e+07	53536360	6.94651e+07	16.5913
RAB27B|O00194	3.81874e+07	30241550	3.1131e+07	13.1184										PGK1|P00558	6.66257e+06	10843994	8.8172e+06	23.8306
RAC2|P15153	822927	6.55526e+06	7.31408e+06	72.4658										PGLYRP2|Q96PD5	3173043874	3409552380	3611659444	6.46048
RAP1B|P61224	1.4227e+08	102436016	1.11172e+08	17.6497										PIGR|P01833	3146128243	31468296	3.40195e+07	167.907
RBP4|P02753	1221758665	1061544450	1171134045	7.11221										PIP4K2A|P48426	4.83698e+07	49017544	5.08284e+07	2.57934
RHOC|P08134	8.23633e+06	6050379	8.20993e+06	16.7293										PKM|P14618	1.26277e+08	120796896	1.16657e+08	3.98008
RNASE1|P07998	5.50302e+07	43983768	5.68314e+07	13.3905										PLA1A|Q53H76	6.92538e+06	10435666	6.62284e+06	26.5103
RNASE4|P34096	1.49828e+07	10075848	1.64323e+07	24.0866										PLA2G4A|P47712	582445	735646	495541	20.1091
RSU1|Q15404	2.04606e+07	16611038	2.12829e+07	12.8219										PLA2G7|Q13093	241859208	209148288	2.51578e+08	9.49153
S100A8|P05109	2.6475e+07	25202962	3.06143e+07	10.3148										PLCH1|Q4KWH8	9.25319e+06	2.48515e+06	3.39029e+06	72.8596
S100A9|P06702	3.22677e+07	35839416	2.81465e+07	11.9987										PLEK|P08567	9.56131e+08	974250750	1062233479	5.68953
SAA1|P0DJI8	4.07944e+08	351741472	3.98351e+08	7.78847										PLG|P00747	4991120918	5464319500	4997145580	5.27055
SAA2|P0DJI9	2.28658e+07	21158034	2.8465e+07	15.8188										PLTP|P55058	8.55456e+08	863529410	1023756938	10.3827
SAA4|P35542	2158205484	1812265730	2040492413	8.77833										PON1|P27169	1186482165	1223305730	1181153116	1.91763
SCGB3A1|Q96QR1	1.37753e+07	12320278	1.63999e+07	14.5961										POSTN|Q15063	3.24925e+07	37584164	3.73719e+07	8.04213
SELENOP|P49908	5.78231e+08	513256576	5.98457e+08	7.90246										PPBP|P02775	4849941104	6940221400	11077388551	41.578
SELP|P16109	4.96353e+07	32580424	4.35417e+07	20.6169										PPIA|P62937	2.52658e+07	43985392	2.93129e+07	29.9792
SEPT7|Q16181	2.68802e+06	3.4153e+06	3.68663e+06	15.8232										PPIB|P23284	2.74921e+08	258385888	2.7962e+08	4.11598
SERPINA1|P01009	96933567450	121210000000	129302000000	14.5448										PPP1R3E|Q9H7J1	450786	578942	511723	12.4759
SERPINA10|Q9UK55	2.66187e+08	227707600	2.61129e+08	8.30813										PRDX6|P30041	2.97637e+07	29243210	2.91466e+07	1.12961
SERPINA3|P01011	13780232699	11593136100	12860802851	8.61658										PRG2|P13727	4.42685e+07	33351412	4.26677e+07	14.7034
SERPINA4|P29622	9.32341e+08	789512580	9.90463e+08	11.4376										PRG4|Q92954	1150100515	1072326400	2063843138	38.5912
SERPINA5|P05154	2.45987e+08	228557264	2.29276e+08	4.20367										PRKACA|P17612	4.85089e+06	3.77992e+06	3.65631e+06	16.0393
SERPINA6|P08185	1419460017	1366807680	1397516359	1.89643										PRKCB|P05771	1.05347e+07	11506927	8.09142e+06	17.52
SERPINA7|P05543	9.66236e+08	802058370	9.65349e+08	10.3744										PRKCSH|P14314	6.20986e+07	56963940	6.03296e+07	4.36203
SERPINB1|P30740	7.09086e+06	8643866	8.20511e+06	10.0328										PROC|P04070	4.85819e+08	459692128	5.23624e+08	6.5637
SERPINC1|P01008	13168023973	12374821900	13614591097	4.81065										PROS1|P07225	9513276399	9193355300	9058628621	2.52321
SERPIND1|P05546	3596631403	3028092420	3585169788	9.54921										PROZ|P22891	1070555032	860387070	7.01807e+08	21.0777
SERPINF1|P36955	1820571758	1380701950	1631311595	13.6974										PSMA4|P25789	9.23662e+06	17569912	1.98586e+07	35.9389
SERPINF2|P08697	4082573340	3381538050	4089690899	10.5631										PSMA5|P28066	3.56963e+07	39903084	3.83529e+07	5.60099
SERPING1|P05155	9152764391	7434818000	8152073653	10.4633										PSMB1|P20618	1.84061e+07	20775140	2.06417e+07	6.67418
SFTPB|P07988	9.01973e+06	9823560	1.14426e+07	12.2245										PSTPIP2|Q9H939	2.87016e+07	29000260	3.15115e+07	5.18972
SHBG|P04278	2.46324e+08	212582272	2.65615e+08	11.1147										PTGES3|Q15185	2.6563e+07	24769452	1.88495e+07	17.2546
SLC4A1|P02730	4.03445e+06	2806660	3.90399e+06	18.8281										PTGS1|P23219	5.94454e+06	5992636	6.12648e+06	1.56576
SOD3|P08294	5.88871e+06	9533254	7.23852e+06	24.3937										PTPN6|P29350	3.03002e+07	51622820	4.56286e+07	25.8637
SPARC|P09486	2.47358e+07	14171329	2.71758e+07	31.3801										PTPRF|P10586	2.65049e+08	255066416	2.51959e+08	2.65754
SPARCL1|Q14515	1.20001e+07	11957486	7.95117e+06	21.8635										PTPRS|Q13332	3.8185e+07	79055992	3.75318e+07	46.1083
SPP1|P10451	1.24207e+06	526977	917596	39.9819										PZP|P20742	6.0718e+07	67756056	6.99436e+07	7.28863
SPP2|Q13103	4.1547e+07	36845596	4.04438e+07	6.20664										QPCT|Q16769	1.56504e+07	12237351	1.50808e+07	12.7657
SPTB|P11277	1.15292e+06	178590	625741	74.7549										QSOX1|O00391	1123054450	1010500540	1020851751	5.91654
STOM|P27105	4.63675e+07	36909692	4.66246e+07	12.7854										RAB10|P61026	7.36308e+07	73099864	7.55914e+07	1.77086
STXBP2|Q15833	7.57765e+06	5.52911e+06	6.59728e+06	15.5996										RAB14|P61106	2.88967e+06	3562165	2.85604e+06	12.8385
TAGLN2|P37802	1.1159e+08	91590328	1.08322e+08	10.3326										RAB1B|Q9H0U4	4.18859e+08	404753504	3.22697e+08	13.5902
TF|P02787	131708000000	106304000000	123966000000	10.7914										RAC2|P15153	6.21195e+07	57003360	5.85487e+07	4.43075
TFPI|P10646	3.55439e+06	3.8009e+06	5.00332e+06	18.8186										RALB|P11234	2.22797e+07	6711593	1.24005e+07	57.0946
TFRC|P02786	8.10292e+07	63730736	7.82113e+07	12.4878										RAN|P62826	8.56057e+07	76672640	8.7934e+07	7.12763
TGFBI|Q15582	1.4017e+08	114948640	1.31964e+08	9.97047										RAP1B|P61224	4.24509e+08	423778496	4.1042e+08	1.89054
THBS1|P07996	3.92941e+08	351515712	4.15573e+08	8.40104										RARRES2|Q99969	3.00265e+08	291603328	3.16907e+08	4.24526
THBS4|P35443	2.15679e+07	12779091	2.08042e+07	26.4841										RASGRP2|Q7LDG7	2.04207e+06	570670	4.016e+06	78.2395
TLN1|Q9Y490	2.21886e+08	208017824	2.56829e+08	10.9879										RBP4|P02753	1.72163e+08	142888080	1.58939e+08	9.27874
TMEM272|A0A1B0GTI8	2.21472e+07	15062917	1.91548e+07	18.9284										RELN|P78509	5.87685e+07	48084176	46991749	12.6886
TNXB|P22105	3.74293e+07	24907808	3.24788e+07	19.9532										RNASE1|P07998	548855960	532126720	5.82849e+08	4.66027
TPM1|P09493	1.43655e+07	6148946	1.30507e+07	39.4474										RNASE4|P34096	3.08765e+08	275016704	2.53528e+08	9.97639
TPM3|P06753	3.59244e+07	27977602	3.75412e+07	15.1387										RSU1|Q15404	5.64101e+08	399814656	4.6431e+08	17.3865
TPM4|P67936	2.30507e+08	181582320	2.27073e+08	12.818										RTN4|Q9NQC3	2.07397e+06	6.21361e+06	6.3693e+06	49.8649
TTR|P02766	13606078834	12159943700	14547705162	8.95028										S100A9|P06702	5.38715e+06	5476145	1.72425e+07	72.7873
TUBA1B|P68363	9.43659e+07	92825096	9.04457e+07	2.13412										SAA1|P0DJI8	2.03265e+08	304624576	2.39622e+08	20.6083
TUBA3C|P0DPH7	1.87751e+07	18595586	8.01094e+06	40.7446										SAA4|P35542	2780134328	1372092930	1325438877	45.2782
TUBA4A|P68366	1.49125e+08	130006600	1.51924e+08	8.30171										SARS|P49591	1.06679e+07	9142608	7.66562e+06	16.3911
TUBB|P07437	1.51956e+08	95175800	1.37682e+08	23.0269										SCGB3A1|Q96QR1	4.02429e+06	3.84527e+06	3.22032e+06	11.4184
TUBB1|Q9H4B7	2.10032e+08	166892560	2.15383e+08	13.4658										SELENOP|P49908	5157167761	5149439500	5039471546	1.287
TUBB4B|P68371	1.12659e+07	7311518	1.06998e+07	21.9126										SELL|P14151	6.87696e+07	65214212	5.9559e+07	7.19993
VASN|Q6EMK4	7.75584e+07	53556940	7.18769e+07	18.5372										SELP|P16109	6.09306e+07	71167488	8.02626e+07	13.6631
VASP|P50552	1.36979e+07	7573752	1.78704e+07	39.6943										SELPLG|Q14242	2.93589e+07	26550146	2.89866e+07	5.39089
VCAM1|P19320	2.44236e+07	19891718	2.56001e+07	12.9332										SEPT11|Q9NVA2	3.67932e+07	30199772	3.55447e+07	10.2471
VCL|P18206	1.21007e+08	95808752	1.19862e+08	12.6791										SEPT5|Q99719	1.08215e+07	13951842	1.64804e+07	20.6148
VNN1|O95497	8.73951e+06	8069690	8.15043e+06	4.39486										SEPT6|Q14141	1.7678e+07	17329454	1.85991e+07	3.67101
VTN|P04004	11811086009	9887478800	12021391005	10.4628										SEPT7|Q16181	8.99291e+07	79833512	8.61563e+07	5.97986
VWF|P04275	1.16109e+08	63798688	7.65689e+07	31.9008										SERPINA1|P01009	6215258159	5178577900	7761354655	20.3559
WDR1|O75083	6.0717e+07	42978392	4.32215e+07	20.7708										SERPINA10|Q9UK55	1595287330	1751723010	1820414378	6.6984
YWHAE|P62258	2.65108e+07	18366320	2.77233e+07	21.0267										SERPINA3|P01011	6313451477	6614994900	6267079224	2.95242
YWHAG|P61981	1.00319e+07	8367794	9.59341e+06	9.24355										SERPINA4|P29622	9752689322	8971337700	7560467485	12.6813
YWHAH|Q04917	1.71578e+07	13865190	1.44878e+07	11.5302										SERPINA5|P05154	2978195531	2996957700	2810399574	3.50766
YWHAQ|P27348	7.05561e+06	4687988	7.83638e+06	25.1199										SERPINA6|P08185	5.64992e+07	68079488	7.39692e+07	13.4297
YWHAZ|P63104	2.58588e+08	226229120	2.71187e+08	9.20284										SERPINA7|P05543	7.99261e+07	84077808	8.92251e+07	5.51879
ZYX|Q15942	6.49583e+07	57665064	6.13583e+07	5.94631										SERPINC1|P01008	143528000000	131150000000	104823000000	15.6262
														SERPIND1|P05546	11452832390	11860130800	12955844425	6.42981
														SERPINE1|P05121	9.70513e+06	6710605	7.26749e+06	20.1745
														SERPINF1|P36955	11236439373	11388479500	15296722481	18.2078
														SERPINF2|P08697	2.80842e+08	359432256	368013642	14.2945
														SERPING1|P05155	14642588981	12980152300	15616961592	9.25041
														SHBG|P04278	2.05778e+07	19967620	2.3819e+07	9.64841
														SLC2A3|P11169	2.79202e+07	16241720	1.50734e+07	35.9781
														SLPI|P03973	3.44629e+07	31384908	2.59159e+07	14.1522
														SND1|Q7KZF4	1.14194e+07	10304237	4.52792e+06	42.2735
														SOD3|P08294	1.41049e+08	143934048	1.24723e+08	7.58588
														SPARC|P09486	5.5113e+07	52476588	6.27379e+07	9.38586
														SPARCL1|Q14515	9.32697e+07	76448032	8.4024e+07	9.96046
														SPP2|Q13103	1.73025e+08	163622880	1.75445e+08	3.65862
														SRC|P12931	1.51353e+07	18214714	3.41838e+07	45.4229
														SRGN|P10124	2.00905e+08	172018432	1.95081e+08	8.06847
														SSC5D|A1L4H1	8.26774e+07	92636984	8.86743e+07	5.69831
														STOM|P27105	9.29157e+07	102618800	9.22403e+07	6.05359
														STXBP2|Q15833	2.26018e+07	23121986	2.01822e+07	7.14114
														SYK|P43405	1.49248e+07	15404214	1.28712e+07	9.34414
														SYTL4|Q96C24	5.01982e+06	8404757	7.60913e+06	25.2438
														TCN2|P20062	3.24866e+07	37186352	4.04854e+07	10.9472
														TCP1|P17987	6.51368e+07	51619188	5.15312e+07	13.9581
														TF|P02787	7201020739	8104010200	8220778627	7.11701
														TFPI|P10646	6.28595e+07	60555364	5.86406e+07	3.48093
														TGFB1|P01137	3.53536e+07	32223160	3.93816e+07	10.0654
														TGFBI|Q15582	2.81554e+08	395123904	8.22305e+08	57.0646
														THBS1|P07996	2466880684	2568414210	2460418547	2.42427
														THBS4|P35443	2.7945e+08	436532352	3.41615e+08	22.44
														TIMP1|P01033	1.56963e+08	148743424	1.70076e+08	6.78431
														TIMP2|P16035	6.15119e+07	42412640	3.26992e+07	32.1882
														TIMP3|P35625	848887	1.37861e+06	899728	28.0376
														TJP2|Q9UDY2	9.39886e+06	9624904	9.92508e+06	2.73564
														TLN1|Q9Y490	1484303493	1106610940	1201571818	15.5416
														TLN2|Q9Y4G6	100595678	101381320	1.61696e+08	28.9146
														TNC|P24821	1.00989e+08	118844976	1.18244e+08	8.99839
														TNXB|P22105	3.08285e+08	284949216	3.15359e+08	5.25417
														TPM1|P09493	4.62485e+07	51278712	4.17502e+07	10.2674
														TPM3|P06753	2.62418e+07	28361800	2.66609e+07	4.14469
														TPM4|P67936	2.39652e+08	221899200	365036313	28.3172
														TTR|P02766	1199284462	1402614780	1376075239	8.33572
														TUBA1B|P68363	1.89847e+08	150661408	138513864	16.8012
														TUBA3C|P0DPH7	9.54877e+07	99168824	1.31328e+08	18.1442
														TUBA4A|P68366	487337572	475499520	4.86734e+08	1.37985
														TUBA8|Q9NY65	8.23981e+07	98339104	7.52472e+07	13.8542
														TUBB|P07437	4.79757e+08	485023104	2.81705e+08	27.8934
														TUBB1|Q9H4B7	4.5225e+08	472375616	3.84014e+08	10.6169
														TUBB4B|P68371	3.4375e+07	52010432	4.15153e+07	20.8069
														TWF2|Q6IBS0	1.69349e+07	13737726	1.74811e+07	12.5978
														UBASH3B|Q8TF42	864165	1.10798e+06	1.36016e+06	22.3276
														VARS|P26640	685994	705807	780571	6.88802
														VASN|Q6EMK4	1.39209e+07	11335422	1.43659e+07	12.3899
														VASP|P50552	60120175	67133088	6.54569e+07	5.70113
														VAT1|Q99536	1.31079e+07	14526476	1.30708e+07	6.11671
														VCL|P18206	1.78482e+08	174829328	2.35192e+08	17.2532
														VCP|P55072	1.03446e+08	121185408	1.31616e+08	11.9937
														VTN|P04004	15322457456	13316862000	13153608890	8.67003
														VWF|P04275	1081915167	1584166140	1016531910	25.3006
														WARS|P23381	1.27616e+07	15012232	1.48273e+07	8.7987
														WDR13|Q9H1Z4	1.22729e+06	1092348	1.65859e+06	22.3038
														WDR44|Q5JSH3	4.4746e+07	51669636	3.37347e+07	20.8484
														YARS|P54577	2.74396e+07	25331556	2.69472e+07	4.15008
														YWHAH|Q04917	1.95855e+07	16636990	5.71476e+06	52.2736
														YWHAQ|P27348	1.12673e+07	12136612	9.40538e+06	12.7588
														YWHAZ|P63104	1.5488e+08	189157664	1.52719e+08	12.3456
														ZYX|Q15942	3.59294e+07	38488192	4.06256e+07	6.13141

## Sheet: Table S2
Table S2: Protein overlap among the diluted plasma (DP) input, Hp-depleted FT, and Hp-enriched fraction.
Gene|Uniprot	Hp-enriched	Hp-depleted FT	DP input
|P00761	1	1	1
|Q7M135	1	1	1
A1BG|P04217	1	1	1
A2M|P01023	1	1	1
ABI1|Q8IZP0	1	0	0
ABI3BP|Q7Z7G0	1	1	1
ACAN|P16112	1	0	0
ACLY|P53396	1	0	0
ACP1|P24666	1	1	1
ACSL4|O60488	1	0	0
ACTB|P60709	1	1	1
ACTBL2|Q562R1	1	1	1
ACTC1|P68032	1	1	1
ACTN1|P12814	1	1	1
ACTN4|O43707	1	1	1
ACTR1A|P61163	1	0	0
ACTR2|P61160	1	0	1
ACTR3|P61158	1	0	1
ADA2|Q9NZK5	1	0	0
ADAM10|O14672	1	0	0
ADAMTS13|Q76LX8	1	0	1
ADAMTSL2|Q86TH1	1	0	1
ADAMTSL4|Q6UY14	1	1	1
ADARB1|P78563	1	1	1
ADIPOQ|Q15848	1	1	1
AFM|P43652	1	1	1
AGT|P01019	1	1	1
AHSG|P02765	1	1	1
ALB|P02768	1	1	1
ALB|P02769	1	1	1
ALDOA|P04075	1	1	1
AMBP|P02760	1	1	1
ANG|P03950	1	0	1
ANGPTL3|Q9Y5C1	1	0	0
ANGPTL6|Q8NI99	1	0	0
ANTXR1|Q9H6X2	1	0	0
ANTXR2|P58335	1	0	0
ANXA11|P50995	1	0	0
AP1B1|Q10567	1	0	0
APCS|P02743	1	1	1
APMAP|Q9HDC9	1	1	1
APOA1|P02647	1	1	1
APOA2|P02652	1	1	1
APOA4|P06727	1	1	1
APOA5|Q6Q788	1	0	0
APOB|P04114	1	1	1
APOC1|P02654	1	1	1
APOC2|P02655	1	1	1
APOC3|P02656	1	1	1
APOC4|P55056	1	1	1
APOD|P05090	1	1	1
APOE|P02649	1	1	1
APOE2|APOE2	1	1	1
APOE4|APOE4	1	1	1
APOF|Q13790	1	1	1
APOH|P02749	1	1	1
APOL1|O14791	1	1	1
APOM|O95445	1	1	1
APP|P05067	1	0	0
ARHGAP18|Q8N392	1	0	0
ARHGAP45|Q92619	1	0	0
ARHGDIB|P52566	1	1	1
ARL6IP5|O75915	1	1	1
ARPC1B|O15143	1	0	0
ARPC2|O15144	1	1	1
ARPC3|O15145	1	0	0
ARPC4|P59998	1	0	0
ARPC5|O15511	1	0	0
ARRB1|P49407	1	0	1
ASPN|Q9BXN1	1	0	0
ATF6B|Q99941	1	0	0
ATP2A3|Q93084	1	1	1
ATP5F1A|P25705	1	1	1
ATP5F1B|P06576	1	1	1
ATP6V1B1|P15313	1	1	1
ATRN|O75882	1	1	1
AZGP1|P25311	1	1	1
B2M|P61769	1	1	1
BIN2|Q9UBW5	1	0	0
BLVRB|P30043	1	0	0
BMP1|P13497	1	0	0
BTK|Q06187	1	0	0
C1QA|P02745	1	1	1
C1QB|P02746	1	1	1
C1QC|P02747	1	1	1
C1R|P00736	1	1	1
C1RL|Q9NZP8	1	1	1
C1S|P09871	1	1	1
C2|P06681	1	1	1
C3|P01024	1	1	1
C4A|P0C0L4	1	1	1
C4B|P0C0L5	1	1	1
C4BPA|P04003	1	1	1
C4BPB|P20851	1	1	1
C5|P01031	1	1	1
C6|P13671	1	1	1
C7|P10643	1	1	1
C8A|P07357	1	1	1
C8B|P07358	1	1	1
C8G|P07360	1	1	1
C9|P02748	1	1	1
CACYBP|Q9HB71	1	0	0
CALD1|Q05682	1	1	1
CALM2|P0DP24	1	1	1
CALR|P27797	1	1	1
CAMP|P49913	1	0	1
CANX|P27824	1	1	1
CAP1|Q01518	1	1	1
CAPN1|P07384	1	1	1
CAPN2|P17655	1	0	0
CAPZA1|P52907	1	0	1
CAPZA2|P47755	1	1	1
CASS4|Q9NQ75	1	0	0
CAVIN2|O95810	1	1	1
CBLN4|Q9NTU7	1	1	1
CCL14|Q16627	1	0	1
CCL16|O15467	1	0	0
CCL18|P55774	1	0	1
CCL5|P13501	1	0	0
CCT2|P78371	1	0	0
CCT3|P49368	1	0	0
CCT4|P50991	1	0	1
CCT5|P48643	1	0	0
CCT6A|P40227	1	0	0
CCT8|P50990	1	0	0
CD14|P08571	1	1	1
CD36|P16671	1	1	1
CD44|P16070	1	1	1
CD5L|O43866	1	1	1
CD84|Q9UIB8	1	1	1
CD9|P21926	1	1	1
CD93|Q9NPY3	1	0	1
CDH1|P12830	1	1	1
CFB|P00751	1	1	1
CFD|P00746	1	0	1
CFH|P08603	1	1	1
CFHR1|Q03591	1	1	1
CFHR2|P36980	1	1	1
CFHR3|Q02985	1	1	1
CFHR4|Q92496	1	1	1
CFHR5|Q9BXR6	1	1	1
CFI|P05156	1	1	1
CFL1|P23528	1	1	1
CFP|P27918	1	1	1
CHID1|Q9BWS9	1	0	0
CHMP4B|Q9H444	1	0	0
CLEC3B|P05452	1	1	1
CLIC1|O00299	1	1	1
CLINT1|Q14677	1	0	0
CLSTN1|O94985	1	0	0
CLTA|P09496	1	1	1
CLTC|Q00610	1	1	1
CLU|P10909	1	1	1
COL18A1|P39060	1	0	1
COL6A1|P12109	1	0	1
COL6A3|P12111	1	0	1
COLEC10|Q9Y6Z7	1	0	0
COLEC11|Q9BWP8	1	0	1
COMP|P49747	1	1	1
COPA|P53621	1	0	1
COPB2|P35606	1	0	0
COPE|O14579	1	0	0
CORO1A|P31146	1	1	1
CORO1B|Q9BR76	1	0	0
CORO1C|Q9ULV4	1	1	1
CP|P00450	1	1	1
CPB2|Q96IY4	1	1	1
CPN1|P15169	1	1	1
CPN2|P22792	1	1	1
CPNE7|Q9UBL6	1	0	0
CRIP1|P50238	1	0	0
CRP|P02741	1	1	1
CRTAC1|Q9NQ79	1	1	1
CSF1R|P07333	1	1	1
CSK|P41240	1	0	1
CSRP1|P21291	1	1	1
CST3|P01034	1	1	1
CTSG|P08311	1	0	0
CTSH|P09668	1	0	0
CTSS|P25774	1	0	0
CTTN|Q14247	1	0	0
CYB5R3|P00387	1	1	1
CYFIP1|Q7L576	1	0	0
DARS|P14868	1	0	1
DBH|P09172	1	1	1
DCD|P81605	1	0	0
DCTN1|Q14203	1	0	0
DCTN4|Q9UJW0	1	0	0
DDX6|P26196	1	0	0
DIAPH1|O60610	1	0	1
DNAH6|Q9C0G6	1	0	0
DNAJC3|Q13217	1	0	0
DPT|Q07507	1	0	0
DSC1|Q08554	1	0	0
DSC3|Q14574	1	0	0
DSP|P15924	1	0	0
ECM1|Q16610	1	0	1
EEF1A1|P68104	1	0	1
EEF1D|P29692	1	0	0
EEF1G|P26641	1	0	0
EFEMP1|Q12805	1	1	1
EHD3|Q9NZN3	1	0	1
EIF2S3|P41091	1	0	0
EIF3C|Q99613	1	0	0
EIF3D|O15371	1	0	0
EIF4A2|Q14240	1	0	0
EIF5A|P63241	1	0	0
ELANE|P08246	1	0	0
EMILIN1|Q9Y6C2	1	0	0
ENO1|P06733	1	1	1
ENPP2|Q13822	1	1	1
ERP44|Q9BS26	1	0	0
EXT1|Q16394	1	0	0
F10|P00742	1	1	1
F11|P03951	1	0	1
F11R|Q9Y624	1	0	0
F12|P00748	1	1	1
F13A1|P00488	1	1	1
F13B|P05160	1	1	1
F2|P00734	1	1	1
F5|P12259	1	1	1
F7|P08709	1	1	1
F9|P00740	1	0	1
FABP5|Q01469	1	0	0
FAM20C|Q8IXL6	1	0	1
FARP1|Q9Y4F1	1	0	0
FAT1|Q14517	1	0	0
FBLN1|P23142	1	1	1
FBN1|P35555	1	0	0
FCGBP|Q9Y6R7	1	1	1
FCN1|O00602	1	0	0
FCN2|Q15485	1	1	1
FCN3|O75636	1	1	1
FERMT3|Q86UX7	1	1	1
FGA|P02671	1	1	1
FGB|P02675	1	1	1
FGFBP1|Q14512	1	0	0
FGFBP2|Q9BYJ0	1	0	0
FGG|P02679	1	1	1
FHL1|Q13642	1	0	1
FHOD1|Q9Y613	1	0	0
FLG2|Q5D862	1	0	0
FLNA|P21333	1	1	1
FN1|P02751	1	1	1
G3BP1|Q13283	1	0	0
GANAB|Q14697	1	1	1
GAPDH|P04406	1	1	1
GARS|P41250	1	0	0
GC|P02774	1	1	1
GDI2|P50395	1	1	1
GGH|Q92820	1	0	1
GLIPR2|Q9H4G4	1	0	0
GMPR|P36959	1	0	0
GNAI2|P04899	1	0	0
GNB1|P62873	1	0	0
GNB5|O14775	1	0	0
GNPTG|Q9UJJ9	1	0	1
GP1BA|P07359	1	1	1
GP1BB|P13224	1	1	1
GP9|P14770	1	0	0
GPLD1|P80108	1	1	1
GPX3|P22352	1	1	1
GRB2|P62993	1	0	0
GSN|P06396	1	1	1
GSR|P00390	1	1	1
GTPBP2|Q9BX10	1	0	0
HABP2|Q14520	1	0	1
HBA1|P69905	1	1	1
HBB|P68871	1	1	1
HBD|P02042	1	1	1
HBG1|P69891	1	1	1
HGFAC|Q04756	1	1	1
HIST1H2AB|P04908	1	1	1
HIST1H2BK|O60814	1	1	1
HIST1H4A|P62805	1	0	0
HK1|P19367	1	1	1
HLA-A|P01891	1	1	1
HLA-A|P13746	1	1	1
HLA-A|P18462	1	1	1
HLA-B|P01889	1	1	1
HNRNPA2B1|P22626	1	0	0
HNRNPK|P61978	1	0	0
HP|P00738	1	1	1
HPR|P00739	1	1	1
HPX|P02790	1	1	1
HRG|P04196	1	1	1
HSD17B4|P51659	1	1	0
HSP90AA1|P07900	1	0	1
HSP90AB1|P08238	1	0	1
HSP90B1|P14625	1	1	1
HSPA5|P11021	1	1	1
HSPA8|P11142	1	1	1
HSPB1|P04792	1	1	1
HSPG2|P98160	1	1	1
HTRA1|Q92743	1	0	0
HYOU1|Q9Y4L1	1	1	0
IGF1|P05019	1	0	1
IGF2|P01344	1	1	1
IGFALS|P35858	1	1	1
IGFBP2|P18065	1	0	1
IGFBP3|P17936	1	1	1
IGFBP4|P22692	1	1	1
IGFBP5|P24593	1	0	1
IGFBP6|P24592	1	0	1
IGFBP7|Q16270	1	0	0
IGHA1|P01876	1	1	1
IGHA2|P01877	1	1	1
IGHD|P01880	1	1	1
IGHG1|P01857	1	1	1
IGHG2|P01859	1	1	1
IGHG3|P01860	1	1	1
IGHG4|P01861	1	1	1
IGHM|P01871	1	1	1
IGHV1-18|A0A0C4DH31	1	1	1
IGHV1-2|P23083	1	1	1
IGHV1-24|A0A0C4DH33	1	1	1
IGHV1-3|A0A0C4DH29	1	1	1
IGHV1-46|P01743	1	1	1
IGHV1-58|A0A0C4DH39	1	1	1
IGHV1-69-2|A0A0G2JMI3	1	1	1
IGHV1-8|P0DP01	1	1	1
IGHV2-26|A0A0B4J1V2	1	1	1
IGHV2-5|P01817	1	1	1
IGHV2-70|P01814	1	1	1
IGHV2-70D|A0A0C4DH43	1	1	1
IGHV3-13|P01766	1	1	1
IGHV3-15|A0A0B4J1V0	1	1	1
IGHV3-21|A0A0B4J1V1	1	1	1
IGHV3-23|P01764	1	1	1
IGHV3-30|P01768	1	1	1
IGHV3-43|A0A0B4J1X8	1	1	1
IGHV3-48|P01763	1	1	1
IGHV3-49|A0A0A0MS15	1	1	1
IGHV3-53|P01767	1	1	1
IGHV3-64|A0A075B6Q5	1	1	1
IGHV3-64D|A0A0J9YX35	1	1	1
IGHV3-66|A0A0C4DH42	1	1	1
IGHV3-7|P01780	1	1	1
IGHV3-72|A0A0B4J1Y9	1	1	1
IGHV3-73|A0A0B4J1V6	1	1	1
IGHV3-74|A0A0B4J1X5	1	1	1
IGHV3-9|P01782	1	1	1
IGHV4-28|A0A0C4DH34	1	1	1
IGHV4-30-2|A0A087WSY4	1	1	1
IGHV4-30-4|P0DP06	1	1	1
IGHV4-31|P0DP07	1	1	1
IGHV4-34|P06331	1	1	1
IGHV4-38-2|P0DP08	1	1	1
IGHV4-39|P01824	1	1	1
IGHV4-4|A0A075B6R2	1	1	1
IGHV4-61|A0A0C4DH41	1	1	1
IGHV5-10-1|A0A0J9YXX1	1	1	1
IGHV5-51|A0A0C4DH38	1	1	1
IGHV6-1|A0A0B4J1U7	1	1	1
IGHV7-4-1|A0A0J9YVY3	1	1	1
IGKC|P01834	1	1	1
IGKV1-12|A0A0C4DH73	1	1	1
IGKV1-16|P04430	1	1	1
IGKV1-27|A0A075B6S5	1	1	1
IGKV1-39|P01597	1	1	1
IGKV1-5|P01602	1	1	1
IGKV1-6|A0A0C4DH72	1	1	1
IGKV1-8|A0A0C4DH67	1	1	1
IGKV1-9|A0A0C4DH69	1	1	1
IGKV1D-13|A0A0B4J2D9	1	1	1
IGKV1D-17|A0A075B6S4	1	1	1
IGKV1D-33|P01593	1	1	1
IGKV1D-43|A0A0B4J1Z2	1	1	1
IGKV1D-8|A0A087WSZ0	1	1	1
IGKV2-24|A0A0C4DH68	1	1	1
IGKV2-28|A0A075B6P5	1	1	1
IGKV2-40|A0A087WW87	1	1	1
IGKV2D-29|A0A075B6S2	1	1	1
IGKV2D-30|A0A075B6S6	1	1	1
IGKV3-11|P04433	1	1	1
IGKV3-20|P01619	1	1	1
IGKV3D-15|A0A087WSY6	1	1	1
IGKV3D-20|A0A0C4DH25	1	1	1
IGKV3D-7|A0A0C4DH55	1	1	1
IGKV4-1|P06312	1	1	1
IGKV6-21|A0A0C4DH24	1	1	1
IGKV6D-21|A0A0A0MT36	1	1	1
IGLC2|P0DOY2	1	1	1
IGLL1|P15814	1	1	1
IGLL5|B9A064	1	1	1
IGLV1-40|P01703	1	1	1
IGLV1-44|P01699	1	1	1
IGLV1-47|P01700	1	1	1
IGLV1-51|P01701	1	1	1
IGLV2-11|P01706	1	1	1
IGLV2-14|P01704	1	1	1
IGLV2-18|A0A075B6J9	1	0	1
IGLV2-23|P01705	1	1	1
IGLV2-8|P01709	1	1	1
IGLV3-1|P01715	1	1	1
IGLV3-10|A0A075B6K4	1	1	1
IGLV3-12|A0A075B6K2	1	1	1
IGLV3-16|A0A075B6K0	1	1	1
IGLV3-19|P01714	1	1	1
IGLV3-21|P80748	1	1	1
IGLV3-25|P01717	1	1	1
IGLV3-27|P01718	1	1	1
IGLV3-9|A0A075B6K5	1	1	1
IGLV4-69|A0A075B6H9	1	1	1
IGLV6-57|P01721	1	1	1
IGLV7-43|P04211	1	1	1
IGLV7-46|A0A075B6I9	1	1	1
IGLV8-61|A0A075B6I0	1	1	1
IGLV9-49|A0A0B4J1Y8	1	1	1
ILK|Q13418	1	1	1
INHBE|P58166	1	0	1
IQGAP2|Q13576	1	0	0
IST1|P53990	1	0	0
ITGA2B|P08514	1	1	1
ITGA6|P23229	1	0	0
ITGB1|P05556	1	1	1
ITGB3|P05106	1	1	1
ITIH1|P19827	1	1	1
ITIH2|P19823	1	1	1
ITIH3|Q06033	1	1	1
ITIH4|Q14624	1	1	1
JCHAIN|P01591	1	1	1
KALRN|O60229	1	0	0
KLK7|P49862	1	0	0
KLKB1|P03952	1	1	1
KNG1|P01042	1	1	1
KPNB1|Q14974	1	0	0
KRT1|P04264	1	1	1
KRT10|P13645	1	1	1
KRT13|P13646	1	1	1
KRT14|P02533	1	1	1
KRT15|O77727	1	1	1
KRT16|P08779	1	1	1
KRT17|Q04695	1	1	1
KRT2|P35908	1	1	1
KRT27|Q7Z3Y8	1	1	1
KRT4|P19013	1	1	1
KRT5|P13647	1	1	1
KRT6A|P02538	1	1	1
KRT6B|P04259	1	1	1
KRT71|Q3SY84	1	0	1
KRT77|Q7Z794	1	0	1
KRT78|Q8N1N4	1	0	1
KRT9|P35527	1	1	1
LAMA2|P24043	1	0	0
LAMC1|P11047	1	0	0
LBP|P18428	1	0	1
LCAT|P04180	1	1	1
LCP2|Q13094	1	0	0
LDHA|P00338	1	1	1
LDHB|P07195	1	1	1
LGALS3BP|Q08380	1	1	1
LILRB1|Q8NHL6	1	1	1
LIMS1|P48059	1	1	1
LMAN2|Q12907	1	1	0
LPA|P08519	1	1	1
LPL|P06858	1	0	0
LRG1|P02750	1	1	1
LRP1|Q07954	1	1	1
LTBP1|Q14766	1	1	1
LUM|P51884	1	1	1
LY6G6F|Q5SQ64	1	0	1
LYZ|P61626	1	1	1
M6PR|P20645	1	0	0
MANF|P55145	1	0	0
MAPRE1|Q15691	1	0	0
MAPRE2|Q15555	1	0	0
MASP1|P48740	1	1	1
MASP2|O00187	1	1	1
MBL2|P11226	1	1	1
MCAM|P43121	1	1	0
MENT|Q9BUN1	1	0	0
MGP|P08493	1	0	0
MINPP1|Q9UNW1	1	1	1
MMP19|Q99542	1	0	1
MMP2|P08253	1	0	1
MMP9|P14780	1	0	0
MMRN1|Q13201	1	1	1
MMRN2|Q9H8L6	1	1	1
MPO|P05164	1	0	0
MSN|P26038	1	0	1
MST1|P26927	1	1	1
MYH9|P35579	1	1	1
MYL12B|O14950	1	1	1
MYL6|P60660	1	1	1
MYL9|P24844	1	1	1
MYLK|Q15746	1	0	0
NAP1L1|P55209	1	0	1
NAP1L4|Q99733	1	0	0
NCAM1|P13591	1	0	1
NCKAP1|Q9Y2A7	1	0	0
NEO1|Q92859	1	0	0
NEXN|Q0ZGT2	1	0	0
NRGN|Q92686	1	0	0
NRP1|O14786	1	0	1
NRP2|O60462	1	0	0
OAF|Q86UD1	1	0	0
OGN|P20774	1	1	1
OLFM1|Q99784	1	1	1
OLFML3|Q9NRN5	1	0	0
ORM1|P02763	1	1	1
ORM2|P19652	1	1	1
OSBP|P22059	1	0	0
P4HB|P07237	1	1	1
PACSIN2|Q9UNF0	1	0	0
PAFAH1B1|P43034	1	0	0
PAM|P19021	1	0	0
PAMR1|Q6UXH9	1	0	0
PARVB|Q9HBI1	1	1	1
PCOLCE|Q15113	1	0	1
PCOLCE2|Q9UKZ9	1	0	0
PCSK9|Q8NBP7	1	0	1
PCYOX1|Q9UHG3	1	1	1
PDIA3|P30101	1	0	1
PDIA4|P13667	1	0	0
PDIA6|Q15084	1	1	1
PDLIM1|O00151	1	1	1
PEBP4|Q96S96	1	0	0
PECAM1|P16284	1	0	0
PF4|P02776	1	1	1
PF4V1|P10720	1	1	1
PFKL|P17858	1	1	1
PFKP|Q01813	1	0	0
PFN1|P07737	1	1	1
PGD|P52209	1	0	1
PGK1|P00558	1	1	1
PGLYRP2|Q96PD5	1	1	1
PIGR|P01833	1	1	1
PIP4K2A|P48426	1	0	0
PKM|P14618	1	1	1
PLA1A|Q53H76	1	0	0
PLA2G4A|P47712	1	0	0
PLA2G7|Q13093	1	0	1
PLCH1|Q4KWH8	1	0	0
PLEK|P08567	1	1	1
PLG|P00747	1	1	1
PLTP|P55058	1	1	1
PON1|P27169	1	1	1
PON3|Q15166	1	1	1
POSTN|Q15063	1	1	1
PPBP|P02775	1	1	1
PPIA|P62937	1	1	1
PPIB|P23284	1	0	1
PPM1A|P35813	1	0	0
PPP1R3E|Q9H7J1	1	0	0
PRDX1|Q06830	1	1	1
PRDX6|P30041	1	1	1
PRG2|P13727	1	0	1
PRG4|Q92954	1	1	1
PRKACA|P17612	1	0	0
PRKAR1A|P10644	1	1	1
PRKCB|P05771	1	0	0
PRKCSH|P14314	1	0	1
PROC|P04070	1	1	1
PROS1|P07225	1	1	1
PROZ|P22891	1	1	1
PSMA1|P25786	1	0	0
PSMA4|P25789	1	0	0
PSMA5|P28066	1	0	0
PSMA6|P60900	1	0	0
PSMB1|P20618	1	0	0
PSMB2|P49721	1	0	0
PSMB4|P28070	1	0	0
PSMB8|P28062	1	0	0
PSMC3|P17980	1	0	0
PSTPIP2|Q9H939	1	0	1
PTGDS|P41222	1	1	1
PTGES3|Q15185	1	0	0
PTGS1|P23219	1	1	0
PTPN18|Q99952	1	0	0
PTPN6|P29350	1	0	0
PTPRB|P23467	1	0	0
PTPRF|P10586	1	0	0
PTPRS|Q13332	1	0	0
PTPRZ1|P23471	1	0	0
PZP|P20742	1	1	1
QPCT|Q16769	1	0	1
QSOX1|O00391	1	1	1
RAB10|P61026	1	1	1
RAB11A|P62491	1	1	1
RAB14|P61106	1	1	1
RAB1B|Q9H0U4	1	1	1
RAB27B|O00194	1	1	1
RAB8A|P61006	1	1	1
RAC2|P15153	1	1	1
RALB|P11234	1	0	0
RAN|P62826	1	0	0
RAP1B|P61224	1	1	1
RARRES2|Q99969	1	0	0
RASA3|Q14644	1	0	0
RASGRP2|Q7LDG7	1	0	0
RBP4|P02753	1	1	1
RELN|P78509	1	0	1
RGS18|Q9NS28	1	0	0
RHOC|P08134	1	1	1
RNASE1|P07998	1	0	1
RNASE4|P34096	1	0	1
ROBO1|Q9Y6N7	1	0	0
ROCK2|O75116	1	0	0
RPN1|P04843	1	0	0
RSU1|Q15404	1	1	1
RTN4|Q9NQC3	1	0	1
S100A8|P05109	1	1	1
S100A9|P06702	1	1	1
SAA1|P0DJI8	1	1	1
SAA2|P0DJI9	1	1	1
SAA4|P35542	1	1	1
SAE1|Q9UBE0	1	0	0
SARS|P49591	1	0	0
SBDS|Q9Y3A5	1	0	0
SCGB3A1|Q96QR1	1	1	1
SELENOP|P49908	1	1	1
SELL|P14151	1	1	1
SELP|P16109	1	1	1
SELPLG|Q14242	1	0	0
SEPT11|Q9NVA2	1	0	0
SEPT5|Q99719	1	0	1
SEPT6|Q14141	1	0	0
SEPT7|Q16181	1	0	1
SERPINA1|P01009	1	1	1
SERPINA10|Q9UK55	1	1	1
SERPINA11|Q86U17	1	0	0
SERPINA3|P01011	1	1	1
SERPINA4|P29622	1	1	1
SERPINA5|P05154	1	1	1
SERPINA6|P08185	1	1	1
SERPINA7|P05543	1	1	1
SERPINB12|Q96P63	1	0	0
SERPINC1|P01008	1	1	1
SERPIND1|P05546	1	1	1
SERPINE1|P05121	1	0	0
SERPINF1|P36955	1	1	1
SERPINF2|P08697	1	1	1
SERPING1|P05155	1	1	1
SHBG|P04278	1	1	1
SLC2A3|P11169	1	1	1
SLPI|P03973	1	0	0
SND1|Q7KZF4	1	0	0
SNED1|Q8TER0	1	0	0
SOD3|P08294	1	0	1
SPARC|P09486	1	1	1
SPARCL1|Q14515	1	1	1
SPP2|Q13103	1	1	1
SPTB|P11277	1	1	1
SPTBN1|Q01082	1	0	0
SRC|P12931	1	0	0
SRGN|P10124	1	0	1
SSC5D|A1L4H1	1	0	0
ST6GAL1|P15907	1	0	0
STAB1|Q9NY15	1	0	0
STIM1|Q13586	1	1	0
STOM|P27105	1	1	1
STXBP2|Q15833	1	0	1
SYK|P43405	1	0	0
SYNCRIP|O60506	1	0	0
SYTL4|Q96C24	1	0	0
TAOK1|Q7L7X3	1	0	0
TARS|P26639	1	0	0
TCN2|P20062	1	0	0
TCP1|P17987	1	0	0
TF|P02787	1	1	1
TFPI|P10646	1	0	1
TGFB1|P01137	1	0	0
TGFBI|Q15582	1	1	1
TGFBR3|Q03167	1	0	0
THBS1|P07996	1	1	1
THBS4|P35443	1	0	1
TIMP1|P01033	1	0	1
TIMP2|P16035	1	0	0
TIMP3|P35625	1	0	0
TJP2|Q9UDY2	1	0	0
TLN1|Q9Y490	1	1	1
TLN2|Q9Y4G6	1	1	1
TMEM132C|Q8N3T6	1	0	0
TMSB4X|P62328	1	1	1
TNC|P24821	1	0	0
TNXB|P22105	1	1	1
TPM1|P09493	1	1	1
TPM3|P06753	1	1	1
TPM4|P67936	1	1	1
TPP1|O14773	1	0	1
TRIM58|Q8NG06	1	0	0
TSPAN14|Q8NG11	1	0	0
TTR|P02766	1	1	1
TUBA1B|P68363	1	1	1
TUBA3C|P0DPH7	1	1	1
TUBA4A|P68366	1	1	1
TUBA8|Q9NY65	1	1	1
TUBB|P07437	1	1	1
TUBB1|Q9H4B7	1	1	1
TUBB4B|P68371	1	1	1
TWF2|Q6IBS0	1	0	0
UBASH3B|Q8TF42	1	0	0
UBE2N|P61088	1	0	0
VARS|P26640	1	0	0
VASN|Q6EMK4	1	1	1
VASP|P50552	1	1	1
VAT1|Q99536	1	0	0
VCL|P18206	1	1	1
VCP|P55072	1	0	0
VDAC1|P21796	1	0	1
VTN|P04004	1	1	1
VWF|P04275	1	1	1
WARS|P23381	1	0	0
WDR1|O75083	1	1	1
WDR13|Q9H1Z4	1	0	0
WDR44|Q5JSH3	1	0	0
YARS|P54577	1	0	0
YWHAB|P31946	1	1	1
YWHAE|P62258	1	1	1
YWHAG|P61981	1	1	1
YWHAH|Q04917	1	1	1
YWHAQ|P27348	1	1	1
YWHAZ|P63104	1	1	1
ZG16|O60844	1	0	0
ZNF292|O60281	1	1	0
ZYX|Q15942	1	1	1
ABHD16A|O95870	0	1	0
ALCAM|Q13740	0	1	1
ANPEP|P15144	0	1	1
AOC3|Q16853	0	1	1
ASGR2|P07307	0	1	1
B4GALT5|O43286	0	1	1
BCHE|P06276	0	1	1
BST1|Q10588	0	1	1
BTD|P43251	0	1	1
CA1|P00915	0	1	1
CA2|P00918	0	1	1
CACNA2D1|P54289	0	1	1
CADM1|Q9BY67	0	1	1
CAPZB|P47756	0	1	1
CARD14|Q9BXL6	0	1	1
CAT|P04040	0	1	1
CD109|Q6YHK3	0	1	1
CD163|Q86VB7	0	1	1
CD34|P28906	0	1	1
CD99|P14209	0	1	0
CDH13|P55290	0	1	1
CDH5|P33151	0	1	1
CENPBD1|B2RD01	0	1	1
CETP|P11597	0	1	1
CHL1|O00533	0	1	1
CNDP1|Q96KN2	0	1	1
CNTN1|Q12860	0	1	1
COTL1|Q14019	0	1	1
CRISP3|P54108	0	1	1
CST6|Q15828	0	1	1
CTBS|Q01459	0	1	1
CTSD|P07339	0	1	1
DEFA1|P59665	0	1	1
DKK3|Q9UBP4	0	1	0
DPEP2|Q9H4A9	0	1	1
DPP4|P27487	0	1	1
DSG2|Q14126	0	1	1
FBLN5|Q9UBX5	0	1	1
FCGR3A|P08637	0	1	1
FCGR3B|O75015	0	1	1
FDPS|P14324	0	1	1
FETUB|Q9UGM5	0	1	1
FGL1|Q08830	0	1	1
FKBP1A|P62942	0	1	1
FLT4|P35916	0	1	1
FUCA1|P04066	0	1	1
GPX1|P07203	0	1	1
GRN|P28799	0	1	1
GSTO1|P78417	0	1	1
GSTP1|P09211	0	1	1
H6PD|O95479	0	1	1
ICAM2|P13598	0	1	1
IGLV3-22|A0A075B6J6	0	1	1
IL1RAP|Q9NPH3	0	1	1
IL6ST|P40189	0	1	1
ISLR|O14498	0	1	1
ITLN1|Q8WWA0	0	1	1
KDR|P35968	0	1	1
KIT|P10721	0	1	1
LAMP2|P13473	0	1	1
LCP1|P13796	0	1	1
LGALSL|Q3ZCW2	0	1	1
LMF2|Q9BU23	0	1	0
LYVE1|Q9Y5Y7	0	1	1
MAN1A1|P33908	0	1	1
MTPN|P58546	0	1	0
NAGLU|P54802	0	1	1
PEPD|P12955	0	1	1
PGM1|P36871	0	1	1
PI16|Q6UXB8	0	1	1
PLEC|Q15149	0	1	0
PLXDC2|Q6UX71	0	1	1
PNP|P00491	0	1	1
PRDX2|P32119	0	1	1
PRDX5|P30044	0	1	0
PROCR|Q9UNN8	0	1	1
PSAP|P07602	0	1	1
PSMD9|O00233	0	1	1
PTPRG|P23470	0	1	1
PTPRJ|Q12913	0	1	1
PTPRK|Q15262	0	1	1
PYGB|P11216	0	1	1
SEMA3F|Q13275	0	1	1
SFTPB|P07988	0	1	1
SLC3A2|P08195	0	1	1
SLC4A1|P02730	0	1	1
SOD2|P04179	0	1	0
TAGLN2|P37802	0	1	1
TFRC|P02786	0	1	1
TKT|P29401	0	1	0
TMEM272|A0A1B0GTI8	0	1	1
TPI1|P60174	0	1	0
TYMP|P19971	0	1	1
UBB|P0CG47	0	1	0
UQCRC1|P31930	0	1	1
VCAM1|P19320	0	1	1
ACO2|Q99798	0	0	1
AK2|P54819	0	0	1
CILP2|Q8IUL8	0	0	1
COMT|P21964	0	0	1
DNM2|P50570	0	0	1
ENG|P17813	0	0	1
FCGR2B|P31994	0	0	1
GNAQ|P50148	0	0	1
ICOSLG|O75144	0	0	1
IDH2|P48735	0	0	1
IGLV1-36|A0A0B4J1U3	0	0	1
ITGA2|P17301	0	0	1
LAMP1|P11279	0	0	1
LASP1|Q14847	0	0	1
LSAMP|Q13449	0	0	1
MFAP4|P55083	0	0	1
MRC2|Q9UBG0	0	0	1
PCDH12|Q9NPG4	0	0	1
PGM2|Q96G03	0	0	1
PPP1CC|P36873	0	0	1
PRKACB|P22694	0	0	1
PSMB3|P49720	0	0	1
REG1A|P05451	0	0	1
SERPINB1|P30740	0	0	1
SPP1|P10451	0	0	1
TXNDC5|Q8NBS9	0	0	1
VDAC3|Q9Y277	0	0	1
VNN1|O95497	0	0	1

## Sheet: Table S3
Table S3: Protein differential abundance analysis of pooled plasma LFQ data (ANOVA).
Gene|Uniprot	F-Value	Pr(>F)	HpEnr-FT (pvalue)	Input-FT (pvalue)	Input-HpEnr (pvalue)	diff HpEnr-FT	diff Input-FT	diff Input-HpEnr
A1BG|P04217	641.491	1.00859e-07	3.1789e-07	0.986967	3.09259e-07	-3.6781	0.0183571	3.69646
A2M|P01023	72.3337	6.31534e-05	0.000117487	0.989801	0.000109019	-3.16528	0.0417491	3.20703
ABHD16A|O95870	7.73629	0.0218173	0.0199438	0.495548	0.0849679	2.05267	0.640626	-1.41204
ABI1|Q8IZP0	5.84869	0.0389697	0.0835104	0.857587	0.0429219	3.4203	-0.688322	-4.10862
ABI3BP|Q7Z7G0	240.479	1.8706e-06	1.77611e-06	0.00426299	9.80767e-06	2.77801	0.70264	-2.07537
ACAN|P16112	5.5837	0.0426914	0.0565411	0.986728	0.0686866	3.61174	0.189604	-3.42214
ACLY|P53396	109.673	1.88757e-05	5.03661e-05	0.341027	2.4837e-05	5.36653	-0.687276	-6.0538
ACO2|Q99798	1.38627	0.319946	0.766577	0.294212	0.632247	-0.415561	-0.970567	-0.555006
ACP1|P24666	2.021	0.213301	0.421327	0.817789	0.201637	1.10363	-0.502261	-1.60589
ACTB|P60709	1.7787	0.247419	0.307163	0.99979	0.300055	-0.213037	0.00255846	0.215595
ACTBL2|Q562R1	2.09734	0.203861	0.444032	0.762848	0.188138	-1.83072	1.008	2.83872
ACTC1|P68032	27.0514	0.000994873	0.00359941	0.374013	0.0010557	-0.806087	0.212766	1.01885
ACTN1|P12814	35.5628	0.000470824	0.000641684	0.755857	0.00110648	0.932745	0.0891041	-0.84364
ACTN4|O43707	0.12028	0.888757	0.999756	0.911258	0.902626	0.0173922	-0.342209	-0.359601
ACTR1A|P61163	52.1523	0.000160943	0.000293586	0.99563	0.00027747	3.5093	-0.035555	-3.54486
ACTR2|P61160	27.0032	0.000999685	0.0012016	0.602393	0.00277522	8.14212	1.19867	-6.94346
ACTR3|P61158	36.7032	0.000431407	0.000401655	0.118456	0.00247211	8.58477	2.45957	-6.1252
ADA2|Q9NZK5	175.225	4.76933e-06	8.32719e-06	0.99676	8.08423e-06	8.6635	-0.041107	-8.7046
ADAMTS13|Q76LX8	1.04375	0.40833	0.711665	0.380381	0.808577	0.819197	1.45951	0.640317
ADAMTSL2|Q86TH1	109.455	1.8986e-05	1.58172e-05	0.00531191	0.000193712	5.72008	2.00246	-3.71762
ADAMTSL4|Q6UY14	5.78533	0.0398189	0.190124	0.412448	0.034197	-1.0843	0.738214	1.82251
ADARB1|P78563	3.12581	0.117455	0.164	0.997124	0.149576	-3.5218	0.119639	3.64144
ADIPOQ|Q15848	178.048	4.54969e-06	9.68862e-06	0.56974	6.45105e-06	-3.78176	0.254122	4.03588
AFM|P43652	526.378	1.81998e-07	5.46477e-07	0.789779	4.89546e-07	-3.34675	0.0805032	3.42726
AGT|P01019	83.295	4.20153e-05	9.19808e-05	0.760972	6.34383e-05	-2.22169	0.148256	2.36995
AHSG|P02765	427.209	3.39099e-07	7.26508e-07	0.386185	9.16144e-07	-3.5455	-0.194736	3.35076
AK2|P54819	0.75939	0.508173	0.911202	0.717683	0.489102	-0.290848	0.560819	0.851668
ALB|P02768	43.7707	0.000263902	0.000354598	0.670987	0.000648501	-1.80464	-0.18681	1.61783
ALB|P02769	1.06661	0.401482	0.397108	0.935009	0.574459	-3.10171	-0.776105	2.32561
ALCAM|Q13740	4.58104	0.0619695	0.221851	0.546231	0.0548874	-2.33984	1.36741	3.70725
ALDOA|P04075	36.2124	0.000447809	0.000472346	0.272531	0.00172776	-2.24164	-0.47793	1.76371
AMBP|P02760	155.301	6.8063e-06	5.44684e-06	0.00282006	6.33368e-05	3.81241	1.27432	-2.53809
ANG|P03950	266.099	1.38556e-06	1.26521e-06	1.43961e-05	0.00052751	9.89742	6.44846	-3.44896
ANGPTL3|Q9Y5C1	94.8044	2.88594e-05	5.40144e-05	0.986465	5.00343e-05	8.3965	-0.111572	-8.50808
ANGPTL6|Q8NI99	295.46	1.01556e-06	1.444e-06	0.158123	2.39821e-06	7.81188	0.764259	-7.04762
ANPEP|P15144	209.804	2.80172e-06	3.40532e-06	0.169465	7.08911e-06	-5.27641	-0.593321	4.68309
ANTXR1|Q9H6X2	1.31228	0.336699	0.620933	0.804559	0.312615	1.15554	-0.763169	-1.9187
ANTXR2|P58335	18.1956	0.00283548	0.00713024	0.741738	0.00345433	3.41636	-0.537026	-3.95338
ANXA11|P50995	15.5885	0.00420372	0.494681	0.00430773	0.0146325	-0.325541	-1.44237	-1.11683
AOC3|Q16853	13.6275	0.00587327	0.0103981	0.986066	0.00880158	-2.47384	0.0890093	2.56285
AP1B1|Q10567	5.20724	0.0488396	0.160712	0.594214	0.0446373	1.7584	-0.833674	-2.59208
APCS|P02743	524.456	1.83994e-07	4.87075e-07	0.695056	5.59125e-07	-2.6718	-0.0787014	2.5931
APMAP|Q9HDC9	2.57345	0.155952	0.142273	0.384321	0.712384	3.38981	2.16749	-1.22231
APOA1|P02647	47.0169	0.000215781	0.000302523	0.738361	0.000501632	-2.2861	-0.198878	2.08723
APOA2|P02652	15.0746	0.00457257	0.0082623	0.981519	0.00685557	-1.46128	0.0577673	1.51905
APOA4|P06727	162.573	5.94837e-06	7.96143e-06	0.376685	1.41892e-05	-2.66599	-0.237258	2.42874
APOA5|Q6Q788	304.741	9.26416e-07	3.23759e-06	0.0112156	1.15358e-06	7.71624	-1.78709	-9.50333
APOB|P04114	417.648	3.62749e-07	4.54265e-07	1.0841e-05	2.65687e-05	8.10456	4.35136	-3.75321
APOC1|P02654	19.8049	0.00227657	0.00261684	0.620148	0.00648646	1.10793	0.183131	-0.924797
APOC2|P02655	31.4082	0.000662793	0.000568255	0.0743627	0.00552834	2.56164	0.901659	-1.65998
APOC3|P02656	4.38654	0.0669947	0.0657498	0.762027	0.163841	3.1101	0.784973	-2.32513
APOC4|P55056	86.0336	3.82563e-05	3.25888e-05	0.00993752	0.000371808	5.4975	1.90763	-3.58987
APOD|P05090	8.9145	0.0159638	0.0220125	0.975922	0.028108	0.436275	0.0244633	-0.411812
APOE|P02649	996.1	2.7073e-08	2.00843e-08	1.28882e-05	4.56557e-07	5.9086	2.02804	-3.88056
APOE2|APOE2	10.9851	0.0098711	0.0128181	0.917925	0.0198966	3.17988	0.297543	-2.88234
APOE4|APOE4	26.2538	0.00107849	0.000861093	0.0191025	0.0351748	8.52961	4.57372	-3.95589
APOF|Q13790	53.9023	0.000146546	0.000219214	0.833419	0.000315823	1.35693	0.0854887	-1.27144
APOH|P02749	747.235	6.39398e-08	7.07718e-08	7.50365e-06	1.4356e-06	6.83988	2.92	-3.91988
APOL1|O14791	4.56586	0.0623432	0.0825056	0.994033	0.0941717	0.343963	0.0134409	-0.330522
APOM|O95445	8.56278	0.0174653	0.0143758	0.190403	0.164223	1.32995	0.646225	-0.68373
APP|P05067	221.04	2.40098e-06	6.03545e-06	0.15576	2.92258e-06	6.27367	-0.79909	-7.07276
ARHGAP18|Q8N392	281.069	1.17786e-06	1.82935e-06	0.667403	2.28225e-06	6.5937	0.27899	-6.31471
ARHGDIB|P52566	2.03004	0.212153	0.1946	0.749624	0.468958	-2.13403	-0.79356	1.34047
ARL6IP5|O75915	1.34277	0.329657	0.334732	0.946232	0.478463	1.8072	0.370605	-1.43659
ARPC1B|O15143	98.924	2.54997e-05	5.74966e-05	0.672266	3.77645e-05	7.27406	-0.545245	-7.81931
ARPC2|O15144	144.058	8.48989e-06	7.36427e-06	0.00733188	5.75481e-05	4.92679	1.42711	-3.49968
ARPC3|O15145	54.7651	0.000140077	0.000495795	0.238439	0.000156468	6.0459	-1.38231	-7.42821
ARPC4|P59998	23.1681	0.00150677	0.0022766	0.957885	0.00291195	7.65507	0.355948	-7.29912
ARPC5|O15511	62.0991	9.78675e-05	0.000237989	0.625785	0.000135191	6.64416	-0.698463	-7.34262
ARRB1|P49407	8.89984	0.0160229	0.0137016	0.313457	0.0927717	5.77701	2.21952	-3.55749
ASGR2|P07307	0.564853	0.59599	0.993291	0.619906	0.682596	0.0975737	0.856747	0.759174
ASPN|Q9BXN1	62.0716	9.79918e-05	0.000685719	0.0367045	8.85694e-05	3.76726	-1.65792	-5.42518
ATF6B|Q99941	6.26503	0.0339487	0.048371	0.998003	0.0520948	3.73589	0.0726854	-3.6632
ATP2A3|Q93084	4.86482	0.0555006	0.0483713	0.223688	0.488763	2.04829	1.24563	-0.802663
ATP5F1A|P25705	0.997882	0.422546	0.589773	0.942284	0.419393	-1.46792	0.472878	1.9408
ATP5F1B|P06576	0.09152	0.913792	0.995756	0.91418	0.946049	0.203909	0.943468	0.739559
ATP6V1B1|P15313	1.59622	0.278075	0.38436	0.300688	0.976251	-1.11663	-1.27976	-0.163138
ATRN|O75882	188.145	3.86611e-06	4.93309e-06	0.277147	9.33823e-06	-3.08765	-0.299958	2.78769
AZGP1|P25311	303.041	9.41945e-07	1.50316e-06	0.544862	1.92596e-06	-3.43737	-0.17404	3.26333
B2M|P61769	5.17106	0.0494912	0.0632323	0.978575	0.0811711	-1.76823	-0.121955	1.64627
B4GALT5|O43286	3.18705	0.114002	0.398105	0.538464	0.0995854	-0.949738	0.758013	1.70775
BCHE|P06276	23.7445	0.00141143	0.00214185	0.959081	0.00272379	-6.7586	-0.306033	6.45257
BIN2|Q9UBW5	14.9359	0.00467942	0.00546186	0.727731	0.0121281	7.67115	1.17964	-6.49151
BLVRB|P30043	77.0599	5.26161e-05	0.000165214	0.251526	6.30446e-05	3.96558	-0.727493	-4.69308
BMP1|P13497	28.9226	0.00082998	0.00168737	0.922019	0.00123475	4.32551	-0.261794	-4.5873
BST1|Q10588	3.87788	0.082985	0.218778	0.709214	0.0778706	-1.51317	0.647668	2.16083
BTD|P43251	13.2579	0.00628305	0.00939664	0.986539	0.0110835	-6.97881	-0.241508	6.7373
BTK|Q06187	122.149	1.37747e-05	3.74185e-05	0.286413	1.77953e-05	5.66897	-0.75559	-6.42456
C1QA|P02745	1127.94	1.86655e-08	8.02526e-09	1.22186e-06	9.1535e-07	8.06469	3.89103	-4.17366
C1QB|P02746	348.537	6.21512e-07	6.84772e-07	1.71957e-05	5.0433e-05	7.74106	4.2218	-3.51925
C1QC|P02747	1077.17	2.14235e-08	1.06482e-08	1.17684e-06	1.13887e-06	7.23619	3.60389	-3.6323
C1R|P00736	344.112	6.45586e-07	8.13613e-07	0.00138566	3.43586e-06	3.33914	0.874738	-2.46441
C1RL|Q9NZP8	195.688	3.44228e-06	3.81281e-06	0.0731945	1.0498e-05	-2.8222	-0.424945	2.39725
C1S|P09871	413.645	3.73307e-07	4.96993e-07	0.000151605	3.69552e-06	3.95374	1.38053	-2.57321
C2|P06681	199.033	3.27414e-06	2.53852e-06	0.00101469	3.66592e-05	3.30729	1.18005	-2.12724
C3|P01024	86.3048	3.79088e-05	0.00011092	0.29139	4.73013e-05	-0.909463	0.145081	1.05454
C4A|P0C0L4	74.4555	5.8104e-05	5.46814e-05	0.0383755	0.000348165	3.11781	0.866543	-2.25127
C4B|P0C0L5	297.179	9.98207e-07	1.02286e-06	0.000552995	8.69307e-06	3.2577	1.06953	-2.18817
C4BPA|P04003	861.828	4.17421e-08	3.72769e-08	5.11627e-06	1.03096e-06	7.23904	3.06085	-4.1782
C4BPB|P20851	684.172	8.32083e-08	1.00248e-07	8.35068e-06	1.93296e-06	7.28539	3.19209	-4.0933
C5|P01031	97.849	2.63238e-05	2.55884e-05	0.0326981	0.00013965	2.54316	0.646111	-1.89705
C6|P13671	175.116	4.77809e-06	3.98955e-06	0.00415087	3.36618e-05	3.23495	0.952688	-2.28227
C7|P10643	100.518	2.43396e-05	0.000136522	0.0264764	2.32433e-05	-0.810874	0.289481	1.10036
C8A|P07357	853.674	4.29455e-08	3.80104e-08	1.34606e-06	3.22759e-06	8.7701	4.7603	-4.0098
C8B|P07358	84.0771	4.08932e-05	3.20075e-05	0.0022817	0.00109115	7.47957	3.47956	-4
C8G|P07360	2305.8	2.19385e-09	1.91427e-06	5.43127e-08	5.3857e-07	9.04091	5.31435	-3.72656
C9|P02748	189.451	3.78794e-06	2.99078e-06	0.0016763	3.55736e-05	3.30789	1.10608	-2.20181
CA1|P00915	1092.04	2.05624e-08	4.41894e-08	0.953304	4.72896e-08	-7.70694	-0.056109	7.65083
CA2|P00918	19.885	0.00225274	0.00210445	0.263525	0.0111648	-4.9442	-1.41326	3.53094
CACNA2D1|P54289	1.81264	0.242222	0.229681	0.455733	0.834246	-2.07297	-1.42431	0.648661
CACYBP|Q9HB71	20.2755	0.00214125	0.013648	0.178017	0.00188972	2.53821	-1.25153	-3.78975
CADM1|Q9BY67	2.57966	0.155432	0.38668	0.70701	0.141524	-1.02929	0.589489	1.61878
CALD1|Q05682	4.37115	0.0674151	0.0583027	0.277304	0.477058	2.58391	1.4992	-1.08471
CALM2|P0DP24	7.82403	0.021291	0.0314296	0.998429	0.0334913	1.58457	0.0245175	-1.56005
CALR|P27797	51.4193	0.000167535	0.000147249	0.00131674	0.0398226	7.81161	5.25513	-2.55648
CAMP|P49913	299.155	9.78754e-07	9.62095e-07	1.48312e-05	0.000186094	10.2056	6.19393	-4.01167
CANX|P27824	2.99847	0.125096	0.114749	0.320195	0.7057	2.35896	1.55626	-0.802701
CAP1|Q01518	9.58337	0.0135511	0.251413	0.0937714	0.0113709	0.302906	-0.434786	-0.737692
CAPN1|P07384	5.43636	0.0449675	0.0388009	0.438232	0.202568	4.30163	1.72629	-2.57534
CAPN2|P17655	114.833	1.65031e-05	2.34898e-05	0.533179	3.90684e-05	5.37588	0.444237	-4.93165
CAPZA1|P52907	2.07043	0.207123	0.18485	0.624388	0.564054	3.01341	1.42646	-1.58695
CAPZA2|P47755	3.46772	0.0997953	0.385627	0.494878	0.0865042	-1.32481	1.11328	2.43809
CAPZB|P47756	1.54357	0.287854	0.667606	0.26124	0.676791	1.30763	2.59142	1.28379
CARD14|Q9BXL6	6.30481	0.0335151	0.143145	0.458963	0.0294493	-1.86773	1.06309	2.93082
CASS4|Q9NQ75	2.49679	0.162568	0.212849	0.99962	0.205951	1.74414	-0.0238188	-1.76796
CAT|P04040	6.12203	0.0355704	0.0465519	0.977763	0.0597747	-4.37096	-0.2829	4.08806
CAVIN2|O95810	11.869	0.00821333	0.00706907	0.261133	0.0507163	6.09054	2.2233	-3.86724
CBLN4|Q9NTU7	7.86445	0.0210543	0.023675	0.826475	0.0482911	-1.45445	-0.235315	1.21913
CCL14|Q16627	18.9935	0.00253794	0.00207592	0.0916357	0.0279013	7.77997	3.27631	-4.50366
CCL16|O15467	110.925	1.82603e-05	3.34745e-05	0.996419	3.22659e-05	5.16556	-0.0324145	-5.19797
CCL18|P55774	294.074	1.02984e-06	9.70826e-07	2.93794e-05	7.95989e-05	7.44177	4.03905	-3.40273
CCL5|P13501	65.6905	8.33054e-05	0.000175368	0.853116	0.000128402	4.82171	-0.272098	-5.09381
CCT2|P78371	9.93147	0.0124859	0.0219464	0.979971	0.017658	6.19568	-0.316195	-6.51188
CCT3|P49368	34.4718	0.000513157	0.00112161	0.844883	0.000734407	13.904	-1.1315	-15.0355
CCT4|P50991	36.5355	0.000436919	0.000547394	0.584351	0.00117777	5.94061	0.781177	-5.15943
CCT5|P48643	13.029	0.00655605	0.404297	0.0276554	0.00618512	0.665248	-1.70729	-2.37253
CCT6A|P40227	35.3411	0.000479039	0.000691154	0.852556	0.00103878	5.71726	0.413605	-5.30366
CCT8|P50990	3.08279	0.119965	0.145147	0.986695	0.177022	3.64695	0.255871	-3.39108
CD109|Q6YHK3	11.9914	0.00801378	0.0226205	0.672825	0.00869105	-2.3483	0.551823	2.90012
CD14|P08571	14.8873	0.00471772	0.0129267	0.681733	0.00534571	-0.682589	0.138878	0.821467
CD163|Q86VB7	194.344	3.51313e-06	5.05643e-06	0.644774	7.09838e-06	-4.36887	-0.231129	4.13774
CD34|P28906	3.22278	0.11205	0.948861	0.186424	0.125643	-0.292729	1.91454	2.20727
CD36|P16671	129.626	1.15738e-05	1.31781e-05	0.103691	3.8905e-05	3.84143	0.636215	-3.20521
CD44|P16070	2.06597	0.207671	0.189868	0.738977	0.468767	-3.15201	-1.19069	1.96132
CD5L|O43866	9.17337	0.0149669	0.0156006	0.683594	0.0422981	2.21886	0.468762	-1.7501
CD84|Q9UIB8	46.2045	0.000226647	0.000372185	0.973467	0.000431422	-1.20998	-0.0317591	1.17822
CD9|P21926	4.50808	0.0637936	0.0546878	0.288677	0.435439	4.95171	2.76884	-2.18287
CD93|Q9NPY3	25.9743	0.00111001	0.00138033	0.676792	0.0028832	6.99812	0.918549	-6.07957
CD99|P14209	1.57581	0.281813	0.262598	0.537326	0.808531	-3.10138	-1.98245	1.11893
CDH1|P12830	23.9055	0.00138625	0.00518442	0.375792	0.00143802	4.9997	-1.41527	-6.41496
CDH13|P55290	1.84543	0.237337	0.225122	0.448942	0.833136	-2.03177	-1.39906	0.632707
CDH5|P33151	23.3671	0.00147291	0.00246561	0.999278	0.00254492	-5.88706	-0.0358925	5.85116
CENPBD1|B2RD01	8.15403	0.0194566	0.0175726	0.45645	0.0813095	-5.41581	-1.74842	3.66739
CETP|P11597	107.119	2.02196e-05	4.83808e-05	0.531752	2.86416e-05	-5.2287	0.489756	5.71846
CFB|P00751	283.563	1.14737e-06	1.06566e-06	0.000178008	1.97079e-05	2.7622	1.12207	-1.64012
CFD|P00746	269.931	1.32802e-06	1.28477e-06	9.50595e-06	0.001199	12.5507	8.77678	-3.77392
CFH|P08603	2065.12	3.05239e-09	8.84784e-05	4.25996e-07	1.50012e-07	7.35413	3.35217	-4.00196
CFHR1|Q03591	1139.46	1.81066e-08	9.21063e-09	8.62175e-06	3.21256e-07	5.2514	1.79836	-3.45304
CFHR2|P36980	48.4566	0.000198172	0.000173389	0.042549	0.00158305	2.52646	0.836727	-1.68973
CFHR3|Q02985	94.1922	2.94083e-05	2.36442e-05	0.00374708	0.000445527	4.78829	1.92149	-2.86679
CFHR4|Q92496	103.827	2.21475e-05	1.77598e-05	0.00323803	0.0003188	3.1168	1.22727	-1.88953
CFHR5|Q9BXR6	276.994	1.23004e-06	1.16353e-06	1.2601e-05	0.000482164	11.2403	7.33717	-3.90311
CFI|P05156	45.5494	0.000235946	0.000458217	0.95856	0.000380181	-1.00991	0.0345708	1.04448
CFL1|P23528	2.18501	0.193693	0.252137	0.998722	0.237548	0.315392	-0.00850812	-0.3239
CFP|P27918	1113.26	1.94117e-08	9.88641e-09	5.1106e-06	4.29342e-07	6.12241	2.29281	-3.8296
CHID1|Q9BWS9	1.44556	0.307316	0.839298	0.548069	0.2895	0.498896	-0.959366	-1.45826
CHL1|O00533	78.6132	4.96687e-05	0.000111597	0.720916	7.33682e-05	-3.99684	0.303378	4.30022
CHMP4B|Q9H444	5.45227	0.0447139	0.0655453	0.999804	0.0640165	1.42037	-0.00939825	-1.42977
CILP2|Q8IUL8	0.854391	0.471516	0.94473	0.639732	0.465796	-0.421848	1.22315	1.645
CLEC3B|P05452	744.15	6.47351e-08	7.05544e-08	4.75961e-06	1.8807e-06	6.8608	3.14961	-3.71119
CLIC1|O00299	57.6919	0.000120774	0.000199003	0.963576	0.000233005	2.1876	0.0603733	-2.12722
CLINT1|Q14677	1.04368	0.408351	0.714712	0.380209	0.805535	0.434398	0.779351	0.344953
CLSTN1|O94985	17.6178	0.0030806	0.00506497	0.999666	0.00518664	4.3826	0.0209398	-4.36166
CLTA|P09496	0.144294	0.868549	0.979323	0.859461	0.940277	-0.0356892	-0.0971751	-0.0614859
CLTC|Q00610	0.063166	0.939404	0.939007	0.996545	0.963525	-0.467244	-0.109012	0.358232
CLU|P10909	0.0159547	0.984214	0.993281	0.982969	0.997593	0.00887661	0.0141818	0.00530519
CNDP1|Q96KN2	9.95842	0.0124082	0.0199561	0.999008	0.0190204	-6.72483	0.0742378	6.79907
CNTN1|Q12860	7.51925	0.0231958	0.104179	0.427666	0.0204739	-1.51034	0.812914	2.32325
COL18A1|P39060	216.049	2.56886e-06	2.00814e-06	0.000606085	3.35535e-05	8.15817	3.06159	-5.09658
COL6A1|P12109	5.39755	0.0455938	0.0588463	0.979887	0.074878	2.47046	0.161778	-2.30868
COL6A3|P12111	295.713	1.01298e-06	1.00856e-06	1.12199e-05	0.000338333	8.98976	5.77579	-3.21397
COLEC10|Q9Y6Z7	38.483	0.000378226	0.000486746	0.621828	0.000980897	10.1051	1.21658	-8.88856
COLEC11|Q9BWP8	489.25	2.26363e-07	3.17637e-07	2.73501e-06	6.33082e-05	9.72334	6.10232	-3.62102
COMP|P49747	167.88	5.41115e-06	4.5466e-06	0.00472294	3.77642e-05	4.23194	1.24088	-2.99107
COMT|P21964	0.844243	0.47526	0.961845	0.621384	0.477698	-0.664842	2.41503	3.07988
COPA|P53621	21.4217	0.00185368	0.00349252	0.970844	0.00283203	2.5459	-0.106563	-2.65247
COPB2|P35606	11.5035	0.00885007	0.0322629	0.50135	0.00862447	1.61695	-0.560252	-2.1772
COPE|O14579	12.5769	0.00714365	0.0659762	0.158642	0.00587995	1.94799	-1.47509	-3.42308
CORO1A|P31146	6.87868	0.0280071	0.037965	0.984062	0.0467334	5.22995	0.271391	-4.95856
CORO1B|Q9BR76	3.13016	0.117206	0.156805	0.999976	0.155494	2.58418	-0.00787562	-2.59205
CORO1C|Q9ULV4	178.665	4.5035e-06	3.91065e-06	0.00629524	2.69631e-05	3.21456	0.867507	-2.34705
COTL1|Q14019	9.7687	0.0129695	0.010705	0.200511	0.109889	-5.05311	-2.25587	2.79723
CP|P00450	273.799	1.27312e-06	2.16551e-06	0.999768	2.177e-06	-2.43833	-0.00246531	2.43586
CPB2|Q96IY4	35.6767	0.000466677	0.000381592	0.0058596	0.0337323	3.05803	1.82227	-1.23576
CPN1|P15169	471.043	2.53461e-07	4.34916e-07	0.00196719	1.21707e-06	4.31819	0.919162	-3.39903
CPN2|P22792	70.0218	6.93434e-05	0.000174764	0.543612	9.40648e-05	-1.35222	0.155376	1.50759
CPNE7|Q9UBL6	15.581	0.00420879	0.0046242	0.61668	0.0124311	2.95999	0.550752	-2.40924
CRIP1|P50238	6.3724	0.0327952	0.0958765	0.665782	0.0319245	1.9914	-0.695081	-2.68648
CRISP3|P54108	336.38	6.90723e-07	1.39296e-06	0.889837	1.27306e-06	-6.81178	0.142434	6.95422
CRP|P02741	34.866	0.000497298	0.000408573	0.00591665	0.0377012	9.305	5.60235	-3.70264
CRTAC1|Q9NQ79	162.892	5.91405e-06	5.42751e-06	0.0125914	3.055e-05	3.6391	0.895028	-2.74407
CSF1R|P07333	0.139176	0.872804	0.861718	0.953377	0.971207	0.930648	0.522541	-0.408107
CSK|P41240	1.12011	0.386044	0.813068	0.679037	0.359531	0.379561	-0.527307	-0.906867
CSRP1|P21291	102.667	2.28848e-05	2.4954e-05	0.0864698	8.8006e-05	3.41193	0.664139	-2.74779
CST3|P01034	47.2033	0.000213387	0.000346588	0.963307	0.000411937	-2.85914	-0.0874373	2.77171
CST6|Q15828	0.806559	0.489515	0.460798	0.777774	0.836195	-1.68337	-0.915667	0.767707
CTBS|Q01459	229.746	2.1415e-06	3.2871e-06	0.872724	3.86164e-06	-5.31948	-0.142184	5.1773
CTSD|P07339	0.612383	0.572773	0.608045	0.997242	0.648021	-1.74808	-0.124777	1.6233
CTSG|P08311	97.8595	2.63156e-05	3.01602e-05	0.137738	9.0857e-05	5.26103	0.910534	-4.3505
CTSH|P09668	1.16099	0.374777	0.612309	0.866899	0.355628	0.76734	-0.401725	-1.16907
CTSS|P25774	12.9905	0.00660352	0.00905033	0.940771	0.0128975	5.67914	0.41554	-5.2636
CTTN|Q14247	63.1396	9.33209e-05	0.000233085	0.580299	0.000126737	6.3455	-0.720861	-7.06636
CYB5R3|P00387	2.19444	0.192641	0.173489	0.481424	0.684588	2.30941	1.36005	-0.949357
CYFIP1|Q7L576	292.592	1.04541e-06	2.73012e-06	0.0727235	1.40152e-06	5.37054	-0.765028	-6.13556
DARS|P14868	3.10932	0.118409	0.180242	0.978727	0.140128	2.75201	-0.2651	-3.01711
DBH|P09172	89.838	3.37433e-05	5.68662e-05	0.961083	6.5023e-05	-3.81258	-0.0874309	3.72515
DCD|P81605	12.6044	0.00710596	0.0108651	0.994427	0.0120974	7.50562	0.171919	-7.3337
DCTN1|Q14203	9.2006	0.0148669	0.0163241	0.760982	0.0376193	1.81617	0.325388	-1.49079
DCTN4|Q9UJW0	12.3176	0.00751259	0.0130471	0.989306	0.0112294	1.94772	-0.0644086	-2.01213
DDX6|P26196	9.56904	0.0135974	0.224818	0.104377	0.0112993	0.941627	-1.24457	-2.1862
DEFA1|P59665	145.319	8.27507e-06	1.47122e-05	0.999726	1.45772e-05	-5.68687	0.00858758	5.69546
DIAPH1|O60610	47.7882	0.000206099	0.000180552	0.0442393	0.00163173	5.14938	1.70048	-3.4489
DNAH6|Q9C0G6	5.13533	0.0501463	0.0664813	0.990478	0.0784783	4.97347	0.230962	-4.74251
DNAJC3|Q13217	40.029	0.000338907	0.000758632	0.806114	0.000482556	5.40018	-0.464171	-5.86435
DPEP2|Q9H4A9	0.509204	0.624796	0.60844	0.941893	0.793948	-0.751398	-0.251097	0.500301
DPP4|P27487	11.0359	0.00976424	0.0341844	0.530245	0.00960104	-2.97965	0.998874	3.97852
DPT|Q07507	135.852	1.00857e-05	1.88091e-05	0.975497	1.71903e-05	7.05319	-0.105828	-7.15902
DSC1|Q08554	23.9849	0.00137405	0.00518247	0.369694	0.00142115	5.00771	-1.43133	-6.43904
DSC3|Q14574	6.11295	0.0356769	0.0993449	0.695565	0.0351357	3.21892	-1.06905	-4.28796
DSG2|Q14126	2.25964	0.185565	0.308866	0.923063	0.192306	-1.49868	0.35519	1.85387
DSP|P15924	9.37822	0.014236	0.0343456	0.794624	0.016075	4.55695	-0.888636	-5.44559
ECM1|Q16610	11.5709	0.00872774	0.00721587	0.0746915	0.181756	10.1664	5.82451	-4.34192
EEF1A1|P68104	15.5465	0.00423231	0.00441038	0.525199	0.0141081	6.09603	1.31527	-4.78075
EEF1D|P29692	3.7295	0.0885963	0.14867	0.954282	0.102356	1.53423	-0.203498	-1.73773
EEF1G|P26641	35.649	0.000467679	0.00139683	0.477709	0.000552945	4.18017	-0.780004	-4.96017
EFEMP1|Q12805	28.4379	0.000868966	0.00115321	0.765457	0.0020622	-3.20973	-0.333472	2.87626
EHD3|Q9NZN3	8.24059	0.0190106	0.0168726	0.0862969	0.416581	4.11189	2.71063	-1.40126
EIF2S3|P41091	2.86276	0.133985	0.300103	0.780429	0.127126	1.704	-0.710534	-2.41453
EIF3D|O15371	1.29844	0.339962	0.864487	0.569837	0.32316	0.964658	-1.96596	-2.93061
EIF4A2|Q14240	16.1853	0.00382345	0.00640743	0.99952	0.00622276	4.62249	-0.0277767	-4.65027
EIF5A|P63241	1145.64	1.78163e-08	1.61047e-08	0.000569784	9.82146e-08	7.04413	1.22769	-5.81643
ELANE|P08246	4.3658	0.0675621	0.194454	0.664668	0.0627153	2.20841	-0.987709	-3.19612
EMILIN1|Q9Y6C2	26.7091	0.00102967	0.00478354	0.23857	0.00099949	3.48704	-1.22457	-4.7116
ENG|P17813	9.19632	0.0148826	0.48707	0.0576283	0.0138823	-0.694192	1.68578	2.37997
ENO1|P06733	3.00107	0.124933	0.439581	0.529053	0.109099	0.22475	-0.194583	-0.419333
ENPP2|Q13822	3.44353	0.100923	0.332405	0.0889795	0.575237	0.475112	0.795719	0.320608
EXT1|Q16394	9.61196	0.0134591	0.057807	0.429635	0.0122691	2.21587	-1.00079	-3.21666
F10|P00742	534.235	1.74129e-07	2.34916e-07	1.80691e-05	3.82004e-06	6.40446	2.80167	-3.6028
F11|P03951	485.701	2.31331e-07	3.46823e-07	1.81924e-06	0.000195078	11.1192	7.66347	-3.45575
F11R|Q9Y624	1.66649	0.265701	0.29097	0.979806	0.365526	1.87145	0.216127	-1.65533
F12|P00748	1404.92	9.67446e-09	3.29263e-05	1.90396e-06	2.70907e-07	5.69899	2.25187	-3.44712
F13A1|P00488	395.226	4.27538e-07	8.37839e-07	0.310686	1.09871e-06	-3.21524	-0.206631	3.00861
F13B|P05160	161.579	6.05671e-06	9.90914e-06	0.943298	1.12894e-05	-4.29315	-0.0892591	4.20389
F2|P00734	624.532	1.09259e-07	1.45735e-07	2.24104e-05	1.68864e-06	4.6854	1.83825	-2.84715
F5|P12259	40.3389	0.000331689	0.000286083	0.051463	0.00279561	6.03888	2.07992	-3.95896
F7|P08709	115.803	1.61021e-05	1.24081e-05	0.00151884	0.000322095	3.45003	1.48142	-1.96861
F9|P00740	16.3352	0.00373526	0.00317067	0.0281105	0.168203	11.4572	7.18569	-4.27156
FABP5|Q01469	2.12721	0.200318	0.338915	0.909882	0.203444	2.26313	-0.612899	-2.87603
FAM20C|Q8IXL6	54.2524	0.000143874	0.000115511	0.0106548	0.00241512	5.94816	2.53105	-3.41711
FARP1|Q9Y4F1	2.57704	0.155652	0.140545	0.683338	0.402896	6.865	2.62128	-4.24372
FBLN1|P23142	345.276	6.39134e-07	1.44014e-06	0.428482	1.11929e-06	-3.0197	0.18277	3.20247
FBLN5|Q9UBX5	8.29695	0.0187275	0.0697951	0.515201	0.017458	-2.68528	1.11431	3.79958
FBN1|P35555	13.8874	0.00560625	0.00863206	0.993439	0.00966923	6.01388	0.142388	-5.8715
FCGBP|Q9Y6R7	171.059	5.12009e-06	6.52346e-06	0.267097	1.28728e-05	-3.27201	-0.338336	2.93367
FCGR3A|P08637	49.3988	0.000187672	0.00021817	0.335499	0.000603125	-6.47141	-1.08072	5.39069
FCGR3B|O75015	40.0535	0.000338327	0.000665651	0.948105	0.000533469	-3.51167	0.144499	3.65616
FCN1|O00602	9.08298	0.0153053	0.0421639	0.701521	0.0161091	3.23819	-0.834745	-4.07294
FCN2|Q15485	326.781	7.52813e-07	8.9286e-07	0.00126713	4.29747e-06	3.84286	1.0473	-2.79556
FCN3|O75636	104.517	2.17237e-05	2.54889e-05	0.15458	7.12428e-05	-1.86371	-0.300991	1.56272
FDPS|P14324	0.0707716	0.932441	0.998809	0.936619	0.951967	-0.0463285	-0.3453	-0.298972
FERMT3|Q86UX7	749.853	6.32751e-08	8.75508e-08	0.000106827	6.16707e-07	5.587	1.56599	-4.02102
FETUB|Q9UGM5	14.273	0.00523912	0.00849054	0.999897	0.00861073	-7.1467	-0.0210607	7.12563
FGA|P02671	1.40875	0.315077	0.745058	0.645212	0.28856	0.106662	-0.131794	-0.238455
FGB|P02675	1.21905	0.359517	0.449802	0.395804	0.992691	-0.224384	-0.244447	-0.0200635
FGFBP1|Q14512	2.08674	0.205137	0.18321	0.635128	0.549857	0.943616	0.436355	-0.507262
FGFBP2|Q9BYJ0	4.23302	0.0713517	0.11462	0.976425	0.0879031	2.82613	-0.244527	-3.07066
FGG|P02679	2.21006	0.190913	0.625728	0.527154	0.170032	-0.221894	0.263246	0.48514
FGL1|Q08830	3.32585	0.106661	0.0923359	0.466151	0.435174	-4.18989	-2.04337	2.14652
FHL1|Q13642	12.9037	0.00671223	0.00957982	0.967356	0.0124353	5.25128	0.286028	-4.96525
FHOD1|Q9Y613	4.17362	0.0731389	0.190917	0.719829	0.0695649	1.60595	-0.635262	-2.24122
FKBP1A|P62942	0.824416	0.48269	0.468539	0.67702	0.923377	-1.32858	-0.922576	0.406
FLG2|Q5D862	3.07607	0.120364	0.261771	0.804552	0.116663	3.00847	-1.0968	-4.10527
FLNA|P21333	5.43459	0.0449958	0.0440151	0.711736	0.121495	0.448426	0.114329	-0.334096
FLT4|P35916	9.59577	0.0135111	0.029537	0.862821	0.0162131	-2.42251	0.362158	2.78467
FN1|P02751	363.883	5.46738e-07	6.50413e-07	0.000149467	6.64597e-06	5.9394	2.20762	-3.73178
FUCA1|P04066	0.718942	0.524935	0.552361	0.617955	0.992319	-1.0089	-0.899624	0.109277
G3BP1|Q13283	2.04676	0.210052	0.187765	0.637459	0.558178	1.20318	0.559276	-0.643902
GANAB|Q14697	3.10553	0.11863	0.314009	0.689266	0.108296	2.18064	-1.15266	-3.33329
GAPDH|P04406	0.154545	0.860109	0.879176	0.885788	0.99988	0.0853603	0.0827862	-0.00257413
GARS|P41250	0.564597	0.596118	0.615109	0.990403	0.690142	0.554393	0.0749351	-0.479458
GC|P02774	468.542	2.57515e-07	6.88523e-07	0.934119	6.50431e-07	-3.2954	0.0442588	3.33966
GDI2|P50395	0.0601331	0.942199	0.950694	0.953111	0.999966	-0.465827	-0.453882	0.0119457
GGH|Q92820	24.3764	0.00131594	0.00106961	0.0165196	0.0583681	8.41979	4.85668	-3.56311
GLIPR2|Q9H4G4	228.138	2.18651e-06	4.46554e-06	0.500547	3.03965e-06	7.6628	-0.510158	-8.17296
GMPR|P36959	5.15818	0.0497261	0.0769813	0.992768	0.0666293	3.88618	-0.163893	-4.05007
GNAI2|P04899	3.60306	0.0937837	0.355954	0.506133	0.0814168	2.0848	-1.64043	-3.72523
GNAQ|P50148	0.112817	0.895165	0.894843	0.99412	0.935502	-0.203638	-0.0464939	0.157144
GNB1|P62873	15.1047	0.0045498	0.00854528	0.965145	0.00660404	4.99793	-0.274806	-5.27274
GNB5|O14775	15.089	0.00456167	0.00750804	0.999979	0.00746094	2.27701	-0.00297677	-2.27998
GNPTG|Q9UJJ9	483.82	2.34023e-07	4.74831e-07	0.0226798	8.70736e-07	5.47094	0.713544	-4.7574
GP1BA|P07359	114.126	1.68035e-05	1.78557e-05	0.061694	6.77028e-05	1.91412	0.388276	-1.52584
GP1BB|P13224	1.52813	0.290809	0.678724	0.670678	0.264077	0.747289	-0.75949	-1.50678
GP9|P14770	5.56013	0.0430449	0.0733371	0.9691	0.0543897	5.5335	-0.47951	-6.01301
GPLD1|P80108	46.6548	0.000220536	0.000288129	0.591578	0.000570021	-1.77337	-0.205133	1.56824
GPX1|P07203	0.171394	0.846473	0.946435	0.961637	0.833036	-0.4815	0.405322	0.886822
GPX3|P22352	394.37	4.30306e-07	1.16961e-06	0.150722	8.0719e-07	-3.06807	0.290848	3.35892
GRB2|P62993	5.74597	0.040359	0.155414	0.51109	0.0359148	1.10019	-0.592957	-1.69315
GRN|P28799	1.21692	0.360062	0.397952	0.993691	0.448129	-2.85333	-0.218247	2.63508
GSN|P06396	5.73328	0.0405351	0.0678904	0.97622	0.0523109	-0.473192	0.0351029	0.508295
GSR|P00390	1.28907	0.342195	0.990224	0.436243	0.375486	-0.183259	1.80913	1.99239
GSTO1|P78417	122.21	1.37545e-05	2.10466e-05	0.737006	2.94508e-05	-5.79141	-0.318143	5.47326
GSTP1|P09211	40.071	0.000337917	0.000384663	0.366723	0.00110706	-3.64579	-0.640578	3.00521
GTPBP2|Q9BX10	23.5721	0.00143908	0.0030029	0.901598	0.00204972	3.26661	-0.249953	-3.51656
H6PD|O95479	3.89964	0.0822023	0.1435	0.940332	0.0935053	-1.13629	0.170879	1.30717
HABP2|Q14520	108.247	1.96112e-05	1.91068e-05	0.000101456	0.0292103	14.0378	10.5467	-3.49101
HBA1|P69905	393.254	4.33952e-07	8.48074e-07	0.322131	1.1073e-06	-3.90285	-0.246838	3.65601
HBB|P68871	179.255	4.45991e-06	6.71787e-06	0.770278	8.78987e-06	-3.74381	-0.157403	3.5864
HBD|P02042	49.937	0.000182007	0.000300404	0.973277	0.000346717	-7.22773	-0.183228	7.04451
HBG1|P69891	2.00645	0.215166	0.203297	0.8176	0.42455	-1.96282	-0.616304	1.34652
HGFAC|Q04756	788.878	5.43736e-08	8.62343e-08	0.000600888	3.83264e-07	4.41736	0.908353	-3.50901
HIST1H2AB|P04908	39.77	0.000345101	0.000317864	0.0960935	0.00209332	5.7163	1.6785	-4.0378
HIST1H2BK|O60814	2.7369	0.142999	0.349605	0.723766	0.131474	2.64174	-1.37383	-4.01557
HIST1H4A|P62805	88.2444	3.55422e-05	8.43324e-05	0.595846	5.06336e-05	7.58758	-0.701454	-8.28903
HK1|P19367	1.25262	0.35107	0.691793	0.322936	0.751635	0.416703	0.780865	0.364162
HLA-A|P01891	2.01726	0.213779	0.20543	0.4025	0.845944	2.84563	2.03018	-0.815445
HLA-A|P13746	7.01085	0.0269123	0.0459695	0.977674	0.0359525	4.76429	-0.307971	-5.07226
HLA-A|P18462	8.6032	0.0172834	0.0168501	0.0566703	0.588426	1.95686	1.45368	-0.503173
HLA-B|P01889	33.0962	0.000574088	0.000534384	0.137559	0.00323224	5.62316	1.61307	-4.01009
HNRNPA2B1|P22626	0.906187	0.453007	0.578062	0.97575	0.466417	1.62223	-0.328048	-1.95028
HNRNPK|P61978	5.65473	0.0416489	0.165477	0.495748	0.0367798	1.37169	-0.775538	-2.14723
HP|P00738	101.438	2.37019e-05	3.46563e-05	0.631531	5.43567e-05	-3.48291	-0.258891	3.22402
HPR|P00739	19.1288	0.00249166	0.00561771	0.838097	0.0032709	-0.755719	0.0860665	0.841786
HPX|P02790	639.474	1.01812e-07	3.23276e-07	0.967592	3.09475e-07	-3.89166	0.0309264	3.92258
HRG|P04196	652.188	9.59987e-08	1.21445e-07	1.91347e-06	1.22499e-05	8.24266	4.7598	-3.48286
HSD17B4|P51659	0.908011	0.452373	0.889877	0.680924	0.432003	0.562732	-1.04531	-1.60804
HSP90AA1|P07900	29.8503	0.000761634	0.000661715	0.0915268	0.00580397	9.1803	3.12404	-6.05626
HSP90AB1|P08238	74.6894	5.75808e-05	4.96312e-05	0.0151208	0.00052413	6.58536	2.24178	-4.34358
HSP90B1|P14625	37.6481	0.000402016	0.000356812	0.00286003	0.0764771	6.574	4.46385	-2.11014
HSPA5|P11021	3.15373	0.115864	0.140737	0.171444	0.986873	0.474758	0.44203	-0.0327278
HSPA8|P11142	1.02522	0.413994	0.610561	0.915012	0.402302	-0.127784	0.0523428	0.180127
HSPB1|P04792	0.824387	0.482701	0.481684	0.636302	0.956515	-2.61966	-2.01095	0.608704
HSPG2|P98160	15.3513	0.00436879	0.00697842	0.998208	0.00739104	-3.55361	-0.0419931	3.51161
HTRA1|Q92743	76.9062	5.29204e-05	0.000118796	0.726025	7.81575e-05	4.56881	-0.346596	-4.9154
HYOU1|Q9Y4L1	4.66244	0.0600154	0.187742	0.619689	0.0548834	3.46098	-1.66255	-5.12353
ICAM2|P13598	1.06334	0.402453	0.414787	0.96974	0.53334	-2.91519	-0.50569	2.4095
ICOSLG|O75144	1.12755	0.38396	0.638212	0.852156	0.361884	-1.32131	0.769052	2.09036
IDH2|P48735	0.637248	0.561106	0.768938	0.912924	0.539753	-1.25784	0.729752	1.98759
IGF1|P05019	311.704	8.66277e-07	8.84717e-07	0.000164293	1.31436e-05	8.7045	3.42636	-5.27814
IGF2|P01344	27.3432	0.000966453	0.000770219	0.018091	0.0311558	7.7208	4.10638	-3.61441
IGFALS|P35858	4.01013	0.0783764	0.913217	0.145474	0.0863793	-0.0697422	0.378993	0.448735
IGFBP2|P18065	10.7356	0.0104189	0.0098731	0.471155	0.0404944	9.22352	2.56383	-6.65969
IGFBP3|P17936	53.79	0.000147417	0.000118267	0.0106848	0.00250119	6.43124	2.74629	-3.68496
IGFBP4|P22692	13.9926	0.00550278	0.0044772	0.11747	0.0621963	6.91504	3.12869	-3.78636
IGFBP5|P24593	111.318	1.80725e-05	1.45036e-05	0.00313155	0.00024045	8.38318	3.21376	-5.16942
IGFBP6|P24592	221.317	2.39207e-06	1.80181e-06	7.76785e-05	0.000150712	7.75525	4.10229	-3.65296
IGFBP7|Q16270	15.821	0.00404981	0.00936879	0.820991	0.00509354	5.468	-0.732956	-6.20096
IGHA1|P01876	155.796	6.74286e-06	9.94598e-06	0.656749	1.43451e-05	-2.1897	-0.126158	2.06354
IGHA2|P01877	52.6397	0.000156751	0.000232203	0.820006	0.000341454	-3.10464	-0.206508	2.89814
IGHD|P01880	13.8325	0.00566127	0.0127094	0.846954	0.00711301	-1.12316	0.147113	1.27027
IGHG1|P01857	13.8025	0.00569171	0.025921	0.358368	0.00528428	-1.67437	0.691284	2.36565
IGHG2|P01859	219.762	2.44253e-06	2.70103e-06	0.0550762	7.41746e-06	-3.543	-0.544222	2.99877
IGHG3|P01860	3.99817	0.0787789	0.128626	0.968349	0.0944489	-0.987674	0.10316	1.09083
IGHG4|P01861	39.8052	0.000344251	0.000392579	0.372184	0.00112255	-3.73735	-0.653337	3.08401
IGHM|P01871	3.27484	0.109284	0.0947178	0.435532	0.475819	1.48091	0.764192	-0.716723
IGHV1-18|A0A0C4DH31	5.33911	0.0465592	0.0643984	0.997285	0.0703271	-4.25404	-0.104308	4.14973
IGHV1-2|P23083	4.0721	0.0763342	0.125571	0.966641	0.0914459	-1.25788	0.133875	1.39176
IGHV1-24|A0A0C4DH33	55.8499	0.000132472	0.000411475	0.337559	0.000157602	-4.3956	0.819477	5.21507
IGHV1-3|A0A0C4DH29	8.12776	0.0195948	0.0672374	0.563586	0.0186802	-3.43164	1.2999	4.73154
IGHV1-46|P01743	2.07728	0.206287	0.185645	0.681663	0.511678	-1.31456	-0.557948	0.756608
IGHV1-58|A0A0C4DH39	12.6632	0.00702625	0.0115633	0.999199	0.0111032	-5.19933	0.0456863	5.24502
IGHV1-69-2|A0A0G2JMI3	5.497	0.0440116	0.144853	0.594816	0.0404751	-3.00884	1.37279	4.38163
IGHV1-8|P0DP01	18.3268	0.00278348	0.00456746	0.999279	0.00472747	-5.92686	-0.0407585	5.8861
IGHV2-26|A0A0B4J1V2	317.321	8.21496e-07	1.37315e-06	0.604418	1.69292e-06	-2.57134	-0.115119	2.45623
IGHV2-5|P01817	1.97139	0.21975	0.211339	0.849636	0.409359	-1.36822	-0.391328	0.976892
IGHV2-70|P01814	5.81457	0.0394239	0.0632294	0.988779	0.0529193	-2.22928	0.110883	2.34016
IGHV2-70D|A0A0C4DH43	14.2894	0.00522426	0.00657515	0.842685	0.0117895	-2.70745	-0.31331	2.39414
IGHV3-13|P01766	29.221	0.000807133	0.000788412	0.223165	0.00374077	-4.12355	-1.05586	3.06769
IGHV3-15|A0A0B4J1V0	4.34413	0.068162	0.237594	0.558349	0.0604258	-0.885274	0.522121	1.40739
IGHV3-21|A0A0B4J1V1	0.282186	0.763615	0.77179	0.992559	0.833167	-1.39597	-0.231936	1.16403
IGHV3-30|P01768	8.03227	0.020108	0.0492232	0.783373	0.0219345	-1.39477	0.30767	1.70244
IGHV3-43|A0A0B4J1X8	5.7399	0.0404431	0.0363773	0.5364	0.148246	-2.48806	-0.838484	1.64958
IGHV3-48|P01763	6.92515	0.0276154	0.0427306	0.998502	0.0401089	-2.85902	0.0466459	2.90567
IGHV3-49|A0A0A0MS15	3.28187	0.108917	0.145229	0.999945	0.147092	-4.40405	-0.0197892	4.38426
IGHV3-53|P01767	12.7015	0.00697492	0.0166129	0.802069	0.00833919	-1.32064	0.212482	1.53313
IGHV3-64|A0A075B6Q5	40.7208	0.000323071	0.000593633	0.990981	0.000542399	-1.52741	0.0252824	1.55269
IGHV3-64D|A0A0J9YX35	2.5328	0.159415	0.148947	0.768726	0.356551	-1.93161	-0.619275	1.31234
IGHV3-66|A0A0C4DH42	1.42737	0.311118	0.438099	0.963315	0.324994	-0.63206	0.125545	0.757605
IGHV3-7|P01780	218.205	2.49448e-06	3.55022e-06	0.608945	4.95432e-06	-1.63076	-0.0869777	1.54378
IGHV3-72|A0A0B4J1Y9	3.51616	0.0975861	0.570506	0.325218	0.0859769	-0.873715	1.29951	2.17323
IGHV3-73|A0A0B4J1V6	0.931998	0.444144	0.865537	0.697017	0.420151	-0.152873	0.246278	0.399152
IGHV3-74|A0A0B4J1X5	17.8952	0.00295954	0.00467271	0.992848	0.0052136	-5.45661	-0.118958	5.33765
IGHV3-9|P01782	87.7039	3.61814e-05	0.000112109	0.233065	4.37748e-05	-1.57492	0.279174	1.8541
IGHV4-28|A0A0C4DH34	68.655	7.33878e-05	0.000277307	0.156225	8.03977e-05	-1.32738	0.323481	1.65086
IGHV4-30-2|A0A087WSY4	86.6443	3.74797e-05	5.83197e-05	0.823942	7.91271e-05	-4.08161	-0.210423	3.87119
IGHV4-30-4|P0DP06	65.3918	8.4402e-05	0.000249663	0.348401	0.000103763	-4.39994	0.736985	5.13692
IGHV4-31|P0DP07	2.27681	0.183759	0.166456	0.448602	0.703537	-3.14681	-1.92279	1.22402
IGHV4-34|P06331	0.379994	0.699223	0.737771	0.999872	0.746282	-1.00797	-0.0201754	0.987798
IGHV4-38-2|P0DP08	509.04	2.01118e-07	5.41596e-07	0.929341	5.75017e-07	-6.68167	-0.0881338	6.59354
IGHV4-39|P01824	2.99876	0.125078	0.143731	0.968185	0.195647	-1.2363	-0.134517	1.10178
IGHV4-4|A0A075B6R2	67.9221	7.56867e-05	9.57056e-05	0.393208	0.000213479	-1.59429	-0.2099	1.38439
IGHV4-61|A0A0C4DH41	30.2045	0.00073752	0.00118486	0.980487	0.00137711	-2.95054	-0.0818858	2.86865
IGHV5-10-1|A0A0J9YXX1	3.4651	0.0999167	0.126777	0.994032	0.144821	-4.55275	-0.203683	4.34907
IGHV5-51|A0A0C4DH38	35.8475	0.000460548	0.000510728	0.357377	0.00157337	-1.56404	-0.29362	1.27042
IGHV6-1|A0A0B4J1U7	7.34556	0.0243838	0.155184	0.297813	0.0204732	-0.97905	0.743543	1.72259
IGHV7-4-1|A0A0J9YVY3	35.7558	0.000463823	0.000590581	0.623679	0.00121315	-1.82321	-0.226573	1.59664
IGKC|P01834	28.7383	0.000844528	0.00315896	0.339498	0.00088827	-1.63943	0.445911	2.08534
IGKV1-12|A0A0C4DH73	143.579	8.57327e-06	1.60704e-05	0.962031	1.43896e-05	-1.58779	0.0290301	1.61682
IGKV1-16|P04430	206.492	2.93672e-06	4.91661e-06	0.999995	4.91153e-06	-2.70656	0.000452299	2.70701
IGKV1-27|A0A075B6S5	5.0524	0.0517115	0.0618359	0.947214	0.0919856	-0.7103	-0.0772588	0.633041
IGKV1-39|P01597	4.82323	0.0563903	0.0695848	0.968375	0.0945082	-3.96149	-0.3422	3.61929
IGKV1-5|P01602	9.6883	0.0132176	0.0250225	0.948139	0.0175281	-1.1927	0.102122	1.29482
IGKV1-6|A0A0C4DH72	0.715075	0.526576	0.532862	0.973274	0.65626	-3.43102	-0.67537	2.75565
IGKV1-8|A0A0C4DH67	9.69682	0.013191	0.0212776	0.998472	0.0200389	-4.39892	0.061181	4.4601
IGKV1-9|A0A0C4DH69	177.061	4.62491e-06	8.39776e-06	0.956145	7.52329e-06	-2.12232	0.0376195	2.15994
IGKV1D-13|A0A0B4J2D9	6.15676	0.0351672	0.176574	0.390248	0.0300946	-1.51742	1.03995	2.55738
IGKV1D-17|A0A075B6S4	1.16622	0.373367	0.432857	0.999974	0.436106	-1.8454	-0.00948165	1.83592
IGKV1D-33|P01593	224.483	2.29358e-06	3.69495e-06	0.981132	3.92732e-06	-2.20605	-0.0222707	2.18378
IGKV1D-43|A0A0B4J1Z2	0.961942	0.43415	0.538019	0.460424	0.987682	-0.881713	-0.999971	-0.118258
IGKV1D-8|A0A087WSZ0	9.41704	0.0141029	0.0232509	0.995024	0.0208482	-3.80839	0.0976876	3.90607
IGKV2-24|A0A0C4DH68	7.32467	0.0245321	0.0373207	0.999915	0.0367666	-1.5521	0.00583264	1.55793
IGKV2-28|A0A075B6P5	25.3139	0.0011895	0.00139823	0.581907	0.00340487	-1.95487	-0.306948	1.64792
IGKV2-40|A0A087WW87	34.7205	0.000503074	0.000674477	0.731991	0.00120794	-3.37763	-0.344731	3.0329
IGKV2D-29|A0A075B6S2	7.29467	0.0247472	0.0764392	0.630912	0.0240882	-0.95208	0.331993	1.28407
IGKV2D-30|A0A075B6S6	101.694	2.35286e-05	6.84595e-05	0.256715	2.94582e-05	-1.94596	0.303154	2.24911
IGKV3-11|P04433	6.92906	0.0275828	0.0949236	0.567727	0.0257577	-1.20437	0.501344	1.70572
IGKV3-20|P01619	12.028	0.00795538	0.0417337	0.316322	0.00706227	-1.05431	0.524201	1.57851
IGKV3D-15|A0A087WSY6	59.6051	0.000110036	0.000332149	0.349924	0.000133274	-1.16874	0.205495	1.37424
IGKV3D-20|A0A0C4DH25	1.04744	0.407214	0.969533	0.538777	0.419107	-0.335989	1.581	1.91699
IGKV3D-7|A0A0C4DH55	7.10873	0.0261381	0.0632468	0.788868	0.0280606	-3.64028	0.846483	4.48677
IGKV4-1|P06312	155.242	6.81389e-06	1.29633e-05	0.920389	1.1068e-05	-2.64108	0.068511	2.7096
IGKV6-21|A0A0C4DH24	153.62	7.0278e-06	1.35872e-05	0.892947	1.12828e-05	-2.37502	0.072719	2.44774
IGKV6D-21|A0A0A0MT36	181.522	4.29755e-06	8.59922e-06	0.721303	6.36603e-06	-2.61725	0.128797	2.74605
IGLC2|P0DOY2	36.0814	0.000452326	0.000986853	0.84447	0.000650812	-1.73664	0.138213	1.87485
IGLL1|P15814	4.03509	0.0775452	0.236437	0.0702605	0.627577	-1.85255	-2.81742	-0.964866
IGLL5|B9A064	7.21409	0.0253375	0.0600388	0.802935	0.0275615	-1.25099	0.275425	1.52641
IGLV1-36|A0A0B4J1U3	3.88997	0.0825489	0.623957	0.252375	0.0744767	-1.1895	2.20359	3.39309
IGLV1-40|P01703	272.564	1.29032e-06	2.12412e-06	0.962235	2.27566e-06	-2.30586	-0.0300392	2.27582
IGLV1-44|P01699	69.626	7.04834e-05	0.000186044	0.475056	9.28177e-05	-1.80703	0.234783	2.04181
IGLV1-47|P01700	96.4294	2.74675e-05	4.29582e-05	0.818328	5.77848e-05	-1.72949	-0.0861184	1.64337
IGLV1-51|P01701	115.778	1.61124e-05	2.95139e-05	0.996209	2.84356e-05	-1.50343	0.0095029	1.51294
IGLV2-11|P01706	22.6326	0.0016032	0.00615971	0.368921	0.00163907	-1.225	0.363091	1.58809
IGLV2-14|P01704	17.9253	0.0029468	0.00643136	0.867078	0.00392057	-2.24978	0.235997	2.48578
IGLV2-18|A0A075B6J9	0.489645	0.63536	0.697064	0.672662	0.998983	2.86433	3.01177	0.147441
IGLV2-23|P01705	11.8363	0.00826772	0.0117855	0.972756	0.0150344	-5.30342	-0.275356	5.02806
IGLV2-8|P01709	4.35527	0.0678528	0.587176	0.224081	0.0608261	-0.16995	0.310577	0.480527
IGLV3-1|P01715	2.94239	0.128671	0.163639	0.998044	0.176507	-4.64008	-0.129849	4.51023
IGLV3-10|A0A075B6K4	34.0882	0.000529245	0.00136575	0.647208	0.000676841	-1.88567	0.261792	2.14747
IGLV3-12|A0A075B6K2	51.2475	0.000169132	0.000208054	0.431825	0.000489184	-4.71198	-0.668922	4.04305
IGLV3-16|A0A075B6K0	5.33441	0.0466379	0.185064	0.496713	0.0410069	-2.1428	1.26211	3.40491
IGLV3-19|P01714	176.376	4.67811e-06	7.84193e-06	0.990834	8.24201e-06	-1.56946	-0.0124306	1.55703
IGLV3-21|P80748	45.7188	0.000233492	0.000236816	0.160108	0.0010362	-2.52607	-0.593211	1.93286
IGLV3-22|A0A075B6J6	0.586168	0.585426	0.620622	0.997512	0.658698	-1.73014	-0.119991	1.61014
IGLV3-25|P01717	26.7865	0.00102165	0.00196726	0.96186	0.00157618	-3.01593	0.129593	3.14553
IGLV3-27|P01718	11.5859	0.00870087	0.0535427	0.265138	0.00748239	-1.28355	0.743396	2.02695
IGLV3-9|A0A075B6K5	234.093	2.02585e-06	3.76278e-06	0.780182	3.03327e-06	-2.50797	0.0935084	2.60148
IGLV4-69|A0A075B6H9	2.75346	0.141767	0.295507	0.81899	0.137245	-0.701645	0.259457	0.961102
IGLV6-57|P01721	227.423	2.20691e-06	2.9499e-06	0.364225	4.76749e-06	-3.49486	-0.269699	3.22516
IGLV7-43|P04211	0.0684659	0.934544	0.933282	0.962145	0.995493	0.496861	0.370477	-0.126384
IGLV7-46|A0A075B6I9	0.610338	0.573747	0.999986	0.626334	0.629223	-0.00956063	-1.79285	-1.78329
IGLV8-61|A0A075B6I0	2.29052	0.182334	0.225559	0.998891	0.238508	-4.48085	-0.107184	4.37367
IGLV9-49|A0A0B4J1Y8	11.8497	0.00824542	0.00713389	0.271585	0.0493022	-1.58722	-0.569912	1.01731
IL1RAP|Q9NPH3	16.1047	0.00387205	0.00689609	0.987846	0.0059476	-5.0475	0.155518	5.20302
IL6ST|P40189	1.40419	0.316058	0.30512	0.885563	0.519052	-2.52037	-0.733988	1.78639
ILK|Q13418	9.56306	0.0136169	0.0112755	0.213919	0.109525	6.3547	2.79371	-3.56099
INHBE|P58166	34.785	0.000500502	0.000558209	0.377363	0.00168086	6.37572	1.17803	-5.19769
IQGAP2|Q13576	159.914	6.24431e-06	2.93658e-05	0.0182039	5.9359e-06	4.91814	-1.46818	-6.38632
ISLR|O14498	8.64464	0.0170996	0.0308339	0.96579	0.0229729	-2.785	0.202368	2.98737
IST1|P53990	3.15292	0.11591	0.816391	0.113528	0.247968	-0.373845	-1.46355	-1.0897
ITGA2|P17301	0.739331	0.516395	0.7179	0.918426	0.49869	-0.773906	0.383862	1.15777
ITGA2B|P08514	154.61	6.89629e-06	7.95642e-06	0.113763	2.13045e-05	2.0913	0.31	-1.7813
ITGA6|P23229	74.3446	5.83545e-05	0.000145297	0.549584	7.99891e-05	5.28239	-0.581674	-5.86406
ITGB1|P05556	14.9733	0.00465026	0.0046039	0.446684	0.0175902	1.6761	0.413938	-1.26216
ITGB3|P05106	23.6631	0.0014244	0.00176968	0.702184	0.0036467	1.53587	0.200417	-1.33545
ITIH1|P19827	59.8692	0.000108655	0.00010032	0.0482641	0.00069002	3.75775	1.09403	-2.66372
ITIH2|P19823	315.294	8.37297e-07	8.65428e-07	0.000164469	1.24327e-05	4.8971	1.91688	-2.98022
ITIH3|Q06033	1.5279	0.290854	0.310884	0.972771	0.403484	0.342221	0.0475737	-0.294647
ITIH4|Q14624	78.3722	5.01112e-05	6.56931e-05	0.425079	0.0001342	1.63112	0.191223	-1.4399
ITLN1|Q8WWA0	30.8876	0.000693809	0.00113627	0.988774	0.00127185	-3.38527	-0.0705084	3.31476
JCHAIN|P01591	1.42038	0.312597	0.289341	0.596646	0.793389	0.561027	0.3394	-0.221628
KALRN|O60229	10.2889	0.0115052	0.0498142	0.418981	0.0105353	1.65669	-0.73117	-2.38785
KDR|P35968	0.779669	0.500038	0.665913	0.94751	0.493475	-0.499377	0.176372	0.67575
KIT|P10721	1.71356	0.25782	0.241507	0.495127	0.814918	-0.958559	-0.632065	0.326494
KLKB1|P03952	381.945	4.73334e-07	5.81976e-07	0.000115482	6.10821e-06	4.70769	1.78494	-2.92275
KNG1|P01042	241.229	1.85341e-06	1.91534e-06	0.0135464	7.13912e-06	2.46854	0.498283	-1.97026
KPNB1|Q14974	89.3855	3.42414e-05	7.04521e-05	0.866967	5.44755e-05	8.84679	-0.402843	-9.24964
KRT1|P04264	8.38838	0.0182801	0.0871054	0.393792	0.0160896	2.47602	-1.33082	-3.80684
KRT10|P13645	15.7922	0.00406845	0.00870196	0.883626	0.0053892	3.85279	-0.400149	-4.25294
KRT13|P13646	3.65452	0.0916248	0.10687	0.961283	0.150554	7.16989	0.78138	-6.38851
KRT14|P02533	5.6908	0.0411325	0.192511	0.421152	0.0353896	2.43047	-1.6401	-4.07057
KRT15|O77727	8.52462	0.0176394	0.102749	0.315227	0.0150374	4.43609	-2.84834	-7.28443
KRT16|P08779	0.841944	0.476114	0.727467	0.870721	0.451195	1.84119	-1.19566	-3.03686
KRT17|Q04695	2.98372	0.126023	0.198368	0.965697	0.143992	3.49103	-0.445408	-3.93644
KRT2|P35908	13.5915	0.00591163	0.0140639	0.801689	0.00714684	3.18098	-0.493748	-3.67473
KRT4|P19013	4.77917	0.0573541	0.117239	0.873448	0.0621671	3.87182	-0.811473	-4.68329
KRT5|P13647	8.39794	0.0182341	0.175893	0.186949	0.0150139	3.89327	-3.80287	-7.69615
KRT6A|P02538	1.13387	0.382201	0.547881	0.939072	0.380767	2.67443	-0.824806	-3.49923
KRT71|Q3SY84	30.8401	0.000696737	0.00159724	0.79779	0.000953878	6.76793	-0.684729	-7.45265
KRT77|Q7Z794	2.89605	0.131729	0.298118	0.77541	0.124752	1.81721	-0.765399	-2.58261
KRT78|Q8N1N4	37.2609	0.000413727	0.000470942	0.391003	0.00134249	3.36933	0.590668	-2.77866
KRT9|P35527	7.23961	0.0251486	0.10055	0.485428	0.022686	2.22058	-1.07804	-3.29862
LAMA2|P24043	33.9592	0.000534808	0.00122144	0.794735	0.000740523	4.38655	-0.425695	-4.81224
LAMC1|P11047	2.97554	0.126541	0.824846	0.264425	0.123923	0.464544	-1.35071	-1.81526
LAMP2|P13473	192.16	3.63236e-06	6.24745e-06	0.995743	6.04828e-06	-6.00184	0.0311876	6.03302
LASP1|Q14847	0.290143	0.758087	0.951148	0.740985	0.894498	0.381853	0.954598	0.572744
LBP|P18428	1122.12	1.89571e-08	9.55148e-09	4.0081e-07	5.63532e-06	11.9572	7.5615	-4.39572
LCAT|P04180	215.331	2.59428e-06	3.16013e-06	0.166013	6.51864e-06	-2.72192	-0.304523	2.4174
LCP1|P13796	79.7012	4.7734e-05	9.73558e-05	0.889206	7.62125e-05	-5.37385	0.234281	5.60813
LCP2|Q13094	82.5408	4.31363e-05	9.20664e-05	0.809351	6.64297e-05	6.32469	-0.369475	-6.69416
LDHA|P00338	45.1838	0.000241357	0.000385584	0.950954	0.000473012	-2.18818	-0.0792036	2.10898
LDHB|P07195	34.0909	0.000529129	0.000742817	0.816721	0.00118584	-2.29798	-0.190484	2.1075
LGALS3BP|Q08380	232.329	2.07176e-06	2.43927e-06	0.0908435	5.59214e-06	2.29909	0.300501	-1.99859
LGALSL|Q3ZCW2	6.74349	0.029189	0.166835	0.338098	0.0247009	-1.93229	1.40963	3.34192
LILRB1|Q8NHL6	0.380341	0.699008	0.676294	0.887766	0.916047	0.732698	0.394789	-0.337908
LIMS1|P48059	442.644	3.05069e-07	4.51677e-07	0.000390983	2.02037e-06	4.53633	1.31168	-3.22465
LMAN2|Q12907	7.12502	0.0260121	0.0578029	0.843864	0.0292098	3.59855	-0.686628	-4.28518
LMF2|Q9BU23	0.348859	0.718908	0.712089	0.973492	0.831947	-0.552465	-0.15125	0.401215
LPA|P08519	151.658	7.29877e-06	5.51568e-06	0.00128451	0.000104983	6.01094	2.33881	-3.67214
LPL|P06858	37.9267	0.000393861	0.000740097	0.979799	0.000643625	4.87849	-0.126303	-5.00479
LRG1|P02750	352.968	5.98591e-07	1.13859e-06	0.829684	1.26897e-06	-3.88005	-0.0984817	3.78157
LRP1|Q07954	2.053	0.209274	0.482664	0.190439	0.72486	-0.650536	-1.06773	-0.417195
LSAMP|Q13449	1.78948	0.245753	0.316961	0.996546	0.288177	0.623111	-0.0309109	-0.654022
LTBP1|Q14766	1.63665	0.270863	0.811649	0.517988	0.252974	-0.993882	1.83527	2.82916
LUM|P51884	21.0016	0.00195273	0.0031486	0.994316	0.00345349	-2.1534	-0.0386853	2.11472
LY6G6F|Q5SQ64	0.364389	0.708998	0.723973	0.99368	0.78328	1.24352	0.169507	-1.07401
LYSC_LYSEN|Q7M135	2.69275	0.146352	0.92851	0.155771	0.247886	-0.0833332	-0.489592	-0.406259
LYVE1|Q9Y5Y7	86.6111	3.75213e-05	6.22055e-05	0.942033	7.35392e-05	-5.66227	-0.162033	5.50024
LYZ|P61626	94.0977	2.94942e-05	2.65111e-05	0.0157584	0.000212276	2.21368	0.670924	-1.54275
M6PR|P20645	5.12612	0.050317	0.0717603	0.99994	0.0727096	1.81811	0.00683425	-1.81128
MAN1A1|P33908	29.9384	0.000755538	0.00166124	0.845462	0.00106248	-4.15517	0.363259	4.51843
MANF|P55145	27.8268	0.000921675	0.00128064	0.842131	0.00203957	6.59249	0.555394	-6.03709
MAPRE1|Q15691	101.489	2.36677e-05	6.28151e-05	0.370151	3.13129e-05	6.44173	-0.817732	-7.25946
MAPRE2|Q15555	64.5833	8.74674e-05	0.00019054	0.800583	0.000131103	7.81711	-0.532608	-8.34971
MASP1|P48740	76.914	5.29048e-05	5.61841e-05	0.10426	0.000217589	1.90419	0.401935	-1.50226
MASP2|O00187	33.6885	0.000546733	0.000433236	0.018068	0.0123943	2.03695	0.975931	-1.06102
MBL2|P11226	4.76987	0.0575601	0.6518	0.170492	0.0535867	0.6324	-1.45079	-2.08319
MCAM|P43121	13.2791	0.00625859	0.175559	0.0512612	0.00521488	1.52965	-2.24734	-3.77699
MENT|Q9BUN1	36.3365	0.000443586	0.000438254	0.182882	0.00206085	7.18221	1.79132	-5.39088
MFAP4|P55083	2.79928	0.138434	0.756507	0.321593	0.129439	-0.309302	0.672729	0.98203
MGP|P08493	68.7506	7.30948e-05	0.000192025	0.484943	9.64888e-05	4.4256	-0.569138	-4.99474
MINPP1|Q9UNW1	1.134	0.382166	0.470925	0.993858	0.419732	2.38621	-0.202212	-2.58843
MMP19|Q99542	1.67911	0.263557	0.350849	0.988942	0.296376	2.19904	-0.206856	-2.4059
MMP2|P08253	25.6542	0.00114762	0.00126393	0.457446	0.00376722	6.79401	1.28511	-5.5089
MMP9|P14780	80.4767	4.64161e-05	0.000175969	0.127356	5.09872e-05	5.09192	-1.22926	-6.32118
MMRN1|Q13201	414.913	3.69919e-07	6.89173e-07	0.0520656	1.14045e-06	2.48376	0.286381	-2.19738
MMRN2|Q9H8L6	2.57029	0.156218	0.720105	0.379946	0.142939	-1.23869	2.25004	3.48874
MPO|P05164	97.6344	2.64926e-05	5.11258e-05	0.957503	4.46561e-05	6.35244	-0.149644	-6.50209
MRC2|Q9UBG0	0.482124	0.639486	0.631253	0.778667	0.963005	0.54531	0.394832	-0.150478
MSN|P26038	2940.53	1.05867e-09	1.41978e-06	2.16312e-08	2.258e-07	9.36686	5.34556	-4.02131
MST1|P26927	64.3553	8.83585e-05	0.000143709	0.941044	0.000174263	2.06805	0.0691013	-1.99894
MTPN|P58546	1.47666	0.300955	0.291458	0.498165	0.88641	-3.19317	-2.28812	0.905049
MYH9|P35579	1.76038	0.250287	0.296185	0.998059	0.318027	1.76117	0.0632273	-1.69794
MYL12B|O14950	18.1495	0.00285408	0.00253462	0.211896	0.0170913	0.731697	0.238528	-0.49317
MYL6|P60660	1.76177	0.250068	0.234816	0.817814	0.480687	0.37437	0.124813	-0.249557
MYL9|P24844	2.5843	0.155045	0.26302	0.924634	0.163433	2.07361	-0.449353	-2.52296
MYLK|Q15746	24.9436	0.00123741	0.0016265	0.781768	0.0029198	6.80269	0.722224	-6.08046
NAGLU|P54802	2.19146	0.192973	0.291277	0.963048	0.210755	-0.560935	0.0881841	0.649119
NAP1L1|P55209	2720.95	1.33588e-09	2.41618e-05	3.13647e-08	2.91453e-07	7.86584	4.50311	-3.36273
NCAM1|P13591	7.17222	0.0256517	0.033604	0.0452191	0.967432	3.6883	3.42139	-0.266915
NCKAP1|Q9Y2A7	108.742	1.93513e-05	5.37332e-05	0.291527	2.48536e-05	7.32655	-1.03011	-8.35666
NEO1|Q92859	4.40949	0.0663742	0.0565903	0.398109	0.328569	7.70899	3.63907	-4.06992
NEXN|Q0ZGT2	4.21582	0.0718633	0.217547	0.633928	0.0655307	1.94813	-0.967572	-2.9157
NRGN|Q92686	371.468	5.14185e-07	1.54779e-06	0.0329175	8.36369e-07	6.99364	-1.09941	-8.09305
NRP1|O14786	38.3372	0.000382244	0.000336277	0.0683793	0.00285516	9.32967	3.0596	-6.27006
NRP2|O60462	235.113	1.99992e-06	7.13715e-06	0.0205437	2.10051e-06	5.13091	-1.18174	-6.31265
OAF|Q86UD1	91.7481	3.17433e-05	6.90758e-05	0.75852	4.82794e-05	7.25795	-0.463629	-7.72158
OGN|P20774	0.119526	0.889402	0.956523	0.880139	0.977944	0.311563	0.531836	0.220273
OLFM1|Q99784	8.35036	0.0184644	0.0167402	0.457866	0.076685	1.75648	0.559631	-1.19685
OLFML3|Q9NRN5	6.90571	0.0277784	0.0968657	0.560347	0.0258313	2.24776	-0.953453	-3.20121
ORM1|P02763	37.3239	0.000411791	0.000665893	0.973876	0.000781596	-2.71722	-0.0786261	2.6386
ORM2|P19652	190.518	3.72565e-06	5.94659e-06	0.942143	6.72014e-06	-3.5486	-0.0687101	3.47989
OSBP|P22059	6.64418	0.0301001	0.135101	0.434396	0.0263152	1.92573	-1.11707	-3.04281
P4HB|P07237	0.268022	0.773587	0.77188	0.858048	0.984809	0.759016	0.578311	-0.180706
PACSIN2|Q9UNF0	66.5124	8.03852e-05	0.000114406	0.67601	0.00018816	5.63459	0.472521	-5.16207
PAFAH1B1|P43034	2.84125	0.135471	0.337274	0.716805	0.124452	2.23104	-1.15509	-3.38613
PAM|P19021	63.6545	9.11749e-05	0.000223186	0.610381	0.00012554	3.88982	-0.415792	-4.30562
PAMR1|Q6UXH9	29.1698	0.000810993	0.00202875	0.703946	0.00104307	3.27749	-0.437305	-3.7148
PARVB|Q9HBI1	329.28	7.35956e-07	8.76461e-07	0.00117427	4.27363e-06	4.00628	1.10244	-2.90384
PCDH12|Q9NPG4	0.284584	0.761943	0.974277	0.866301	0.753369	-0.198825	0.47135	0.670176
PCOLCE|Q15113	253.462	1.60065e-06	1.40916e-06	1.64092e-05	0.000625135	11.0199	7.2033	-3.81658
PCOLCE2|Q9UKZ9	1.49469	0.297348	0.582973	0.783257	0.274463	1.24697	-0.817653	-2.06462
PCSK9|Q8NBP7	30.739	0.000703019	0.00056165	0.0122353	0.0282466	6.79811	3.72195	-3.07616
PCYOX1|Q9UHG3	948.022	3.139e-08	3.6887e-08	0.000257579	2.44374e-07	3.70187	0.805473	-2.8964
PDIA3|P30101	7.3376	0.0244402	0.0203373	0.17795	0.259359	7.79357	4.20339	-3.59018
PDIA4|P13667	17.0562	0.00334669	0.00542114	0.998649	0.00568917	5.93992	0.057882	-5.88204
PDIA6|Q15084	1.7387	0.253738	0.286203	0.988622	0.34	1.70231	0.145933	-1.55638
PDLIM1|O00151	5.22547	0.0485155	0.217411	0.440815	0.0418135	-0.315086	0.216566	0.531651
PEBP4|Q96S96	1718.1	5.29601e-09	4.54268e-09	0.131931	3.38681e-05	8.55423	-0.396673	-8.9509
PECAM1|P16284	2.54894	0.158028	0.268697	0.922462	0.165882	2.29512	-0.509941	-2.80506
PEPD|P12955	109.609	1.8908e-05	3.36815e-05	0.998855	3.43918e-05	-5.46572	-0.0193957	5.44632
PF4|P02776	319.606	8.04164e-07	8.78593e-07	0.000417323	7.17618e-06	3.80054	1.26482	-2.53571
PF4V1|P10720	107.514	2.00039e-05	1.6813e-05	0.00604179	0.000195335	5.28546	1.82074	-3.46472
PFKL|P17858	23.2399	0.00149444	0.0021152	0.896591	0.00313744	2.35247	0.172765	-2.1797
PFKP|Q01813	48.8205	0.000194026	0.000424492	0.820188	0.00028507	4.15607	-0.307788	-4.46386
PFN1|P07737	32.0817	0.000625349	0.000926164	0.903628	0.00129561	-1.94045	-0.117485	1.82297
PGD|P52209	155.394	6.79438e-06	5.38542e-06	0.00249873	6.67928e-05	6.3975	2.18513	-4.21237
PGK1|P00558	34.129	0.000527503	0.00062196	0.487317	0.00157436	-1.52698	-0.241566	1.28542
PGLYRP2|Q96PD5	1.77691	0.247699	0.681713	0.223515	0.591672	-1.09273	-2.38758	-1.29485
PGM1|P36871	0.834898	0.478743	0.463023	0.917042	0.68006	-0.413477	-0.13062	0.282857
PGM2|Q96G03	0.0370491	0.963848	0.984679	0.994286	0.960992	-0.143818	0.0875443	0.231363
PI16|Q6UXB8	936.205	3.25899e-08	9.1722e-08	0.948904	8.58621e-08	-6.76128	0.0561335	6.81741
PIGR|P01833	0.325834	0.733943	0.796674	0.996353	0.752373	1.17626	-0.146286	-1.32255
PIP4K2A|P48426	73.0438	6.14005e-05	0.000149192	0.594345	8.54997e-05	6.65489	-0.68168	-7.33657
PKM|P14618	11.2086	0.00941259	0.0205755	0.865544	0.0116165	0.530022	-0.0719596	-0.601981
PLA1A|Q53H76	137.614	9.71124e-06	5.51842e-05	0.0134824	8.91425e-06	3.55013	-1.26238	-4.8125
PLA2G4A|P47712	3.95619	0.0802139	0.976812	0.127438	0.0979021	0.119956	-1.34992	-1.46987
PLA2G7|Q13093	128.078	1.19888e-05	8.94745e-06	0.000330776	0.000778845	7.98517	4.30199	-3.68318
PLCH1|Q4KWH8	13.9336	0.00556053	0.0143211	0.736638	0.00645013	3.1553	-0.582506	-3.73781
PLEC|Q15149	0.310992	0.743857	0.952773	0.72724	0.881366	-0.237128	-0.622823	-0.385695
PLEK|P08567	111.878	1.78093e-05	1.35524e-05	0.000957045	0.000552573	6.36872	3.02415	-3.34458
PLG|P00747	0.384857	0.696214	0.74708	0.99959	0.731858	-0.0918426	0.00335724	0.0951999
PLTP|P55058	244.971	1.77077e-06	1.92262e-06	0.0232544	6.00049e-06	2.97275	0.531409	-2.44134
PLXDC2|Q6UX71	74.7667	5.74094e-05	0.000102273	0.9997	0.00010357	-4.71251	-0.0103703	4.70214
PNP|P00491	56.6513	0.000127205	0.000195112	0.869078	0.000266624	-5.04812	-0.272401	4.77572
PON1|P27169	42.7312	0.000282309	0.000742434	0.585661	0.000362879	-0.820523	0.11381	0.934333
PON3|Q15166	15.9895	0.00394295	0.00616655	0.993434	0.00687522	-4.01824	-0.0887653	3.92947
POSTN|Q15063	60.7274	0.000104324	0.000135576	0.491361	0.000278553	2.64297	0.316365	-2.32661
PPBP|P02775	43.7758	0.000263816	0.000249931	0.103416	0.00145476	5.76224	1.58421	-4.17803
PPIA|P62937	1.46214	0.303903	0.660505	0.710942	0.276941	-0.245683	0.221398	0.46708
PPIB|P23284	180.931	4.3391e-06	3.08539e-06	0.000147003	0.000248101	8.69054	4.54637	-4.14417
PPM1A|P35813	0.296588	0.75365	0.783577	0.999649	0.797101	0.734308	0.0272783	-0.707029
PPP1CC|P36873	0.669341	0.546512	0.932309	0.531121	0.731736	0.538168	1.6983	1.16013
PPP1R3E|Q9H7J1	1.55181	0.286293	0.964579	0.407157	0.302003	0.0923463	-0.497145	-0.589492
PRDX1|Q06830	4.15972	0.0735656	0.0628158	0.375903	0.384066	3.71708	1.87064	-1.84644
PRDX2|P32119	8.808	0.0163996	0.0239134	0.994095	0.0269775	-4.08852	-0.115035	3.97349
PRDX5|P30044	0.618522	0.569863	0.567784	0.710059	0.965645	-1.41328	-1.07791	0.335374
PRDX6|P30041	0.119858	0.889118	0.88855	0.932098	0.993551	-0.175066	-0.134493	0.0405738
PRG2|P13727	65.3153	8.46856e-05	6.64889e-05	0.00254162	0.00357434	6.39789	3.30533	-3.09256
PRG4|Q92954	46.2059	0.000226628	0.000194285	0.00202767	0.0374975	10.188	6.63299	-3.555
PRKACA|P17612	19.0787	0.00250867	0.0101862	0.366753	0.00247991	2.75285	-0.909411	-3.66226
PRKACB|P22694	0.742403	0.515124	0.987516	0.5361	0.619451	-0.100079	-0.743529	-0.64345
PRKAR1A|P10644	0.73911	0.516487	0.902873	0.73563	0.495084	0.412233	-0.727397	-1.13963
PRKCB|P05771	81.778	4.43113e-05	0.000100054	0.705142	6.53048e-05	3.76867	-0.290538	-4.0592
PRKCSH|P14314	66.4172	8.07166e-05	6.52597e-05	0.00788673	0.00124748	6.75873	2.77435	-3.98438
PROC|P04070	370.178	5.19536e-07	5.99001e-07	3.36674e-05	1.74133e-05	3.444	1.62679	-1.81721
PROCR|Q9UNN8	1.21627	0.360228	0.454735	0.990678	0.393601	-2.05394	0.209183	2.26313
PROS1|P07225	1290.7	1.24699e-08	3.85936e-09	4.16211e-06	2.58858e-07	5.16907	1.86337	-3.3057
PROZ|P22891	16.2461	0.00378736	0.00304455	0.0654699	0.0656571	6.63603	3.31934	-3.31669
PSAP|P07602	1.6732	0.264558	0.306946	0.338796	0.996198	-1.34581	-1.27691	0.0688988
PSMA1|P25786	6.96875	0.0272547	0.106073	0.500835	0.0246496	2.53486	-1.22079	-3.75565
PSMA4|P25789	81.3412	4.50034e-05	0.00010736	0.603686	6.37232e-05	5.32066	-0.505962	-5.82662
PSMA5|P28066	135.146	1.0241e-05	2.48723e-05	0.426998	1.40765e-05	5.91484	-0.585464	-6.50031
PSMA6|P60900	4.20965	0.0720479	0.105848	0.996419	0.095511	3.89114	-0.127045	-4.01819
PSMB1|P20618	87.7257	3.61554e-05	8.33521e-05	0.652225	5.258e-05	4.96695	-0.413038	-5.37999
PSMB3|P49720	4.0526	0.0769689	0.697549	0.207967	0.0721038	0.690867	-1.60772	-2.29858
PSMB4|P28070	3.14656	0.11627	0.228187	0.865369	0.118225	2.74253	-0.761998	-3.50453
PSMB8|P28062	7.56241	0.0229126	0.0311542	0.980091	0.0391722	3.38911	0.187418	-3.20169
PSMC3|P17980	3.1344	0.116963	0.2544	0.806179	0.113702	1.43445	-0.513636	-1.94809
PSMD9|O00233	0.677627	0.542826	0.514255	0.821914	0.84676	0.772989	0.402897	-0.370092
PSTPIP2|Q9H939	292.131	1.05032e-06	1.90393e-06	0.959003	1.784e-06	5.83922	-0.0776585	-5.91688
PTGDS|P41222	2.73708	0.142985	0.174482	0.993222	0.200798	-3.09465	-0.165377	2.92927
PTGES3|Q15185	44.0792	0.000258748	0.000482201	0.985514	0.0004316	5.63272	-0.113997	-5.74671
PTGS1|P23219	6.82007	0.0285115	0.218744	0.250051	0.0237164	1.59033	-1.50026	-3.09059
PTPN18|Q99952	4.43781	0.0656188	0.0736868	0.916358	0.122655	2.54341	0.369956	-2.17345
PTPN6|P29350	333.047	7.11484e-07	3.00614e-06	0.00372317	9.14462e-07	5.92245	-1.69884	-7.6213
PTPRB|P23467	7.39813	0.0240159	0.13121	0.34871	0.0205046	1.48347	-0.976684	-2.46016
PTPRF|P10586	80.4644	4.64366e-05	5.57456e-05	0.24278	0.0001456	9.72322	1.49912	-8.2241
PTPRG|P23470	0.791267	0.495462	0.472579	0.889633	0.728186	-1.38709	-0.518392	0.868699
PTPRJ|Q12913	54.0599	0.000145335	0.000191571	0.562631	0.00037553	-6.73266	-0.76146	5.9712
PTPRK|Q15262	0.352721	0.716426	0.778609	0.738661	0.99711	0.232502	0.256976	0.0244736
PTPRS|Q13332	73.8726	5.94359e-05	9.36285e-05	0.875096	0.000122701	6.86541	0.317313	-6.5481
PTPRZ1|P23471	0.691621	0.536676	0.516955	0.742472	0.91495	2.1125	1.37482	-0.737676
PYGB|P11216	11.6493	0.00858847	0.00745269	0.0501672	0.281421	-2.50549	-1.61304	0.892452
PZP|P20742	10.5421	0.010872	0.029995	0.695954	0.0116972	-1.68143	0.402906	2.08433
QPCT|Q16769	21.4088	0.00185664	0.00179161	0.292348	0.00836742	5.23547	1.38059	-3.85489
QSOX1|O00391	31.762	0.00064276	0.000510322	0.0135085	0.0216594	8.23389	4.33562	-3.89827
RAB10|P61026	76.0531	5.46521e-05	9.71605e-05	0.999407	9.88841e-05	1.69852	0.00520993	-1.69331
RAB11A|P62491	0.0964876	0.909402	0.960864	0.985128	0.90254	-0.385443	0.235632	0.621075
RAB14|P61106	40.595	0.000325876	0.000365221	0.335049	0.00110612	1.58473	0.290358	-1.29437
RAB1B|Q9H0U4	108.922	1.92583e-05	3.97052e-05	0.841989	3.06022e-05	8.2452	-0.374238	-8.61944
RAB27B|O00194	0.308278	0.745689	0.871467	0.73183	0.96154	1.09395	1.67311	0.579153
RAB8A|P61006	11.2705	0.00929071	0.0139131	0.992812	0.0157773	3.35661	0.092187	-3.26443
RAC2|P15153	13.2678	0.00627156	0.00602156	0.430271	0.025099	6.07402	1.62551	-4.44851
RALB|P11234	61.3495	0.000101328	0.000265121	0.517331	0.000133398	4.69243	-0.606342	-5.29877
RAN|P62826	111.32	1.80718e-05	3.25413e-05	0.999995	3.24983e-05	6.89944	-0.00155183	-6.90099
RAP1B|P61224	80.753	4.59582e-05	6.88893e-05	0.750328	0.000101422	2.31633	0.150914	-2.16541
RARRES2|Q99969	282.887	1.15553e-06	1.97757e-06	0.996848	2.0148e-06	9.56381	0.0350767	-9.52874
RASA3|Q14644	9.40631	0.0141396	0.035283	0.770756	0.0156936	3.6233	-0.759025	-4.38232
RASGRP2|Q7LDG7	3.55396	0.0959076	0.227364	0.765897	0.0920871	1.44231	-0.549179	-1.99148
RBP4|P02753	264.541	1.40992e-06	2.21173e-06	0.84509	2.57466e-06	-2.61098	-0.0724808	2.5385
REG1A|P05451	0.0388553	0.96213	0.960161	0.980936	0.995995	0.18604	0.127774	-0.058266
RELN|P78509	41.8405	0.000299469	0.000286059	0.118201	0.00159192	7.38438	1.99215	-5.39223
RHOC|P08134	1.08915	0.394878	0.367816	0.691257	0.812122	2.29303	1.31762	-0.975414
RNASE1|P07998	514.026	1.95356e-07	2.79234e-07	2.20799e-06	6.53063e-05	10.3673	6.61414	-3.75314
RNASE4|P34096	1128.14	1.86559e-08	8.01305e-09	9.26052e-07	1.2049e-06	9.68933	4.99953	-4.6898
ROBO1|Q9Y6N7	0.609672	0.574064	0.996501	0.652074	0.607022	0.176157	-2.0184	-2.19456
ROCK2|O75116	2.20868	0.191064	0.819801	0.382527	0.181824	0.513841	-1.20849	-1.72233
RPN1|P04843	6.48798	0.0316114	0.107571	0.575492	0.0293799	1.5401	-0.657866	-2.19796
RSU1|Q15404	27.4508	0.000956241	0.000785757	0.0569624	0.0108371	8.25951	3.32363	-4.93589
RTN4|Q9NQC3	0.88388	0.460857	0.432141	0.82535	0.757146	1.92819	0.871328	-1.05686
S100A8|P05109	1.03116	0.412169	0.430597	0.978708	0.530667	-1.89048	-0.281193	1.60928
S100A9|P06702	4.43508	0.0656911	0.862317	0.135791	0.0696944	-0.313198	1.358	1.6712
SAA1|P0DJI8	0.559669	0.598598	0.919284	0.797258	0.577184	-0.120198	0.199664	0.319862
SAA2|P0DJI9	153.121	7.09542e-06	1.78616e-05	0.314431	9.2879e-06	-5.30911	0.59596	5.90507
SAA4|P35542	0.653244	0.553768	0.537645	0.74007	0.931328	0.33838	0.229165	-0.109215
SAE1|Q9UBE0	2.58221	0.155219	0.179314	0.9795	0.228908	2.9351	0.276936	-2.65817
SARS|P49591	31.2947	0.000669398	0.00195578	0.525432	0.000792782	3.54287	-0.652086	-4.19496
SBDS|Q9Y3A5	2.90967	0.13082	0.693966	0.339903	0.119202	0.629755	-1.15299	-1.78274
SCGB3A1|Q96QR1	48.8145	0.000194092	0.000345214	0.999832	0.000341308	-1.60252	0.00327458	1.60579
SELENOP|P49908	811.211	5.0021e-08	6.1072e-08	6.29446e-05	5.56022e-07	4.98073	1.46618	-3.51455
SELL|P14151	0.530137	0.613747	0.700289	0.992821	0.635351	2.34438	-0.32348	-2.66786
SELP|P16109	13.8477	0.00564606	0.00467072	0.154585	0.050335	1.87622	0.779038	-1.09718
SELPLG|Q14242	75.7346	5.53182e-05	0.00012584	0.704182	8.0843e-05	6.25464	-0.502986	-6.75762
SEMA3F|Q13275	0.100914	0.905513	0.898017	0.9606	0.983331	0.264885	0.160988	-0.103897
SEPT11|Q9NVA2	115.08	1.63997e-05	3.29579e-05	0.883726	2.65787e-05	6.03297	-0.223939	-6.25691
SEPT5|Q99719	140.735	9.09235e-06	1.04862e-05	0.11337	2.90889e-05	5.28185	0.819298	-4.46255
SEPT6|Q14141	96.8939	2.70861e-05	5.6326e-05	0.839983	4.27716e-05	5.38746	-0.261537	-5.64899
SEPT7|Q16181	1405.01	9.67267e-09	1.44374e-06	3.71989e-05	7.47428e-08	6.71375	1.6658	-5.04795
SERPINA1|P01009	296.653	1.00347e-06	1.88964e-06	0.860322	1.67288e-06	-3.76565	0.0956915	3.86134
SERPINA10|Q9UK55	394.636	4.29445e-07	5.177e-07	2.41889e-05	1.63193e-05	6.0129	2.90808	-3.10481
SERPINA11|Q86U17	3.29563	0.108205	0.282002	0.703596	0.0998168	2.17901	-1.05863	-3.23764
SERPINA3|P01011	20.9125	0.00197464	0.0729575	0.0240515	0.00160513	-0.284051	0.378111	0.662162
SERPINA4|P29622	328.527	7.40979e-07	7.97025e-07	0.000153142	1.06546e-05	5.89338	2.2895	-3.60388
SERPINA5|P05154	258.601	1.50815e-06	1.34873e-06	1.53873e-05	0.00059567	11.4785	7.50768	-3.97082
SERPINA6|P08185	370.089	5.19909e-07	1.21151e-06	0.513722	9.87348e-07	-3.88045	0.196889	4.07734
SERPINA7|P05543	348.23	6.23145e-07	1.15654e-06	0.754155	1.32563e-06	-3.20071	-0.101077	3.09963
SERPINB1|P30740	4.17328	0.0731493	0.994387	0.108809	0.0956619	-0.127946	3.10082	3.22877
SERPINC1|P01008	523.748	1.84738e-07	2.58147e-07	4.09426e-05	2.5489e-06	5.86451	2.27023	-3.59429
SERPIND1|P05546	476.096	2.45525e-07	3.54338e-07	0.000125608	2.26745e-06	3.25917	1.09907	-2.1601
SERPINE1|P05121	133.408	1.06376e-05	9.67726e-05	0.00426854	8.77985e-06	2.99025	-1.48964	-4.47989
SERPINF1|P36955	171.746	5.05994e-06	3.87051e-06	0.00140127	5.83753e-05	5.15932	1.86428	-3.29504
SERPINF2|P08697	327.69	7.46621e-07	1.31617e-06	0.767283	1.51722e-06	-3.29839	-0.103889	3.1945
SERPING1|P05155	99.746	2.48926e-05	2.27026e-05	0.0168045	0.000166322	1.60142	0.466119	-1.1353
SFTPB|P07988	5.5451	0.0432726	0.122916	0.681308	0.0416907	-2.91836	1.06907	3.98743
SHBG|P04278	218.664	2.47902e-06	4.35781e-06	0.944328	3.90899e-06	-3.10615	0.0560639	3.16222
SLC2A3|P11169	6.20523	0.0346147	0.153077	0.443565	0.0301918	1.95152	-1.16575	-3.11728
SLC3A2|P08195	5.35435	0.0463048	0.0430701	0.624038	0.144683	-3.05138	-0.921541	2.12984
SLC4A1|P02730	23.4172	0.00146455	0.00213654	0.92722	0.00296	-2.72971	-0.166633	2.56308
SLPI|P03973	130.707	1.12953e-05	5.20193e-05	0.029831	1.12129e-05	5.58553	-1.63794	-7.22347
SND1|Q7KZF4	19.6211	0.0023325	0.00696639	0.580194	0.0026168	3.81013	-0.822074	-4.6322
SNED1|Q8TER0	2.4791	0.164148	0.321206	0.845196	0.160243	2.52281	-0.891322	-3.41413
SOD3|P08294	46.4712	0.000223001	0.000179519	0.015508	0.00353835	7.8611	3.3306	-4.53049
SPARC|P09486	49.1295	0.000190596	0.000181383	0.089045	0.00105036	2.39822	0.652325	-1.7459
SPARCL1|Q14515	19.2052	0.00246605	0.00197382	0.0509438	0.0455471	6.58489	3.244	-3.34089
SPP1|P10451	0.0847833	0.919792	0.944352	0.923635	0.998126	0.226246	0.267001	0.0407548
SPP2|Q13103	344.555	6.43121e-07	9.56339e-07	0.0270058	1.93283e-06	2.85842	0.421025	-2.4374
SPTB|P11277	2.08405	0.205463	0.481766	0.716678	0.186557	0.983048	-0.641172	-1.62422
SPTBN1|Q01082	3.80938	0.0855147	0.125234	0.994695	0.11047	2.12808	-0.0893749	-2.21746
SRC|P12931	68.7914	7.29704e-05	0.000144727	0.933215	0.000118524	5.80793	-0.207381	-6.01531
SRGN|P10124	19.8809	0.00225396	0.0018996	0.123241	0.0189229	8.46431	3.18938	-5.27493
SSC5D|A1L4H1	208.345	2.86013e-06	6.36008e-06	0.358968	3.77492e-06	7.39635	-0.653338	-8.04969
ST6GAL1|P15907	0.949515	0.438261	0.472708	0.993373	0.529678	0.835556	0.0737683	-0.761788
STAB1|Q9NY15	3.29449	0.108264	0.424471	0.484031	0.093861	0.866867	-0.788437	-1.6553
STIM1|Q13586	1.26025	0.349188	0.931373	0.347461	0.517218	-0.318452	-1.33927	-1.02082
STOM|P27105	123.238	1.34212e-05	2.27732e-05	0.964352	2.54913e-05	1.51119	0.0283442	-1.48284
STXBP2|Q15833	14.8171	0.00477363	0.00390805	0.0491311	0.124476	4.81481	2.73478	-2.08003
SYK|P43405	76.2107	5.43265e-05	0.000115682	0.821817	8.35577e-05	5.14489	-0.300886	-5.44578
SYNCRIP|O60506	1.73928	0.253646	0.626289	0.656923	0.228613	1.34705	-1.27114	-2.61819
SYTL4|Q96C24	30.7606	0.000701668	0.000862064	0.601893	0.00191129	4.65437	0.644838	-4.00953
TAGLN2|P37802	79.695	4.77447e-05	7.86887e-05	0.940237	9.38749e-05	-7.21428	-0.218488	6.99579
TAOK1|Q7L7X3	3.27409	0.109323	0.322072	0.632381	0.0979367	1.49441	-0.895093	-2.3895
TARS|P26639	6.03264	0.0366369	0.0851403	0.809381	0.0389259	1.85908	-0.443709	-2.30279
TCN2|P20062	72.0261	6.39333e-05	0.000145147	0.715865	9.33717e-05	6.61863	-0.532058	-7.15069
TCP1|P17987	108.303	1.95811e-05	5.53519e-05	0.271792	2.48855e-05	6.28599	-0.91909	-7.20508
TF|P02787	257.4	1.52912e-06	2.44319e-06	0.935099	2.69626e-06	-3.67667	-0.0650832	3.61159
TFPI|P10646	228.573	2.17422e-06	1.73448e-06	0.000450852	3.07435e-05	6.86372	2.63858	-4.22514
TFRC|P02786	796.054	5.2922e-08	1.61861e-07	0.999695	1.61111e-07	-5.77275	0.00393396	5.77668
TGFB1|P01137	30.4039	0.000724388	0.00101494	0.837054	0.00160415	6.5537	0.538219	-6.01548
TGFBI|Q15582	22.8889	0.00155604	0.0019828	0.753455	0.00379839	2.42538	0.287624	-2.13775
TGFBR3|Q03167	3.99088	0.0790256	0.125024	0.978468	0.0969909	3.01478	-0.256361	-3.27114
THBS1|P07996	656.356	9.41899e-08	1.74913e-07	0.00142948	5.64543e-07	3.74662	0.722809	-3.02381
THBS4|P35443	239.52	1.89288e-06	1.49371e-06	7.00302e-05	0.00010474	9.54359	4.9391	-4.60449
TIMP1|P01033	16.7045	0.00352913	0.003275	0.301993	0.017083	8.21847	2.39521	-5.82327
TIMP2|P16035	233.536	2.04021e-06	3.22967e-06	0.950483	3.55512e-06	6.74392	0.10896	-6.63496
TIMP3|P35625	13.7302	0.00576582	0.0327043	0.270014	0.00508546	1.19833	-0.606414	-1.80475
TJP2|Q9UDY2	101.557	2.36212e-05	6.83515e-05	0.262749	2.96681e-05	4.36961	-0.673273	-5.04288
TKT|P29401	1.22543	0.357891	0.374875	0.972773	0.480237	-1.51179	-0.233215	1.27857
TLN1|Q9Y490	26.8458	0.00101558	0.00204975	0.928325	0.00150735	2.63047	-0.15803	-2.7885
TLN2|Q9Y4G6	148.799	7.719e-06	1.66003e-05	0.653534	1.14149e-05	7.99209	-0.503592	-8.49568
TMEM132C|Q8N3T6	9.28882	0.014549	0.0269714	0.956539	0.0194315	2.42696	-0.19308	-2.62004
TMEM272|A0A1B0GTI8	144.273	8.45269e-06	1.35588e-05	0.87733	1.66349e-05	-4.15733	-0.137011	4.02031
TMSB4X|P62328	0.932256	0.444057	0.45863	0.567667	0.97646	-4.31365	-3.60775	0.7059
TNC|P24821	129.121	1.1707e-05	2.90896e-05	0.402336	1.59378e-05	7.96224	-0.841493	-8.80373
TNXB|P22105	282.881	1.15561e-06	1.14658e-06	0.000807375	9.13999e-06	5.26672	1.65883	-3.60789
TPI1|P60174	2.75992	0.141291	0.128564	0.361726	0.697299	-4.08623	-2.61626	1.46996
TPM1|P09493	5.26898	0.0477538	0.0424583	0.528044	0.177924	3.83179	1.3616	-2.4702
TPM3|P06753	0.216847	0.811096	0.82814	0.853834	0.998527	0.226088	0.206416	-0.019672
TPM4|P67936	5.69309	0.0411	0.0567028	0.995484	0.0634813	0.693345	0.0211848	-0.67216
TPP1|O14773	1.86226	0.234882	0.22302	0.444374	0.83409	1.26502	0.873926	-0.391094
TRIM58|Q8NG06	9.00745	0.0155959	0.024116	0.999986	0.0242574	1.89603	0.00260415	-1.89342
TRYP_PIG|P00761	0.306101	0.747163	0.856925	0.972544	0.7383	0.976432	-0.410118	-1.38655
TSPAN14|Q8NG11	4.21041	0.0720251	0.116116	0.975061	0.0883634	1.792	-0.160224	-1.95223
TTR|P02766	412.499	3.76405e-07	8.57604e-07	0.979124	8.85565e-07	-3.0358	-0.0238239	3.01197
TUBA1B|P68363	26.8459	0.00101557	0.00119569	0.565581	0.00292788	1.30789	0.205117	-1.10277
TUBA3C|P0DPH7	32.9221	0.000582476	0.00132413	0.802605	0.000806957	2.97444	-0.286451	-3.26089
TUBA4A|P68366	302.516	9.46813e-07	1.4392e-06	0.309976	2.07266e-06	2.24626	0.164517	-2.08174
TUBA8|Q9NY65	18.5912	0.00268246	0.0059297	0.855853	0.00355533	6.56148	-0.707991	-7.26947
TUBB|P07437	36.0257	0.000454268	0.000727986	0.969574	0.000867804	2.07498	0.0659612	-2.00902
TUBB1|Q9H4B7	48.4882	0.000197807	0.000231853	0.356581	0.000623914	1.76372	0.287731	-1.47599
TUBB4B|P68371	21.8041	0.00176926	0.00218241	0.712973	0.00451703	2.83716	0.376432	-2.46073
TWF2|Q6IBS0	50.6117	0.00017522	0.000475638	0.510746	0.000223318	4.66813	-0.677188	-5.34532
TXNDC5|Q8NBS9	3.01036	0.124355	0.108453	0.516895	0.448414	1.5596	0.736909	-0.822694
TYMP|P19971	0.75043	0.511824	0.601506	0.993739	0.54275	-0.64011	0.068117	0.708227
UBASH3B|Q8TF42	6.88757	0.0279315	0.0732997	0.735185	0.0287238	1.13513	-0.315354	-1.45049
UBB|P0CG47	0.234029	0.798237	0.816847	0.842796	0.998557	-1.8366	-1.68412	0.152478
UBE2N|P61088	5.25594	0.0479804	0.11526	0.782695	0.048942	3.1631	-0.895602	-4.0587
UQCRC1|P31930	0.075525	0.928124	0.921688	0.985027	0.973395	-0.198125	-0.0847306	0.113395
VARS|P26640	10.8093	0.010253	0.0259108	0.759934	0.0115645	1.31372	-0.262487	-1.57621
VASN|Q6EMK4	66.151	8.16525e-05	0.000153233	0.984365	0.000139128	-1.9843	0.034016	2.01832
VASP|P50552	43.3573	0.000271025	0.000549414	0.919229	0.000419408	2.58424	-0.12943	-2.71367
VAT1|Q99536	111.422	1.80232e-05	4.91091e-05	0.308458	2.33909e-05	4.72534	-0.635743	-5.36108
VCAM1|P19320	188.517	3.84361e-06	6.78734e-06	0.976398	6.28036e-06	-4.5548	0.0568494	4.61165
VCL|P18206	28.5467	0.000860005	0.00248313	0.55376	0.00101716	0.953723	-0.175296	-1.12902
VCP|P55072	184.859	4.07258e-06	8.33121e-06	0.648222	5.89145e-06	8.42064	-0.47939	-8.90003
VDAC1|P21796	1.44377	0.307686	0.798497	0.285273	0.584805	-0.366405	-0.947746	-0.581341
VDAC3|Q9Y277	1.70645	0.258991	0.982593	0.28636	0.354198	0.308814	2.90563	2.59681
VNN1|O95497	36.7392	0.000430237	0.550473	0.000530496	0.00119341	0.45667	3.29598	2.83931
VTN|P04004	27.515	0.000950217	0.000868017	0.154809	0.00556587	0.915699	0.275323	-0.640376
VWF|P04275	175.806	4.723e-06	3.62647e-06	0.00141357	5.26382e-05	6.51536	2.32501	-4.19034
WARS|P23381	23.5118	0.00144892	0.00243403	0.999533	0.00249664	4.58936	0.0224398	-4.56692
WDR1|O75083	3.52216	0.0973172	0.136498	0.998535	0.127799	-3.03396	0.0688655	3.10282
WDR13|Q9H1Z4	9.99882	0.0122928	0.017475	0.981613	0.0215125	1.27555	0.0591699	-1.21638
WDR44|Q5JSH3	580.648	1.35803e-07	3.35983e-07	0.119118	5.04061e-07	6.98631	0.542619	-6.44369
YARS|P54577	448.142	2.94052e-07	7.75438e-07	0.796434	6.97833e-07	6.31434	-0.161669	-6.47601
YWHAE|P62258	0.758998	0.508332	0.579443	0.998827	0.554122	-1.45903	0.0645391	1.52357
YWHAG|P61981	0.20069	0.823442	0.834115	0.99684	0.870845	-0.95593	-0.124349	0.831581
YWHAH|Q04917	0.0102121	0.989857	0.988844	0.996775	0.997586	0.0704058	0.037754	-0.0326518
YWHAQ|P27348	8.80745	0.0164019	0.0275392	0.989721	0.0234833	1.05835	-0.0406857	-1.09904
YWHAZ|P63104	3.2652	0.109789	0.100334	0.684137	0.295407	-0.424942	-0.144969	0.279973
ZG16|O60844	5.10148	0.0507775	0.145078	0.675396	0.0482403	2.43301	-0.954677	-3.38769
ZNF292|O60281	5.48105	0.0442603	0.668842	0.0422788	0.128281	-1.16949	-4.23856	-3.06907
ZYX|Q15942	8.87661	0.0161171	0.0159286	0.603672	0.0514586	-0.463273	-0.114502	0.348771

## Sheet: Table S4
Table S4: Summay of sample information for Set 1 (n = 36).
TMT Channel	SampleNum	GUID	CRIN	Sex	Race	Group	Age	APOE	MoCA	CSF Aβ1-42	CSF tTau	CSF pTau181	Plasma pTau181	Batch	channel_num	channel	Batch.channel
b01.127N	GIS	GIS	GIS	GIS	GIS	GIS	GIS	GIS	GIS	GIS	GIS	GIS	GIS	1	1	127N	b01.127N
b01.127C	36	44706	1.44706	Male	Caucasian or White	Control	64	E3/3	28	495.68	45.2198	24.0265	2.976	1	2	127C	b01.127C
b01.128N	15	43221	711257	Male	Caucasian or White	AD	78	E3/4	9	91.3651	119.353	73.6973	4.44	1	3	128N	b01.128N
b01.128C	1	47232	714666	Female	Black or African American	AD	50	E3/3	7	220.665	115.062	61.2226	2.764	1	4	128C	b01.128C
b01.129N	14	46494	714601	Male	Caucasian or White	AD	76	E4/4	18	189.533	119.791	54.2444	5.68	1	5	129N	b01.129N
b01.129C	26	49495	1.49495	Female	Caucasian or White	Control	60	E3/3	28	528.273	32.9156	21.4245	1.48	1	6	129C	b01.129C
b01.130N	16	43981	712393	Female	Caucasian or White	AD	52	E3/3	NA	267.953	187.861	62.534	5.04	1	7	130N	b01.130N
b01.130C	20	45099	711873	Male	Caucasian or White	AD	91	E3/4	NA	219.06	142.451	81.4108	10.36	1	8	130C	b01.130C
b01.131N	25	50419	1.50419	Male	Caucasian or White	Control	79	E2/3	25	650.644	79.9172	19.4817	2.252	1	9	131N	b01.131N
b01.131C	29	43881	713060	Male	Caucasian or White	Control	80	E3/4	27	553.53	44.1664	13.1215	2.656	1	10	131C	b01.131C
b01.132N	17	44436	713451	Female	Caucasian or White	AD	66	E4/4	19	216.611	136.768	54.8868	2.708	1	11	132N	b01.132N
b01.132C	39	48082	1.48082	Male	Caucasian or White	Control	49	E3/3	29	616.847	40.3298	35.4149	1.94	1	12	132C	b01.132C
b01.133N	24	41236	888692	Male	Caucasian or White	Control	67	E3/3	25	745.793	54.8927	28.1527	1.696	1	13	133N	b01.133N
b02.127N	GIS	GIS	GIS	GIS	GIS	GIS	GIS	GIS	GIS	GIS	GIS	GIS	GIS	2	1	127N	b02.127N
b02.127C	11	44745	713650	Female	Caucasian or White	AD	52	E3/3	9	321.473	213.71	91.0604	5.92	2	2	127C	b02.127C
b02.128N	34	40545	887881	Male	Caucasian or White	Control	76	E3/3	28	492.436	40.2214	19.3577	1.44	2	3	128N	b02.128N
b02.128C	31	44467	712725	Female	Caucasian or White	Control	62	E3/4	29	690.643	31.7055	25.7481	2.052	2	4	128C	b02.128C
b02.129N	6	45130	711866	Female	Caucasian or White	AD	50	E3/4	NA	382.681	291.488	72.7499	6.92	2	5	129N	b02.129N
b02.129C	21	46390	714858	Female	Black or African American	Control	55	E2/4	28	520.718	29.3779	16.4176	0.476	2	6	129C	b02.129C
b02.130N	28	47480	1.4748	Male	Black or African American	Control	72	E3/3	29	598.977	59.7506	23.8719	3.412	2	7	130N	b02.130N
b02.130C	13	44820	713730	Male	Black or African American	AD	51	E3/3	6	321.524	111.428	56.2297	4.28	2	8	130C	b02.130C
b02.131N	12	44073	713480	Female	American Indian or Alaska Native	AD	61	E3/3	5	206.434	157.768	63.1348	2.872	2	9	131N	b02.131N
b02.131C	30	57450	1.5745	Male	Black or African American	Control	69	E3/3	26	467.35	22.96	22.56	1.608	2	10	131C	b02.131C
b02.132N	18	44498	713473	Male	Black or African American	AD	56	E4/4	5	197.443	67.8072	38.22	4.48	2	11	132N	b02.132N
b02.132C	8	44612	713565	Male	Black or African American	AD	65	E4/4	4	133.814	67.7859	71.1124	3.128	2	12	132C	b02.132C
b02.133N	35	38429	885831	Male	Caucasian or White	Control	81	E3/3	29	608.817	76.1979	40.0739	1.216	2	13	133N	b02.133N
b03.127N	GIS	GIS	GIS	GIS	GIS	GIS	GIS	GIS	GIS	GIS	GIS	GIS	GIS	3	1	127N	b03.127N
b03.127C	23	42729	711460	Male	Caucasian or White	Control	61	E3/4	27	663.708	61.8864	49.2558	1.988	3	2	127C	b03.127C
b03.128N	2	47277	714829	Female	Caucasian or White	AD	68	E3/3	19	305.502	246.489	72.8429	6.44	3	3	128N	b03.128N
b03.128C	40	47361	714852	Male	Caucasian or White	Control	82	E3/3	24	464.333	16.9765	17.5186	2.696	3	4	128C	b03.128C
b03.129N	10	44760	713665	Male	Caucasian or White	AD	75	E3/4	22	163.87	118.9	59.3289	6.44	3	5	129N	b03.129N
b03.129C	4	46399	714554	Male	Caucasian or White	AD	74	E4/4	22	260.704	285.259	21.2184	5.48	3	6	129C	b03.129C
b03.130N	32	43738	712408	Female	Black or African American	Control	70	E3/4	26	524.14	25.9415	21.7713	1.036	3	7	130N	b03.130N
b03.130C	7	47248	714826	Female	Caucasian or White	AD	59	E4/4	20	152.752	109.166	35.9872	2.74	3	8	130C	b03.130C
b03.131N	37	45861	713886	Female	Black or African American	Control	66	E3/2	26	445.035	26.6696	27.6782	1.976	3	9	131N	b03.131N
b03.131C	5	43913	713122	Male	Caucasian or White	AD	75	E4/4	NA	155.181	123.353	57.3101	3.116	3	10	131C	b03.131C
b03.132N	19	45128	713910	Male	Black or African American	AD	75	E4/4	19	223.439	59.0283	29.5865	3.236	3	11	132N	b03.132N
b03.132C	38	46103	714501	Female	Black or African American	Control	70	E3/3	28	467.798	22.6046	19.1568	1.844	3	12	132C	b03.132C
b03.133N	22	46931	1.46931	Female	Black or African American	Control	72	E3/3	25	402.431	40.6586	32.3148	2.672	3	13	133N	b03.133N

## Sheet: Table S5
Table S5: Raw abundance of all cases (Set 1 + Set 2) before variance correction. (Set 1 in Orange and Set 2 in Green)
	Set 1
Gene|Uniprot	eplas_b01.126	eplas_b01.127N	eplas_b01.127C	eplas_b01.128N	eplas_b01.128C	eplas_b01.129N	eplas_b01.129C	eplas_b01.130N	eplas_b01.130C	eplas_b01.131N	eplas_b01.131C	eplas_b01.132N	eplas_b01.132C	eplas_b01.133N	eplas_b01.133C	eplas_b01.134N	eplas_b01.134C	eplas_b01.135N	eplas_b02.126126	eplas_b02.126127N	eplas_b02.126127C	eplas_b02.126128N	eplas_b02.126128C	eplas_b02.126129N	eplas_b02.126129C	eplas_b02.126130N	eplas_b02.126130C	eplas_b02.126131N	eplas_b02.126131C	eplas_b02.126132N	eplas_b02.126132C	eplas_b02.126133N	eplas_b02.126133C	eplas_b02.126134N	eplas_b02.126134C	eplas_b02.126135N	eplas_b03.126	eplas_b03.127N	eplas_b03.127C	eplas_b03.128N	eplas_b03.128C	eplas_b03.129N	eplas_b03.129C	eplas_b03.130N	eplas_b03.130C	eplas_b03.131N	eplas_b03.131C	eplas_b03.132N	eplas_b03.132C
|A6NDN8	NA	NA	NA	NA	NA	NA	NA	NA	NA	NA	NA	NA	NA	NA	NA	NA	NA	NA	NA	NA	NA	NA	NA	NA	NA	NA	NA	NA	NA	NA	NA	NA	NA	NA	NA	NA	NA	NA	NA	NA	NA	NA	NA	NA	NA	NA	NA	NA	NA
|A6NIZ1	NA	60375.8	98872.8	42213.2	45267.9	23405.4	179247	32491	30371.6	130997	199152	63281.4	249216	30294.3	NA	NA	NA	NA	NA	64834.8	38487.6	43251.6	144475	36060.3	71781.9	83896.2	51642.7	54109.6	91862.8	87650.8	78922.5	114379	NA	NA	NA	NA	NA	44913.8	27791.4	11573.4	101267	12921	16719.2	23545.4	68895.7	38617.6	24168.2	51668.4	104657
|P00760	NA	47808.8	38598.3	42306.8	38436.8	39366.9	65190	63906.2	42005.8	62067.6	55247.1	64991.2	57577.3	64441.5	NA	NA	NA	NA	NA	29151.4	29877.3	17323.9	23130.7	61418.5	60645	45068.7	27383.6	32717.4	22336.7	41405.9	59032.8	20792.8	NA	NA	NA	NA	NA	20012	25584.7	26322	22633.9	19550.9	24448.3	6070.41	44493.3	18758.4	49370.6	12800.6	25530.3
|P00761	NA	1.44628e+07	1.55707e+07	8.65704e+06	8.65679e+06	9.29673e+06	1.87736e+07	1.84564e+07	1.46018e+07	2.19547e+07	1.91258e+07	2.27506e+07	2.10012e+07	1.93604e+07	NA	NA	NA	NA	NA	2.2593e+07	2.3088e+07	1.58933e+07	2.52224e+07	2.84612e+07	4.20716e+07	4.35361e+07	2.09396e+07	3.18191e+07	2.22739e+07	2.78782e+07	3.12558e+07	2.93718e+07	NA	NA	NA	NA	NA	2.58978e+07	2.56985e+07	2.08903e+07	3.201e+07	2.73131e+07	1.79931e+07	2.09329e+07	4.08732e+07	3.61511e+07	2.8073e+07	1.58813e+07	3.8292e+07
|P00766	NA	NA	NA	NA	NA	NA	NA	NA	NA	NA	NA	NA	NA	NA	NA	NA	NA	NA	NA	NA	NA	NA	NA	NA	NA	NA	NA	NA	NA	NA	NA	NA	NA	NA	NA	NA	NA	23608.7	28921.6	32353.9	20047.7	16728.3	33663.4	4434.48	33610.4	15625.2	56728.2	21486.8	20476.7
|P00767	NA	NA	NA	NA	NA	NA	NA	NA	NA	NA	NA	NA	NA	NA	NA	NA	NA	NA	NA	NA	NA	NA	NA	NA	NA	NA	NA	NA	NA	NA	NA	NA	NA	NA	NA	NA	NA	NA	NA	NA	NA	NA	NA	NA	NA	NA	NA	NA	NA
|P02534	NA	5254	6697.4	7350.48	8832.44	6437.05	9187.33	5319.3	9212.16	9376.34	6121.2	5508.74	7715.61	6198.05	NA	NA	NA	NA	NA	NA	NA	NA	NA	NA	NA	NA	NA	NA	NA	NA	NA	NA	NA	NA	NA	NA	NA	114246	1.16569e+06	76124.3	127151	65641.8	70180.4	29079.3	176093	95845.5	108800	54186.9	123630
|P02539	NA	NA	NA	NA	NA	NA	NA	NA	NA	NA	NA	NA	NA	NA	NA	NA	NA	NA	NA	NA	NA	NA	NA	NA	NA	NA	NA	NA	NA	NA	NA	NA	NA	NA	NA	NA	NA	NA	NA	NA	NA	NA	NA	NA	NA	NA	NA	NA	NA
|P15252	NA	25153.6	11320.3	62120.6	25370.1	26919.5	42688.9	28707.6	28785.6	41773.2	31870.4	32975.7	37536.8	44377.7	NA	NA	NA	NA	NA	18510.6	21251.6	55210.6	16473.2	14170.5	24291.3	22607.1	13860.8	20946.5	17490.5	24749.2	25339.9	25018.1	NA	NA	NA	NA	NA	NA	NA	NA	NA	NA	NA	NA	NA	NA	NA	NA	NA
|P25691	NA	NA	NA	NA	NA	NA	NA	NA	NA	NA	NA	NA	NA	NA	NA	NA	NA	NA	NA	NA	NA	NA	NA	NA	NA	NA	NA	NA	NA	NA	NA	NA	NA	NA	NA	NA	NA	17664	468510	7915.85	62264.6	7312.82	6108.13	1644.05	18630	8323.98	10674.7	5907.4	13124.8
|Q29463	NA	NA	NA	NA	NA	NA	NA	NA	NA	NA	NA	NA	NA	NA	NA	NA	NA	NA	NA	10804.3	14894.7	5288.8	16329.9	6219.49	26872.3	7459.41	7231.77	10635.2	14803.3	10796.1	10252.8	8979.45	NA	NA	NA	NA	NA	NA	NA	NA	NA	NA	NA	NA	NA	NA	NA	NA	NA
|Q7M135	NA	9.5645e+06	7.48228e+06	1.07526e+07	1.31326e+07	1.21297e+07	1.16492e+07	8.44517e+06	1.15677e+07	1.17632e+07	1.13731e+07	9.82805e+06	1.16449e+07	1.06301e+07	NA	NA	NA	NA	NA	9.0155e+06	1.01507e+07	9.35301e+06	1.07511e+07	9.1822e+06	1.25354e+07	8.35141e+06	9.64968e+06	1.62749e+07	9.11822e+06	1.14561e+07	1.12595e+07	8.45999e+06	NA	NA	NA	NA	NA	9.37248e+06	1.14203e+07	1.35885e+07	1.23148e+07	9.27321e+06	1.2416e+07	3.75047e+06	1.58653e+07	1.01645e+07	1.36747e+07	8.47068e+06	1.53847e+07
A1BG|P04217	NA	2.36561e+06	2.62214e+06	3.03491e+06	2.88947e+06	2.09382e+06	4.3859e+06	2.23789e+06	3.01072e+06	3.34134e+06	4.25626e+06	3.37136e+06	3.60595e+06	3.85385e+06	NA	NA	NA	NA	NA	2.15316e+06	2.8874e+06	2.43789e+06	3.6081e+06	2.29668e+06	2.79796e+06	2.97658e+06	2.36396e+06	3.65855e+06	2.65821e+06	2.70785e+06	3.23332e+06	2.2183e+06	NA	NA	NA	NA	NA	2.35872e+06	3.04915e+06	1.78423e+06	3.34337e+06	2.31597e+06	1.5284e+06	743818	4.32174e+06	2.90067e+06	2.02898e+06	1.82356e+06	4.08205e+06
A2M|P01023	NA	1.9563e+07	1.73592e+07	2.92601e+07	1.46823e+07	2.19947e+07	2.76136e+07	2.31376e+07	3.39545e+07	4.0341e+07	5.27978e+07	2.19035e+07	2.06499e+07	2.36448e+07	NA	NA	NA	NA	NA	2.28964e+07	3.58773e+07	2.78586e+07	2.94521e+07	2.6901e+07	3.33386e+07	2.38237e+07	2.45545e+07	3.05331e+07	2.5236e+07	3.42399e+07	2.8142e+07	2.57279e+07	NA	NA	NA	NA	NA	2.52769e+07	3.37491e+07	1.93357e+07	3.01866e+07	2.30143e+07	1.34347e+07	5.34945e+06	4.64274e+07	3.34864e+07	1.537e+07	2.57014e+07	3.8865e+07
A2ML1|A8K2U0	NA	29430.1	19381.7	23360.9	34298.7	17968.2	31352.3	39575.4	22180.6	28054.7	31797.5	38976.3	80135.9	20613.7	NA	NA	NA	NA	NA	81997.8	78120.3	91169.9	83778.4	53798.2	643774	148431	117049	104631	78843.9	85514	137069	74343.2	NA	NA	NA	NA	NA	10142	6479.73	7509.39	8854.02	6866.83	3761.86	2425.73	8852.14	8956.36	13698.8	2503.16	8155
A4GALT|Q9NPC4	NA	202297	177355	215539	172639	308052	398753	226130	239705	309633	343078	246147	298655	269172	NA	NA	NA	NA	NA	139596	151649	102524	214813	167074	187023	135836	172124	234016	184567	202176	285121	155978	NA	NA	NA	NA	NA	156006	156208	128458	225329	177642	101950	33869.6	309562	205071	112083	101571	233491
AAMDC|Q9H7C9	NA	NA	NA	NA	NA	NA	NA	NA	NA	NA	NA	NA	NA	NA	NA	NA	NA	NA	NA	NA	NA	NA	NA	NA	NA	NA	NA	NA	NA	NA	NA	NA	NA	NA	NA	NA	NA	NA	NA	NA	NA	NA	NA	NA	NA	NA	NA	NA	NA
AARS|P49588	NA	NA	NA	NA	NA	NA	NA	NA	NA	NA	NA	NA	NA	NA	NA	NA	NA	NA	NA	NA	NA	NA	NA	NA	NA	NA	NA	NA	NA	NA	NA	NA	NA	NA	NA	NA	NA	NA	NA	NA	NA	NA	NA	NA	NA	NA	NA	NA	NA
ABCC4|O15439	NA	90251	56000.1	57464.4	51281.1	61672.4	323644	62051.9	81339.9	114020	71336.2	2.34481e+06	97432.8	180021	NA	NA	NA	NA	NA	111757	42110.3	43082.3	84496.8	53521.8	79990	53903.2	81093.3	46091.9	55671.6	50804.1	53521.2	51906.7	NA	NA	NA	NA	NA	1112.84	1123.38	1633.01	3003.67	2562.32	1142.9	1637.3	3077.46	3612.65	742.119	1549.42	2326.59
ABCE1|P61221	NA	7034.29	9023.86	4138.19	4907.53	3692.12	13435.3	3641.6	4685.8	14115.1	17072.8	7016.16	24697.1	3483.4	NA	NA	NA	NA	NA	2736.34	1484.86	1729.48	2814.42	1781.42	4962.92	2958.99	2730.61	3205.03	3378.51	3220.34	2973.13	4288.73	NA	NA	NA	NA	NA	6611.79	4039.13	3571.4	10497	3062.78	3179.03	1674.87	11149.2	5460.01	3858.28	5101.7	12698.6
ABCF1|Q8NE71	NA	361644	382389	404122	252620	437679	632867	377017	386339	575471	685302	442461	780149	427978	NA	NA	NA	NA	NA	453755	679633	448260	643125	398218	618504	421375	551863	755020	596584	626379	812954	620911	NA	NA	NA	NA	NA	253873	196040	144052	339894	228790	98340.6	139351	470755	279574	163650	206304	428487
ABCF3|Q9NUQ8	NA	2205.44	2784.57	1418.28	1350.14	1371.59	4093.57	0	1832.67	4858.04	4247.2	3131.03	7295.86	1601.94	NA	NA	NA	NA	NA	NA	NA	NA	NA	NA	NA	NA	NA	NA	NA	NA	NA	NA	NA	NA	NA	NA	NA	NA	NA	NA	NA	NA	NA	NA	NA	NA	NA	NA	NA
ABHD14B|Q96IU4	NA	NA	NA	NA	NA	NA	NA	NA	NA	NA	NA	NA	NA	NA	NA	NA	NA	NA	NA	NA	NA	NA	NA	NA	NA	NA	NA	NA	NA	NA	NA	NA	NA	NA	NA	NA	NA	NA	NA	NA	NA	NA	NA	NA	NA	NA	NA	NA	NA
ABHD16A|O95870	NA	NA	NA	NA	NA	NA	NA	NA	NA	NA	NA	NA	NA	NA	NA	NA	NA	NA	NA	NA	NA	NA	NA	NA	NA	NA	NA	NA	NA	NA	NA	NA	NA	NA	NA	NA	NA	15031.5	8831.16	6632.71	17538.1	5975.78	7193.29	8330.66	26754.8	12772.5	9613.46	12009	59680.7
ABHD4|Q8TB40	NA	6306.22	13811.3	3483.27	5486.95	4397.2	22813.8	4296.97	4708.3	15358.7	16703.2	9276.16	28367.1	4420.13	NA	NA	NA	NA	NA	5527.68	4444.33	4671.44	10307.7	4565.67	7918.89	9223.17	7355.12	10691.5	9986.35	9349.81	14578.3	7926.99	NA	NA	NA	NA	NA	14566.5	11444.6	5874.9	16180.1	7821.44	6011.43	3814.44	29231.3	20079	14488.8	22002.9	43057.6
ABI1|Q8IZP0	NA	388299	622823	276998	313404	195058	1.07128e+06	234000	225327	859966	1.08338e+06	443483	1.7453e+06	258261	NA	NA	NA	NA	NA	494160	448017	306092	1.11054e+06	264100	697728	695847	398019	501726	675202	604684	769197	809521	NA	NA	NA	NA	NA	587498	353364	292571	1.09949e+06	263766	347983	204670	963642	466254	475672	568687	1.57844e+06
ABI2|Q9NYB9	NA	NA	NA	NA	NA	NA	NA	NA	NA	NA	NA	NA	NA	NA	NA	NA	NA	NA	NA	NA	NA	NA	NA	NA	NA	NA	NA	NA	NA	NA	NA	NA	NA	NA	NA	NA	NA	NA	NA	NA	NA	NA	NA	NA	NA	NA	NA	NA	NA
ABI3BP|Q7Z7G0	NA	418949	309769	556879	341291	648637	640748	375392	490642	510528	834851	476486	595981	484155	NA	NA	NA	NA	NA	570920	835522	511154	724621	623607	640902	446049	601270	1.09865e+06	795780	604583	1.23829e+06	605117	NA	NA	NA	NA	NA	908818	763655	628761	1.55311e+06	1.23286e+06	539709	119112	1.48915e+06	907963	847139	587798	2.63961e+06
ABLIM3|O94929	NA	NA	NA	NA	NA	NA	NA	NA	NA	NA	NA	NA	NA	NA	NA	NA	NA	NA	NA	NA	NA	NA	NA	NA	NA	NA	NA	NA	NA	NA	NA	NA	NA	NA	NA	NA	NA	NA	NA	NA	NA	NA	NA	NA	NA	NA	NA	NA	NA
ABRACL|Q9P1F3	NA	2042.81	4383.55	2913.34	3177.36	2280.63	5217.9	2986.02	1858.69	5136.12	5594.22	2807.27	7756.16	1923.2	NA	NA	NA	NA	NA	NA	NA	NA	NA	NA	NA	NA	NA	NA	NA	NA	NA	NA	NA	NA	NA	NA	NA	NA	NA	NA	NA	NA	NA	NA	NA	NA	NA	NA	NA
ACAA1|P09110	NA	NA	NA	NA	NA	NA	NA	NA	NA	NA	NA	NA	NA	NA	NA	NA	NA	NA	NA	NA	NA	NA	NA	NA	NA	NA	NA	NA	NA	NA	NA	NA	NA	NA	NA	NA	NA	3482.82	3390.37	2819.5	5160.17	2969.35	2369.2	1075.7	6967.75	4974.36	3658.2	1829.12	5727.48
ACACA|Q13085	NA	NA	NA	NA	NA	NA	NA	NA	NA	NA	NA	NA	NA	NA	NA	NA	NA	NA	NA	1122.9	1004.53	1794.18	1947.64	1652.45	3409.29	1827.89	1943.4	2156.33	2601.31	2120.41	2221.88	1588.89	NA	NA	NA	NA	NA	NA	NA	NA	NA	NA	NA	NA	NA	NA	NA	NA	NA
ACADS|P16219	NA	NA	NA	NA	NA	NA	NA	NA	NA	NA	NA	NA	NA	NA	NA	NA	NA	NA	NA	NA	NA	NA	NA	NA	NA	NA	NA	NA	NA	NA	NA	NA	NA	NA	NA	NA	NA	NA	NA	NA	NA	NA	NA	NA	NA	NA	NA	NA	NA
ACADSB|P45954	NA	NA	NA	NA	NA	NA	NA	NA	NA	NA	NA	NA	NA	NA	NA	NA	NA	NA	NA	NA	NA	NA	NA	NA	NA	NA	NA	NA	NA	NA	NA	NA	NA	NA	NA	NA	NA	NA	NA	NA	NA	NA	NA	NA	NA	NA	NA	NA	NA
ACADVL|P49748	NA	19687.3	24841	13256.2	16593.7	10052.6	32540.6	15930	13178.5	29912.9	28308.8	30061.1	45722.1	14453.7	NA	NA	NA	NA	NA	53303.8	42541	37892.4	129134	27498.2	258621	70078.8	44839.8	42292.4	77912.2	68338.1	49470.1	81737.4	NA	NA	NA	NA	NA	NA	NA	NA	NA	NA	NA	NA	NA	NA	NA	NA	NA
ACAN|P16112	NA	558546	376762	806703	348274	1.23772e+06	1.15009e+06	631276	557362	610998	984905	608283	1.15116e+06	789902	NA	NA	NA	NA	NA	655275	693425	520192	600802	1.02537e+06	711273	472862	1.05818e+06	844277	1.36593e+06	475156	1.46979e+06	476642	NA	NA	NA	NA	NA	918489	944300	892912	1.45955e+06	1.30308e+06	713678	100267	1.9311e+06	786417	828196	663875	1.4598e+06
ACAP2|Q15057	NA	NA	NA	NA	NA	NA	NA	NA	NA	NA	NA	NA	NA	NA	NA	NA	NA	NA	NA	2509.1	2730.43	1963.86	3467.68	2877.34	5274.63	2717.21	2885.47	4114.95	4685.26	3881.05	3151.96	2762.69	NA	NA	NA	NA	NA	NA	NA	NA	NA	NA	NA	NA	NA	NA	NA	NA	NA
ACAT2|Q9BWD1	NA	3320.44	3448.01	3048.92	3902.97	2802.14	5088.06	4134.45	3220.75	5330.22	7096.26	3851.06	5795.37	4179.84	NA	NA	NA	NA	NA	6987.76	9954.62	9182.01	11556.5	4509.87	17999.9	16355.8	8810.57	13376.2	9710.11	10945.9	10361.2	8679.37	NA	NA	NA	NA	NA	3599.99	2580.88	2216.32	4701.51	1280.57	2086.58	1223.62	3564.36	4756.15	3452.65	1538.3	4749.82
ACIN1|Q9UKV3	NA	37594.1	38211.3	37696.7	33912.9	46587.6	48202.9	44481.9	37726.8	53084.3	60991.6	41655.5	60187.8	42683.8	NA	NA	NA	NA	NA	17551.9	21797.5	14795	19738.1	15080.1	34723.2	14559.5	16982.6	25878.6	17046.5	19648.4	22520.2	16786.1	NA	NA	NA	NA	NA	NA	NA	NA	NA	NA	NA	NA	NA	NA	NA	NA	NA
ACLY|P53396	NA	299998	408555	232465	248066	204873	715827	211328	240791	645594	630322	284316	1.02684e+06	297102	NA	NA	NA	NA	NA	160256	175312	105559	282202	95823.8	247600	209691	135735	191592	223960	173653	210309	246897	NA	NA	NA	NA	NA	199585	135809	103343	354623	104273	88479.7	39372.2	355584	189157	137461	213627	504545
ACO1|P21399	NA	6253.73	5340.8	3621.73	3652.15	5129	9482.91	4219.91	4533.71	9118.59	5575.8	6936.96	9300.42	5318.31	NA	NA	NA	NA	NA	NA	NA	NA	NA	NA	NA	NA	NA	NA	NA	NA	NA	NA	NA	NA	NA	NA	NA	NA	NA	NA	NA	NA	NA	NA	NA	NA	NA	NA	NA
ACO2|Q99798	NA	NA	NA	NA	NA	NA	NA	NA	NA	NA	NA	NA	NA	NA	NA	NA	NA	NA	NA	NA	NA	NA	NA	NA	NA	NA	NA	NA	NA	NA	NA	NA	NA	NA	NA	NA	NA	NA	NA	NA	NA	NA	NA	NA	NA	NA	NA	NA	NA
ACOX1|Q15067	NA	NA	NA	NA	NA	NA	NA	NA	NA	NA	NA	NA	NA	NA	NA	NA	NA	NA	NA	24413.1	19806.1	18596.2	38189.8	14766.7	97848.4	47616.5	26053	26644.8	30495.4	28573.4	29144.8	25109.7	NA	NA	NA	NA	NA	NA	NA	NA	NA	NA	NA	NA	NA	NA	NA	NA	NA
ACP5|P13686	NA	73007.9	58064.7	71129.9	61243.3	96584.9	106992	95163.1	61451.6	108742	106113	129825	150396	97695.3	NA	NA	NA	NA	NA	128302	220080	97724.3	165170	149713	177457	104588	139327	244113	161031	203543	243887	114968	NA	NA	NA	NA	NA	54322.6	55532.2	50961	93964.8	59688.2	47899.8	10531.8	122225	67680.4	61698.8	46763.6	87371.8
ACSL4|O60488	NA	92471.9	109381	71587.9	68156.1	47743.9	224146	70348.7	61421.2	186227	232832	118906	382290	67274.6	NA	NA	NA	NA	NA	86430	81555.2	48347.3	173208	48423.6	82838.2	110128	82582.2	103855	106128	108295	127542	122497	NA	NA	NA	NA	NA	76985.6	58168.7	39694.4	141625	48578.2	43254.6	16952.4	139530	80908.3	55297.6	66230.8	182047
ACSL5|Q9ULC5	NA	2746.6	3439.23	2471.33	2569.94	3984.63	7543.85	1860.6	2287.73	3330.79	4310.09	4625.12	7830.63	2161.6	NA	NA	NA	NA	NA	5906.48	7161.55	3911.7	10340.9	6031.12	7363.3	6249.01	6838.58	9330.63	10385.2	9438.02	8334.99	7226.51	NA	NA	NA	NA	NA	NA	NA	NA	NA	NA	NA	NA	NA	NA	NA	NA	NA
ACSS2|Q9NR19	NA	84884.5	107607	57831.8	124741	44434.5	180006	78278.7	60390.7	150451	140671	89001.5	295111	64208.3	NA	NA	NA	NA	NA	NA	NA	NA	NA	NA	NA	NA	NA	NA	NA	NA	NA	NA	NA	NA	NA	NA	NA	NA	NA	NA	NA	NA	NA	NA	NA	NA	NA	NA	NA
ACTB|P60709	NA	7.73095e+06	1.07961e+07	5.53999e+06	6.52041e+06	3.24454e+06	1.95206e+07	5.21477e+06	3.74339e+06	1.38857e+07	1.47112e+07	9.25828e+06	1.77973e+07	3.55426e+06	NA	NA	NA	NA	NA	7.19399e+06	5.43024e+06	3.78308e+06	1.94788e+07	3.88887e+06	1.75995e+07	1.06117e+07	5.90937e+06	5.73624e+06	1.19577e+07	1.09151e+07	7.83848e+06	1.04794e+07	NA	NA	NA	NA	NA	7.47613e+06	3.76334e+06	2.45991e+06	1.18216e+07	3.79205e+06	2.91315e+06	5.42098e+06	1.4862e+07	6.41775e+06	3.9277e+06	8.0888e+06	2.10845e+07
ACTBL2|Q562R1	NA	208412	285889	146054	167062	67525.5	529912	137963	85220.3	361265	390721	251783	476056	87259.1	NA	NA	NA	NA	NA	93825.7	65619.9	43202.7	244926	49996.7	207407	131711	69146.5	68333	141825	139328	88496.7	134220	NA	NA	NA	NA	NA	105279	50235.9	32974.6	156707	31415	41289	66826.3	196950	88254.1	52243.2	99823.5	294125
ACTC1|P68032	NA	850186	1.18572e+06	712035	762465	582157	2.35227e+06	596932	530881	1.63394e+06	1.59466e+06	1.09552e+06	2.17031e+06	439820	NA	NA	NA	NA	NA	812889	669594	440284	2.24063e+06	415957	1.76569e+06	1.19871e+06	706249	758020	1.38848e+06	1.20211e+06	852469	1.21707e+06	NA	NA	NA	NA	NA	310451	154491	106901	496777	105971	128158	209215	635439	287713	176621	350706	970101
ACTG1|P63261	NA	NA	NA	NA	NA	NA	NA	NA	NA	NA	NA	NA	NA	NA	NA	NA	NA	NA	NA	NA	NA	NA	NA	NA	NA	NA	NA	NA	NA	NA	NA	NA	NA	NA	NA	NA	NA	NA	NA	NA	NA	NA	NA	NA	NA	NA	NA	NA	NA
ACTN1|P12814	NA	431749	530911	318699	365501	233069	1.05547e+06	355805	276019	713966	655566	516480	951841	299605	NA	NA	NA	NA	NA	548714	505347	338927	1.2601e+06	343511	1.20898e+06	884214	454539	537878	762421	744270	695865	685816	NA	NA	NA	NA	NA	603683	433948	301833	966780	301532	317991	577968	1.19977e+06	607084	423737	633019	1.48573e+06
ACTN4|O43707	NA	NA	NA	NA	NA	NA	NA	NA	NA	NA	NA	NA	NA	NA	NA	NA	NA	NA	NA	109572	84571.9	78355.9	171624	60869.5	1.11861e+06	301166	149311	133235	151232	108007	123670	100535	NA	NA	NA	NA	NA	NA	NA	NA	NA	NA	NA	NA	NA	NA	NA	NA	NA
ACTR10|Q9NZ32	NA	NA	NA	NA	NA	NA	NA	NA	NA	NA	NA	NA	NA	NA	NA	NA	NA	NA	NA	NA	NA	NA	NA	NA	NA	NA	NA	NA	NA	NA	NA	NA	NA	NA	NA	NA	NA	NA	NA	NA	NA	NA	NA	NA	NA	NA	NA	NA	NA
ACTR1A|P61163	NA	29023.1	47493.8	19959.8	30199.1	16143	73419.3	20600.9	16919.2	55083.1	73556.1	26146.5	104856	17657.4	NA	NA	NA	NA	NA	112057	92767.2	57251.9	231506	51722.8	200521	134333	84520.2	118572	153339	131665	142424	189930	NA	NA	NA	NA	NA	116551	59921.6	44573.3	225592	32796.4	60781	51258.6	199367	69123.4	67085.2	124045	318337
ACTR1B|P42025	NA	75204.3	119903	53094.6	56710.1	36849.8	196960	41444	42874.8	161480	199659	81963.6	298912	49382.2	NA	NA	NA	NA	NA	47327	48028	31953.6	99673.7	26787.9	87290.8	63279.6	36006.6	49570.2	75802.3	63668.1	75718.6	82072.4	NA	NA	NA	NA	NA	75828	57328.5	39467.4	145987	38433.5	33955.1	32897.1	156046	77831.4	55449.2	76553	183842
ACTR2|P61160	NA	74741.2	94056.6	50886.9	55353.8	43232.8	182641	62720.3	46772.6	132960	159798	77935.5	240526	44916.1	NA	NA	NA	NA	NA	58031.3	60110.1	35437	114628	36489.5	148603	75157.5	45762.9	63460.4	83073.2	73747.2	74118.2	78304.5	NA	NA	NA	NA	NA	88109.4	55825.3	41644.8	147359	38801.4	45244.2	32941.5	151615	79736.9	65212.4	76168.2	216459
ACTR3|P61158	NA	98680.1	119362	77016.1	74231	53795.4	261063	73445.6	59328	207254	203081	106169	336689	64284	NA	NA	NA	NA	NA	190625	192528	127609	369301	126581	479636	252384	163595	225687	248880	233996	234535	269906	NA	NA	NA	NA	NA	176073	97856.9	72523.4	286212	76609.7	67225.2	84795.9	307952	174309	102650	168562	449900
ADA2|Q9NZK5	NA	1.4128e+06	813462	1.11843e+06	720823	966684	2.83304e+06	1.09237e+06	2.72403e+06	1.69844e+06	4.05177e+06	1.32315e+06	1.23671e+06	1.80596e+06	NA	NA	NA	NA	NA	1.6424e+06	2.7848e+06	2.56903e+06	2.06135e+06	1.24629e+06	4.21736e+06	1.20644e+06	1.73587e+06	2.27593e+06	3.22374e+06	1.47191e+06	2.44561e+06	1.31396e+06	NA	NA	NA	NA	NA	1.98823e+06	2.80833e+06	932743	3.74733e+06	3.43915e+06	709861	231534	4.13005e+06	3.0768e+06	1.53674e+06	1.50095e+06	2.67779e+06
ADAM10|O14672	NA	246163	312060	279423	226418	228347	615124	235961	280424	516332	600794	345777	665333	265105	NA	NA	NA	NA	NA	118982	144217	94252.3	232830	90307.5	139044	150901	125441	146625	170513	183573	139511	171626	NA	NA	NA	NA	NA	230421	175540	145131	342337	131037	128703	68961.8	400659	288999	177359	201493	485036
ADAM15|Q13444	NA	NA	NA	NA	NA	NA	NA	NA	NA	NA	NA	NA	NA	NA	NA	NA	NA	NA	NA	NA	NA	NA	NA	NA	NA	NA	NA	NA	NA	NA	NA	NA	NA	NA	NA	NA	NA	NA	NA	NA	NA	NA	NA	NA	NA	NA	NA	NA	NA
ADAMDEC1|O15204	NA	10147	16527.4	13021	5728.07	10871	16120.8	10597.2	15879.5	19511.6	14073	12301.8	30917.6	11343.9	NA	NA	NA	NA	NA	12793.3	14400.1	11442.9	19011.2	11858.5	10777.1	18504.2	12668.5	19048.7	11708.9	21179.6	14936.9	17331.3	NA	NA	NA	NA	NA	10046.7	9257.15	5518.65	12572.6	9385.17	3271.89	1672.39	17333.6	12331.8	7085.21	5581.96	13750.3
ADAMTS13|Q76LX8	NA	470459	476617	370638	424411	447756	762578	695745	796820	750808	571686	1.00122e+06	876478	368395	NA	NA	NA	NA	NA	575379	1.01465e+06	443713	1.03112e+06	659719	735791	463115	574979	1.01327e+06	544066	903770	1.01772e+06	580550	NA	NA	NA	NA	NA	430541	425690	412793	457274	473734	388466	259477	989198	339147	407391	327924	616790
ADAMTS2|O95450	NA	170285	94639.6	140115	246087	124445	147325	133725	347343	118410	169777	187896	192498	122307	NA	NA	NA	NA	NA	27277.6	136819	24885.4	35111.9	27364.9	28536.4	20164.9	35845.6	30465	29128.8	39595.1	69514	22643.1	NA	NA	NA	NA	NA	NA	NA	NA	NA	NA	NA	NA	NA	NA	NA	NA	NA
ADAMTS5|Q9UNA0	NA	20320.3	23434.2	17208.1	17838.5	23179.3	28431.8	23589.2	25892.1	32263.3	26719.6	18891.6	26776.9	23640.7	NA	NA	NA	NA	NA	19228.6	33763	8012.77	42775.1	19963.5	22536.9	10051.4	13654	30060.4	14647.1	28787.4	34390.9	15192.6	NA	NA	NA	NA	NA	NA	NA	NA	NA	NA	NA	NA	NA	NA	NA	NA	NA
ADAMTS8|Q9UP79	NA	30235.4	24552.1	23220.1	21575.2	36811.1	44978.9	29559.8	38320.9	38825	37496.8	28609.8	41729.8	43944.6	NA	NA	NA	NA	NA	NA	NA	NA	NA	NA	NA	NA	NA	NA	NA	NA	NA	NA	NA	NA	NA	NA	NA	59522.9	50210.7	74085	62428.1	60161.7	33889.5	7986.55	86071.4	104753	56189.5	37089.2	95723.6
ADAMTS9|Q9P2N4	NA	NA	NA	NA	NA	NA	NA	NA	NA	NA	NA	NA	NA	NA	NA	NA	NA	NA	NA	NA	NA	NA	NA	NA	NA	NA	NA	NA	NA	NA	NA	NA	NA	NA	NA	NA	NA	NA	NA	NA	NA	NA	NA	NA	NA	NA	NA	NA	NA
ADAMTSL2|Q86TH1	NA	32826.7	28691.7	35643.3	27506.9	40497.1	58008.4	30928.6	45177	47138.3	49144.7	37614.4	59702.8	38553.9	NA	NA	NA	NA	NA	92965	153825	82812.2	124501	83263.2	149137	92287	87101.2	126029	102451	129513	115152	133659	NA	NA	NA	NA	NA	NA	NA	NA	NA	NA	NA	NA	NA	NA	NA	NA	NA
ADAMTSL4|Q6UY14	NA	593718	759031	865002	572089	739584	981309	849758	958087	836108	721659	557068	641783	683110	NA	NA	NA	NA	NA	799593	614438	811196	1.15573e+06	988228	683666	887716	979196	1.24534e+06	763295	1.06718e+06	657172	1.02431e+06	NA	NA	NA	NA	NA	598153	598251	757898	772972	843310	408627	172828	697168	794670	316914	568515	825242
ADARB1|P78563	NA	155911	214446	116185	130796	82517.5	129910	116017	126280	153469	141445	67082.1	467359	62755.5	NA	NA	NA	NA	NA	43405.5	30167.5	34037.4	71189.1	24449.3	304863	67034.5	59214.9	49260.3	80250.3	48492.8	81628.3	25934.5	NA	NA	NA	NA	NA	369206	194789	242491	580312	144194	193826	92219.6	446661	280500	123837	194228	499001
ADD1|P35611	NA	194696	272347	145140	135055	141825	406093	170609	155338	373308	499594	226331	744676	154022	NA	NA	NA	NA	NA	151860	185674	115022	269055	112181	200412	190526	146315	184274	197069	180014	262742	239227	NA	NA	NA	NA	NA	120390	86267.3	59341.7	262787	81715.8	70095.5	46130.8	185828	83413.2	89765.8	128814	208027
ADD3|Q9UEY8	NA	193817	310473	141521	117569	103071	505376	117184	110756	385646	563456	191741	886280	117259	NA	NA	NA	NA	NA	89771.8	106422	60468.1	171959	59834.9	100990	107697	69717	111289	121727	83421.9	164927	155025	NA	NA	NA	NA	NA	256178	156946	94111.8	667013	123747	124165	99289.7	388327	169056	126762	218538	459186
ADGRA2|Q96PE1	NA	34886.6	35786.6	40974.6	29195.7	42412.9	54229.9	50077.2	48984.3	57351.6	50593.7	59811.7	54927.2	45883.9	NA	NA	NA	NA	NA	270254	365462	327294	421254	326902	457460	310233	336902	550129	443414	473452	504532	277849	NA	NA	NA	NA	NA	27342.3	18193.5	24507.4	32600.8	29086.9	15476.7	1379.18	46364.5	35951.5	23767.9	15720.5	56549.5
ADGRA3|Q8IWK6	NA	3117.04	3466.14	1880.81	2979.93	2141.35	10936.8	2193.3	2901.75	7845.52	12977.9	5571.79	18824.3	2952.94	NA	NA	NA	NA	NA	NA	NA	NA	NA	NA	NA	NA	NA	NA	NA	NA	NA	NA	NA	NA	NA	NA	NA	NA	NA	NA	NA	NA	NA	NA	NA	NA	NA	NA	NA
ADGRF5|Q8IZF2	NA	NA	NA	NA	NA	NA	NA	NA	NA	NA	NA	NA	NA	NA	NA	NA	NA	NA	NA	7290.41	15489.3	8209.31	12059.3	6469.42	13324.6	9550.53	8243.79	14944.3	10733.4	12173.3	13754.1	12852.5	NA	NA	NA	NA	NA	4109.34	5212.06	3978.32	5403.22	3262.38	2957.92	1065.7	9668.25	6371.36	4022.67	4485.19	6155.19
ADGRG6|Q86SQ4	NA	149702	142980	141045	90141.9	233876	343130	163259	160834	170705	262625	217259	227033	210279	NA	NA	NA	NA	NA	211681	488993	288730	403655	209736	232431	169578	253318	524900	263681	307179	349835	238196	NA	NA	NA	NA	NA	305822	311159	227994	530945	250801	213637	27650.2	657863	414670	253337	181018	418486
ADGRL4|Q9HBW9	NA	NA	NA	NA	NA	NA	NA	NA	NA	NA	NA	NA	NA	NA	NA	NA	NA	NA	NA	NA	NA	NA	NA	NA	NA	NA	NA	NA	NA	NA	NA	NA	NA	NA	NA	NA	NA	4416.51	3623.99	3502.41	5116.29	2976.35	1155	1040.51	5764.82	5010.68	4876.49	2007.13	4427.01
ADH1B|P00325	NA	146466	163555	160456	86077	203336	208596	205100	162310	263282	244925	221269	249332	235368	NA	NA	NA	NA	NA	77917	216161	111949	106836	100122	69259.4	121548	56681.6	231349	111115	80903.3	84403.1	71190.1	NA	NA	NA	NA	NA	91189.9	76856.5	151073	102678	101949	38007.8	6642.94	157627	139924	52140.9	68323	201261
ADH4|P08319	NA	314730	230825	360890	129367	347211	273056	212958	180749	271135	606941	501795	681382	387798	NA	NA	NA	NA	NA	453334	1.03788e+06	525863	1.14888e+06	445544	378537	523623	255277	1.08966e+06	1.01267e+06	357674	500006	403885	NA	NA	NA	NA	NA	390879	375011	809896	430409	384219	138112	47558.5	601013	554591	292987	612848	917094
ADH5|P11766	NA	NA	NA	NA	NA	NA	NA	NA	NA	NA	NA	NA	NA	NA	NA	NA	NA	NA	NA	NA	NA	NA	NA	NA	NA	NA	NA	NA	NA	NA	NA	NA	NA	NA	NA	NA	NA	NA	NA	NA	NA	NA	NA	NA	NA	NA	NA	NA	NA
ADIPOQ|Q15848	NA	17028	17823.4	16422	19959.6	19440	29764.4	20292.6	20596.3	22454.4	25645.1	23164.4	22825.5	25040.1	NA	NA	NA	NA	NA	NA	NA	NA	NA	NA	NA	NA	NA	NA	NA	NA	NA	NA	NA	NA	NA	NA	NA	NA	NA	NA	NA	NA	NA	NA	NA	NA	NA	NA	NA
ADO|Q96SZ5	NA	NA	NA	NA	NA	NA	NA	NA	NA	NA	NA	NA	NA	NA	NA	NA	NA	NA	NA	NA	NA	NA	NA	NA	NA	NA	NA	NA	NA	NA	NA	NA	NA	NA	NA	NA	NA	NA	NA	NA	NA	NA	NA	NA	NA	NA	NA	NA	NA
ADPGK|Q9BRR6	NA	387942	351737	338359	338019	525811	733578	368970	588735	733349	515942	532153	501877	561211	NA	NA	NA	NA	NA	177509	318776	152487	233092	149941	279660	142375	169434	324578	319720	251339	241747	178568	NA	NA	NA	NA	NA	96830.6	90897.4	62624.2	160720	85890.4	59712.4	12412.9	211031	133792	93643.5	83979.8	130826
ADSL|P30566	NA	13070.8	15134.1	13245.4	12290.5	12987.4	27279.7	18283.6	12451.3	25862.8	26325	14369.2	46128.8	10604.9	NA	NA	NA	NA	NA	NA	NA	NA	NA	NA	NA	NA	NA	NA	NA	NA	NA	NA	NA	NA	NA	NA	NA	NA	NA	NA	NA	NA	NA	NA	NA	NA	NA	NA	NA
AEBP1|Q8IUX7	NA	558746	396918	600819	402993	716781	847307	633002	1.1422e+06	638271	971748	697954	720925	712208	NA	NA	NA	NA	NA	491841	832076	379355	498723	509955	487362	362142	549105	773319	512498	588134	937763	587134	NA	NA	NA	NA	NA	206277	122058	171348	212409	244897	166973	16889.1	392943	166787	245266	138019	324904
AFAP1|Q8N556	NA	50171.6	33800.6	169393	19319.5	55638.3	12406.6	103617	23822.7	54944	35611.6	26798.4	159427	20799.6	NA	NA	NA	NA	NA	73457.6	37318.7	29779.9	12900.4	8187.99	197797	62769.7	34447.1	177086	146606	85692	259090	22244.1	NA	NA	NA	NA	NA	82559.6	10122.9	33456.2	46088.7	8490.88	68155.6	3079.92	688815	240920	25725.4	45752.1	211651
AFDN|P55196	NA	1.88034e+06	1.9235e+06	2.15823e+06	1.81005e+06	2.57572e+06	2.82237e+06	2.22803e+06	2.3017e+06	2.70321e+06	2.84699e+06	2.58867e+06	3.19591e+06	2.34804e+06	NA	NA	NA	NA	NA	1.08689e+06	1.60355e+06	1.129e+06	1.34173e+06	1.12643e+06	1.29147e+06	978070	1.31624e+06	1.83759e+06	1.26221e+06	1.54975e+06	1.6474e+06	1.3434e+06	NA	NA	NA	NA	NA	1.79886e+06	1.63714e+06	1.48344e+06	2.35669e+06	1.9257e+06	1.05176e+06	1.07758e+06	3.27548e+06	2.20803e+06	1.57121e+06	1.3405e+06	2.34242e+06
AFM|P43652	NA	1.92175e+06	1.89989e+06	1.92131e+06	2.01037e+06	2.16728e+06	3.5816e+06	1.94484e+06	1.53654e+06	2.54906e+06	2.44607e+06	2.52656e+06	3.93353e+06	2.33684e+06	NA	NA	NA	NA	NA	1.88473e+06	1.94867e+06	1.99532e+06	3.29224e+06	1.6096e+06	2.75086e+06	2.111e+06	2.23836e+06	3.208e+06	2.68674e+06	2.42122e+06	2.79207e+06	2.28963e+06	NA	NA	NA	NA	NA	2.01329e+06	2.70352e+06	1.48133e+06	2.93246e+06	2.25733e+06	1.14876e+06	1.06784e+06	3.15343e+06	1.97033e+06	1.96406e+06	1.58752e+06	3.16941e+06
AGAP1|Q9UPQ3	NA	NA	NA	NA	NA	NA	NA	NA	NA	NA	NA	NA	NA	NA	NA	NA	NA	NA	NA	NA	NA	NA	NA	NA	NA	NA	NA	NA	NA	NA	NA	NA	NA	NA	NA	NA	NA	NA	NA	NA	NA	NA	NA	NA	NA	NA	NA	NA	NA
AGAP2|Q99490	NA	NA	NA	NA	NA	NA	NA	NA	NA	NA	NA	NA	NA	NA	NA	NA	NA	NA	NA	NA	NA	NA	NA	NA	NA	NA	NA	NA	NA	NA	NA	NA	NA	NA	NA	NA	NA	NA	NA	NA	NA	NA	NA	NA	NA	NA	NA	NA	NA
AGBL3|Q8NEM8	NA	NA	NA	NA	NA	NA	NA	NA	NA	NA	NA	NA	NA	NA	NA	NA	NA	NA	NA	NA	NA	NA	NA	NA	NA	NA	NA	NA	NA	NA	NA	NA	NA	NA	NA	NA	NA	NA	NA	NA	NA	NA	NA	NA	NA	NA	NA	NA	NA
AGO1|Q9UL18	NA	5146.41	6906.28	4406.95	4946.21	2448.77	9289.29	4415.94	5173.33	12700.3	13621.6	5572.61	26334.3	2440.77	NA	NA	NA	NA	NA	10758	12505.3	9476.14	17181.7	6040.62	10510.9	14322	9373.27	10356.1	14175.2	12347.6	12584.9	13671.9	NA	NA	NA	NA	NA	NA	NA	NA	NA	NA	NA	NA	NA	NA	NA	NA	NA
AGR3|Q8TD06	NA	NA	NA	NA	NA	NA	NA	NA	NA	NA	NA	NA	NA	NA	NA	NA	NA	NA	NA	9885.45	3705.5	3120.32	5933.01	2730.22	4027.51	2920.32	0	3741.49	7970.9	6673.32	5332.48	2897.09	NA	NA	NA	NA	NA	40685.2	45015.3	45323.5	37769.2	24792.2	23353.6	9104.89	64295.9	75294	40798.5	22582.8	141735
AGRN|O00468	NA	260441	236153	292907	242704	270777	377627	270526	306268	363072	398840	270812	505414	294819	NA	NA	NA	NA	NA	136318	426664	123875	171305	140841	186722	129481	153180	204177	193565	169756	206152	169479	NA	NA	NA	NA	NA	188822	165581	146519	236591	175320	119351	49225.4	352029	198350	182695	147451	333527
AGT|P01019	NA	782422	1.15616e+06	778332	588037	585485	1.59551e+06	658979	608350	722075	956659	1.12681e+06	1.13336e+06	2.59158e+06	NA	NA	NA	NA	NA	968753	1.25787e+06	966606	1.42652e+06	1.02852e+06	2.23899e+06	848749	1.09205e+06	1.45676e+06	1.38214e+06	1.18893e+06	1.34982e+06	779554	NA	NA	NA	NA	NA	977106	879173	728419	1.31624e+06	928109	703497	284443	1.82196e+06	1.03924e+06	1.45661e+06	679103	1.4537e+06
AGTPBP1|Q9UPW5	NA	1510.63	1971.59	0	886.351	738.898	3773.08	1004.43	0	3093.04	2149.14	1060.03	6562.46	1124.96	NA	NA	NA	NA	NA	NA	NA	NA	NA	NA	NA	NA	NA	NA	NA	NA	NA	NA	NA	NA	NA	NA	NA	94845.6	74462	84580.3	103038	110430	67634	4538.29	241020	120622	97945.3	66269.1	143340
AHCY|P23526	NA	11712.4	10714.2	11561.6	9511.87	7574.06	16267.1	8665.01	8516.93	14433.5	16404.8	13007.3	17729.9	8255.72	NA	NA	NA	NA	NA	51418.9	50915.3	54297.3	59855.1	35858	187077	98619.6	71835	77844.9	67387.1	85305.2	78606	63046.9	NA	NA	NA	NA	NA	35678.9	28456.2	31887.1	46164.8	26159.7	22842	8428.68	62897.6	52080.3	34103.6	17534	54422.3
AHCYL1|O43865	NA	NA	NA	NA	NA	NA	NA	NA	NA	NA	NA	NA	NA	NA	NA	NA	NA	NA	NA	NA	NA	NA	NA	NA	NA	NA	NA	NA	NA	NA	NA	NA	NA	NA	NA	NA	NA	NA	NA	NA	NA	NA	NA	NA	NA	NA	NA	NA	NA
AHCYL2|Q96HN2	NA	NA	NA	NA	NA	NA	NA	NA	NA	NA	NA	NA	NA	NA	NA	NA	NA	NA	NA	NA	NA	NA	NA	NA	NA	NA	NA	NA	NA	NA	NA	NA	NA	NA	NA	NA	NA	12010.7	6841.68	5780.38	23763	7654.11	5680.8	4559.14	23068.3	9177.09	6827.18	14693.1	23565.9
AHNAK|Q09666	NA	164722	219507	154543	141034	161817	198463	147973	175756	246402	196767	142756	410950	162616	NA	NA	NA	NA	NA	74415.3	78157.7	68030.4	89624.7	57971.6	463436	159394	76692.8	91584.8	74647.1	75562	87195.5	72193.6	NA	NA	NA	NA	NA	79947.9	54926.9	38237.8	86517.6	40732.6	25422.4	10283.4	56119.9	63103.5	29308	45424.9	72282.2
AHSA1|O95433	NA	2490.87	2212.88	1920.36	2482.08	1713.84	2728.42	1690.21	2675.58	3129.22	4893.62	3143.07	5480.82	2454.02	NA	NA	NA	NA	NA	NA	NA	NA	NA	NA	NA	NA	NA	NA	NA	NA	NA	NA	NA	NA	NA	NA	NA	NA	NA	NA	NA	NA	NA	NA	NA	NA	NA	NA	NA
AHSG|P02765	NA	1.30714e+07	1.7277e+07	1.58181e+07	1.31984e+07	1.74248e+07	2.5497e+07	1.70983e+07	1.17088e+07	1.9765e+07	2.22163e+07	1.80265e+07	2.33883e+07	1.92002e+07	NA	NA	NA	NA	NA	1.41705e+07	1.10568e+07	1.69745e+07	2.85134e+07	1.55685e+07	1.41623e+07	1.82128e+07	1.8467e+07	2.03335e+07	1.63507e+07	1.7099e+07	1.34892e+07	1.7295e+07	NA	NA	NA	NA	NA	2.00614e+07	3.14221e+07	9.87244e+06	2.37679e+07	2.20268e+07	8.94704e+06	4.61477e+06	1.89771e+07	2.65642e+07	1.05752e+07	1.83142e+07	2.49206e+07
AIDA|Q96BJ3	NA	30452.2	37469.1	26731.1	26107.7	17842.6	70958.5	26694.3	18582.9	68705	77946.8	30409.9	123722	20937.7	NA	NA	NA	NA	NA	63354	114436	51956.4	109306	49833.4	104935	69534.2	74423.6	92455.6	100196	110853	110907	95416.1	NA	NA	NA	NA	NA	59535.3	44156.6	36911.8	102696	46881.2	35442.9	21961.4	113716	65577.8	51038.3	62070.6	118262
AIMP1|Q12904	NA	92487.3	123006	85646.2	70377.4	51470.9	261374	70932.6	59219.2	208569	208587	97730.9	350669	56553.6	NA	NA	NA	NA	NA	104265	70478.8	65788.3	205044	54984.8	180401	133369	84767.9	85911.8	141446	123974	131998	166720	NA	NA	NA	NA	NA	190279	224031	48120.5	745695	32911.2	61655.7	16972.7	109080	115228	58478.3	59615.3	112737
AIMP2|Q13155	NA	13494.4	22926.9	9650.66	8858.3	6633.96	34559.2	12964.3	7344.73	33280.9	33118.7	14838	61868.2	9715.1	NA	NA	NA	NA	NA	13884.6	15714.3	9109.45	28216.4	12275.8	29919.5	19817.6	11080.1	16152	20913.7	19971	25335.6	25322.6	NA	NA	NA	NA	NA	15789.3	9464.04	6514.65	29051	6452.01	5123	3695.58	28650.7	10936.1	12500.6	11385.2	48050.5
AIP|O00170	NA	NA	NA	NA	NA	NA	NA	NA	NA	NA	NA	NA	NA	NA	NA	NA	NA	NA	NA	NA	NA	NA	NA	NA	NA	NA	NA	NA	NA	NA	NA	NA	NA	NA	NA	NA	NA	NA	NA	NA	NA	NA	NA	NA	NA	NA	NA	NA	NA
AK1|P00568	NA	NA	NA	NA	NA	NA	NA	NA	NA	NA	NA	NA	NA	NA	NA	NA	NA	NA	NA	NA	NA	NA	NA	NA	NA	NA	NA	NA	NA	NA	NA	NA	NA	NA	NA	NA	NA	1058.32	0	1473.63	1942.98	823.015	1403.86	0	4174.88	0	1823.54	897.219	1895.22
AK2|P54819	NA	NA	NA	NA	NA	NA	NA	NA	NA	NA	NA	NA	NA	NA	NA	NA	NA	NA	NA	NA	NA	NA	NA	NA	NA	NA	NA	NA	NA	NA	NA	NA	NA	NA	NA	NA	NA	NA	NA	NA	NA	NA	NA	NA	NA	NA	NA	NA	NA
AKAP12|Q02952	NA	60452.9	50757.4	58835.1	122386	55381	75761.3	55360.6	55079.2	65487.4	73116.2	69892	75596.7	59004.4	NA	NA	NA	NA	NA	0	0	0	0	0	0	0	0	1146.8	0	0	1753.05	0	NA	NA	NA	NA	NA	NA	NA	NA	NA	NA	NA	NA	NA	NA	NA	NA	NA
AKAP2|Q9Y2D5	NA	296429	258441	448828	384754	411921	444624	320923	405592	476490	379414	335143	415169	355897	NA	NA	NA	NA	NA	39114.6	53638.1	37141.4	49290	29578	52977.8	35027.1	46577.1	64279	47868.4	51621.3	59657.6	42250.5	NA	NA	NA	NA	NA	172801	153313	180054	235340	164866	135214	89700.2	338523	213431	183576	122124	249399
AKR7A2|O43488	NA	27316.8	23609.1	16462.9	20606.5	11687	56519.8	12161.8	13171.7	38591.1	50156.9	20583.1	63500.7	13458.7	NA	NA	NA	NA	NA	33696.2	19777.8	16017.4	88335.2	16884.2	81390.3	48566	25495	28794.1	49569.7	37371.2	30220	32778.9	NA	NA	NA	NA	NA	NA	NA	NA	NA	NA	NA	NA	NA	NA	NA	NA	NA
AKT1|P31749	NA	8527.51	14751.8	6059.94	6149.63	2047.8	25257.9	3401.62	4617.83	16605	25457.5	7180.03	38869.4	4751.52	NA	NA	NA	NA	NA	12383.7	7096.51	6507.36	26413.3	5747.62	15558.6	20341.5	10190.9	10185.7	24140.4	20075.4	16112.4	21234.1	NA	NA	NA	NA	NA	29661.7	16729.6	12233.1	51732.2	12427.6	13303.4	8548.1	48713.1	29256.4	16285.7	27684.2	68796.5
AKT2|P31751	NA	8050.29	12384.9	4833.41	6635.6	3075.39	24585.5	3389.59	3979.86	17124	19802.7	6965.6	33696.4	3938.37	NA	NA	NA	NA	NA	11866.7	10275.9	7251.15	18966.9	9095.94	17283.8	13899.1	11269.2	14435.5	19157.7	14039.7	14220.7	14243.4	NA	NA	NA	NA	NA	43234.2	45599.3	20214.8	65389	30844.4	29602.9	9652.54	85910.7	53048.8	63113.4	34672.4	100347
ALAD|P13716	NA	17373.6	21663.6	21636.1	17477.1	12406.3	35086.8	27789.1	14643.2	31163	37842.7	22725.9	51551.6	18386.9	NA	NA	NA	NA	NA	71272.7	75437.5	64860.5	177711	38513.9	120143	114244	72070.3	74872.3	98192.6	93272.6	97909.4	97149.2	NA	NA	NA	NA	NA	36292.6	25306	20554.6	66899.3	20230	22897.4	7499.2	79359.2	41522.2	31490.6	35929	87250.1
ALB|P02768	NA	2.99783e+08	3.6272e+08	3.40845e+08	2.49384e+08	3.8509e+08	4.78301e+08	4.06754e+08	4.81986e+08	5.16079e+08	3.4125e+08	3.24179e+08	3.11888e+08	4.4246e+08	NA	NA	NA	NA	NA	3.29884e+08	3.56508e+08	3.72411e+08	3.77662e+08	3.21837e+08	4.41074e+08	4.08095e+08	4.73408e+08	4.84114e+08	3.5924e+08	5.25365e+08	2.83017e+08	4.39663e+08	NA	NA	NA	NA	NA	5.28966e+08	6.82152e+08	6.391e+08	6.04098e+08	4.83023e+08	4.07278e+08	2.26419e+08	7.13431e+08	6.62338e+08	2.57177e+08	5.07205e+08	5.23472e+08
ALB|P02769	NA	2.01962e+06	2.26568e+06	2.50046e+06	1.83487e+06	2.48814e+06	3.10432e+06	2.85262e+06	3.07362e+06	3.37376e+06	2.31455e+06	2.11437e+06	2.25612e+06	2.80427e+06	NA	NA	NA	NA	NA	1.76298e+06	1.89644e+06	1.81617e+06	2.00273e+06	3.23389e+06	2.29699e+06	2.0048e+06	3.54647e+06	3.0476e+06	1.85165e+06	2.56081e+06	1.77635e+06	2.23712e+06	NA	NA	NA	NA	NA	3.51796e+06	4.08292e+06	4.66056e+06	4.192e+06	3.28263e+06	3.0722e+06	1.629e+06	4.84581e+06	4.56001e+06	1.98244e+06	3.13733e+06	3.671e+06
ALDH16A1|Q8IZ83	NA	NA	NA	NA	NA	NA	NA	NA	NA	NA	NA	NA	NA	NA	NA	NA	NA	NA	NA	NA	NA	NA	NA	NA	NA	NA	NA	NA	NA	NA	NA	NA	NA	NA	NA	NA	NA	NA	NA	NA	NA	NA	NA	NA	NA	NA	NA	NA	NA
ALDH1A1|P00352	NA	NA	NA	NA	NA	NA	NA	NA	NA	NA	NA	NA	NA	NA	NA	NA	NA	NA	NA	3554.67	7118.3	3527.03	5622.23	2197.69	23526.8	3956.02	4492.75	6082.83	4943.09	4211.31	5664.95	3129.27	NA	NA	NA	NA	NA	NA	NA	NA	NA	NA	NA	NA	NA	NA	NA	NA	NA
ALDH3A2|P51648	NA	NA	NA	NA	NA	NA	NA	NA	NA	NA	NA	NA	NA	NA	NA	NA	NA	NA	NA	8375.38	9412.87	8269.33	7123.74	5320.66	39383.7	18270.2	6330.8	12987.3	7864.48	10249.3	12857.3	20597.8	NA	NA	NA	NA	NA	NA	NA	NA	NA	NA	NA	NA	NA	NA	NA	NA	NA
ALDH9A1|P49189	NA	NA	NA	NA	NA	NA	NA	NA	NA	NA	NA	NA	NA	NA	NA	NA	NA	NA	NA	15447.4	18777.4	21094.5	14882.5	8396.46	98427.8	42626.4	26882.5	23138.7	26899.2	40070	25592.6	22452.4	NA	NA	NA	NA	NA	NA	NA	NA	NA	NA	NA	NA	NA	NA	NA	NA	NA
ALDOA|P04075	NA	434605	499341	396396	349338	278066	887406	337670	253036	700457	816309	391753	926831	277947	NA	NA	NA	NA	NA	632673	512658	472710	1.11643e+06	425790	3.70117e+06	934451	662184	759436	849447	840915	660269	884568	NA	NA	NA	NA	NA	750403	542768	438434	1.07143e+06	483870	380348	228559	1.20075e+06	633244	475870	556480	1.48807e+06
ALDOB|P05062	NA	12514.5	12528.7	20395.1	5889.48	11319.7	14747.5	8303.81	8784.9	13175.1	22206.7	54821.9	30299.4	15615.1	NA	NA	NA	NA	NA	26683.6	31404.2	17205.6	52530.3	20431.6	26996	17791.7	19786.4	31615.1	39557.1	16764.9	19418.5	29720.4	NA	NA	NA	NA	NA	12044.1	9649.19	16085.7	19326.6	14724.6	6575.13	3338.33	14497.8	24345.1	10245.5	21652.8	37232.8
ALKBH5|Q6P6C2	NA	193760	186549	222854	176800	253673	293065	249063	256730	287760	306500	238026	336851	243416	NA	NA	NA	NA	NA	70591.2	90456.2	72607.1	92856	64835.3	94110.6	64282.7	83217.6	113339	93490.8	99437	105428	89986.4	NA	NA	NA	NA	NA	106491	76087.7	80266.3	112242	79730.5	68586.9	53231.8	180708	105138	96038.1	59548.1	112522
ALOX12|P18054	NA	76195.7	103123	48796.6	50443.4	34751.3	162926	46867.8	41699.4	80854.3	185776	79941.5	295346	45369.1	NA	NA	NA	NA	NA	24640.2	12554.2	16627.4	56245.3	11570.4	28063.3	15915.1	14192	24145.7	19349.2	22434	17120.2	33205.6	NA	NA	NA	NA	NA	55435.6	36863.3	26018.7	130902	24474.2	27832.6	22333	100343	41465.7	32824.3	54875.8	94982
ALOX12B|O75342	NA	NA	NA	NA	NA	NA	NA	NA	NA	NA	NA	NA	NA	NA	NA	NA	NA	NA	NA	NA	NA	NA	NA	NA	NA	NA	NA	NA	NA	NA	NA	NA	NA	NA	NA	NA	NA	43082.7	40673.7	38343.9	55025.4	34799.4	31384.2	9066.57	94560.8	51262	49151.2	28671.9	68246.3
AMBP|P02760	NA	2.08177e+07	2.40649e+07	2.2373e+07	1.35544e+07	2.68358e+07	3.2939e+07	2.96318e+07	2.13223e+07	3.97251e+07	3.08051e+07	3.06562e+07	3.35404e+07	3.18436e+07	NA	NA	NA	NA	NA	3.67301e+07	5.4608e+07	3.71526e+07	5.43791e+07	3.76022e+07	6.18467e+07	3.2216e+07	3.69404e+07	6.15452e+07	3.7162e+07	6.50129e+07	6.24468e+07	2.91968e+07	NA	NA	NA	NA	NA	3.43256e+07	4.37874e+07	2.3895e+07	5.15089e+07	2.33991e+07	1.61015e+07	2.6752e+06	8.65367e+07	4.56146e+07	2.49301e+07	3.25641e+07	6.48372e+07
AMPD2|Q01433	NA	252090	471412	160850	147907	119649	685691	141019	146895	575023	918202	274331	1.53481e+06	156353	NA	NA	NA	NA	NA	551852	658121	332309	1.38478e+06	288556	563802	683309	377710	594460	693451	513993	1.03773e+06	598547	NA	NA	NA	NA	NA	416609	180280	98699.6	984490	130231	117208	148258	598958	247768	181646	480836	857058
AMY1A|P04745	NA	NA	NA	NA	NA	NA	NA	NA	NA	NA	NA	NA	NA	NA	NA	NA	NA	NA	NA	NA	NA	NA	NA	NA	NA	NA	NA	NA	NA	NA	NA	NA	NA	NA	NA	NA	NA	NA	NA	NA	NA	NA	NA	NA	NA	NA	NA	NA	NA
AMY2B|P19961	NA	NA	NA	NA	NA	NA	NA	NA	NA	NA	NA	NA	NA	NA	NA	NA	NA	NA	NA	NA	NA	NA	NA	NA	NA	NA	NA	NA	NA	NA	NA	NA	NA	NA	NA	NA	NA	NA	NA	NA	NA	NA	NA	NA	NA	NA	NA	NA	NA
ANAPC4|Q9UJX5	NA	0	935.514	0	0	0	0	0	1628.34	1351.68	1322.58	1117.53	3203.45	0	NA	NA	NA	NA	NA	2324.75	2509.53	843.322	4128.59	1721.97	2553.48	2619.41	1661.94	2112.59	3312.33	3717.97	3927.07	2759.4	NA	NA	NA	NA	NA	NA	NA	NA	NA	NA	NA	NA	NA	NA	NA	NA	NA
ANG|P03950	NA	1.43282e+07	1.2088e+07	1.94473e+07	1.10704e+07	1.8461e+07	2.0809e+07	1.39372e+07	1.39695e+07	2.20452e+07	1.86138e+07	1.89439e+07	1.73874e+07	1.24504e+07	NA	NA	NA	NA	NA	1.60337e+07	3.04511e+07	1.08062e+07	2.30967e+07	1.76863e+07	1.78605e+07	1.4636e+07	2.24754e+07	3.71374e+07	2.33079e+07	2.94993e+07	3.6977e+07	1.45915e+07	NA	NA	NA	NA	NA	1.21806e+07	8.64277e+06	9.76791e+06	1.63606e+07	1.23362e+07	1.08878e+07	1.05318e+06	2.48826e+07	1.28788e+07	1.53657e+07	7.10477e+06	2.31134e+07
ANGPT1|Q15389	NA	28811.8	41403.7	29533.5	23429.4	17530.1	72934.6	28496.6	22276	56833.3	92921.1	39114.1	54755.7	21520.6	NA	NA	NA	NA	NA	16295.4	37292.8	14484.5	30371.9	12428	19048.1	16274.9	13191.2	21375.4	21443.9	23429.3	28032.7	25950.3	NA	NA	NA	NA	NA	100847	58465.1	62471.1	143876	41215	44051.2	23341.4	187386	86249.2	64807.9	106589	342849
ANGPTL1|O95841	NA	NA	NA	NA	NA	NA	NA	NA	NA	NA	NA	NA	NA	NA	NA	NA	NA	NA	NA	NA	NA	NA	NA	NA	NA	NA	NA	NA	NA	NA	NA	NA	NA	NA	NA	NA	NA	NA	NA	NA	NA	NA	NA	NA	NA	NA	NA	NA	NA
ANGPTL2|Q9UKU9	NA	NA	NA	NA	NA	NA	NA	NA	NA	NA	NA	NA	NA	NA	NA	NA	NA	NA	NA	1.12176e+06	1.83469e+06	1.4049e+06	1.6738e+06	712724	760633	1.16409e+06	1.7198e+06	1.9189e+06	1.53528e+06	1.6981e+06	1.07484e+06	1.32938e+06	NA	NA	NA	NA	NA	NA	NA	NA	NA	NA	NA	NA	NA	NA	NA	NA	NA
ANGPTL3|Q9Y5C1	NA	2.45876e+06	1.78999e+06	1.8817e+06	1.88695e+06	3.36541e+06	4.68213e+06	2.94532e+06	3.73687e+06	3.8124e+06	4.18796e+06	4.33882e+06	3.16235e+06	3.7823e+06	NA	NA	NA	NA	NA	4.06261e+06	8.04975e+06	4.43629e+06	5.17345e+06	6.33698e+06	6.68698e+06	2.94498e+06	4.20939e+06	8.96787e+06	4.72949e+06	4.43055e+06	7.10992e+06	4.92958e+06	NA	NA	NA	NA	NA	3.41361e+06	2.89694e+06	3.28622e+06	5.15171e+06	5.01857e+06	1.97963e+06	318132	6.99305e+06	3.02692e+06	3.67049e+06	1.80716e+06	4.17079e+06
ANGPTL4|Q9BY76	NA	182181	136435	304866	205959	205793	243155	189612	335217	334444	311361	175683	303216	225286	NA	NA	NA	NA	NA	172716	232811	174721	230493	160023	220079	150673	185055	319722	204319	202732	199094	146510	NA	NA	NA	NA	NA	316736	353993	297202	404317	269734	289321	62122.8	529331	412935	417759	259477	427650
ANGPTL6|Q8NI99	NA	1.55682e+06	1.38473e+06	1.30832e+06	1.29515e+06	1.68316e+06	2.56789e+06	1.32212e+06	1.76878e+06	2.5872e+06	2.26633e+06	1.97032e+06	2.55055e+06	1.70204e+06	NA	NA	NA	NA	NA	1.62812e+06	3.4144e+06	1.06185e+06	1.47084e+06	1.64879e+06	2.32381e+06	1.61175e+06	1.86419e+06	2.46029e+06	2.05402e+06	2.26584e+06	3.63467e+06	2.0278e+06	NA	NA	NA	NA	NA	2.25455e+06	1.96391e+06	2.35767e+06	3.93388e+06	2.02407e+06	1.55526e+06	420855	5.3898e+06	3.49352e+06	2.01779e+06	2.09329e+06	3.95741e+06
ANGPTL8|Q6UXH0	NA	379238	254743	444594	288147	425848	479696	585708	408445	370473	515838	712661	543247	324159	NA	NA	NA	NA	NA	582538	1.05353e+06	485339	614906	527596	1.04285e+06	484632	619110	1.60127e+06	889057	1.02255e+06	1.23195e+06	509595	NA	NA	NA	NA	NA	167129	135837	202684	260542	208434	158485	23728.1	306356	156858	189634	109264	243978
ANK1|P16157	NA	227234	335608	164257	218204	160543	566034	165660	146233	467595	386261	290315	762830	194961	NA	NA	NA	NA	NA	196075	258781	146695	390894	191458	313902	237069	214228	281967	311005	253320	417138	300096	NA	NA	NA	NA	NA	328638	280474	186634	573129	214581	183438	84773.8	730579	347600	267982	283569	847831
ANK3|Q12955	NA	NA	NA	NA	NA	NA	NA	NA	NA	NA	NA	NA	NA	NA	NA	NA	NA	NA	NA	71157.2	86219.6	67113.1	95890.2	63482.2	108428	107212	60898.1	115501	95505.2	119360	91628.2	94415.9	NA	NA	NA	NA	NA	70632.5	58087.1	72923.6	74951.8	79374.1	58591.6	5590.24	159190	92378.8	77273.2	37996	106168
ANKRD28|O15084	NA	51078.6	54422.3	50597.7	62844.6	44920.5	76037.2	64104.1	70756	95572.5	68271.2	81054.4	93439.4	69911.3	NA	NA	NA	NA	NA	9748.79	7949.87	5782.98	23380	7236.4	11507.8	15101	8996.78	10653.5	19262.4	16284.9	14153.8	18511.8	NA	NA	NA	NA	NA	11408.6	7689.38	6991.59	18251.9	5720.35	6601.21	2809.48	22903	12167.1	8298.09	13826.2	37467.1
ANKS1A|Q92625	NA	NA	NA	NA	NA	NA	NA	NA	NA	NA	NA	NA	NA	NA	NA	NA	NA	NA	NA	NA	NA	NA	NA	NA	NA	NA	NA	NA	NA	NA	NA	NA	NA	NA	NA	NA	NA	NA	NA	NA	NA	NA	NA	NA	NA	NA	NA	NA	NA
ANO6|Q4KMQ2	NA	2182.02	3461.09	0	1080.67	816.274	6554.72	1538.7	0	3386.64	4848.02	2923.6	4951.01	1453.44	NA	NA	NA	NA	NA	NA	NA	NA	NA	NA	NA	NA	NA	NA	NA	NA	NA	NA	NA	NA	NA	NA	NA	NA	NA	NA	NA	NA	NA	NA	NA	NA	NA	NA	NA
ANP32A|P39687	NA	81532	182147	53002.2	56863.5	40808.7	131827	85442	49992.1	190892	206944	70032.1	600148	47355.6	NA	NA	NA	NA	NA	107981	233017	69247.2	160021	59814.6	110468	189671	92170.4	168473	122678	128455	132967	128986	NA	NA	NA	NA	NA	51807	24321.9	24204.3	66333.6	27970.9	25276	9434.65	78386.8	39147.9	32445.5	53417.3	89010.1
ANP32B|Q92688	NA	9977.33	15564.3	9478.85	9412.5	6896.72	16022.8	10020.5	7964.44	18162.9	23751.2	11317.6	49172.6	11199.1	NA	NA	NA	NA	NA	NA	NA	NA	NA	NA	NA	NA	NA	NA	NA	NA	NA	NA	NA	NA	NA	NA	NA	14663.8	6441.33	6552.33	10890.1	5915.89	7675.11	2028.23	13688.6	9445.9	9310.77	8307.42	13965.3
ANP32E|Q9BTT0	NA	NA	NA	NA	NA	NA	NA	NA	NA	NA	NA	NA	NA	NA	NA	NA	NA	NA	NA	3414.23	4510.53	2509.9	2657.01	2512.85	5153.15	8218.38	1439.52	4412.03	2536.77	2812.26	4371.21	3543.55	NA	NA	NA	NA	NA	NA	NA	NA	NA	NA	NA	NA	NA	NA	NA	NA	NA
ANPEP|P15144	NA	72054.6	44231.5	57762.6	44693.7	73282.5	84495.4	46764.6	139215	71049.7	157619	623687	154938	131047	NA	NA	NA	NA	NA	24660.5	38892.4	12938.8	17454.6	17711.2	27612.3	17722.9	13241	27238.1	26969	17299.4	38797.3	15371.8	NA	NA	NA	NA	NA	67296.6	50115.8	43274	84546.2	48252.7	26007.7	7723.37	108473	41243	51763.3	32590	103490
ANTXR1|Q9H6X2	NA	144331	139259	156553	157825	175634	282172	163365	177845	166809	236411	155091	205300	205646	NA	NA	NA	NA	NA	123696	154319	93809.6	197998	181985	181989	107179	126282	227671	192962	148379	157362	126851	NA	NA	NA	NA	NA	145524	154728	196140	244477	143807	87178.9	20435.5	313738	258102	141088	73630.9	209720
ANTXR2|P58335	NA	523688	451620	575930	609443	728701	822480	560959	584033	518864	902146	496795	787040	635625	NA	NA	NA	NA	NA	695278	789583	529114	864504	921842	1.06996e+06	634391	767545	1.54164e+06	763045	976137	1.06599e+06	586210	NA	NA	NA	NA	NA	572682	506044	645476	941564	590450	321660	118767	1.1381e+06	1.02859e+06	431891	366885	882737
ANXA1|P04083	NA	36614.2	30205.7	29358.8	29204.2	29968.9	66938.1	32555.5	51315.6	39201.6	51495.8	41594.5	59989.6	32474.1	NA	NA	NA	NA	NA	86283.1	124363	83905.3	90181.9	65533.5	612902	81506.3	105660	118850	92780.9	114027	112538	74424.5	NA	NA	NA	NA	NA	87040.9	79815.4	59522.8	154022	55923.3	56107	29714.8	128625	73883.3	75706.1	50035.3	96749.6
ANXA11|P50995	NA	150782	303448	98415.7	125187	63507.6	298068	102113	73734.5	363488	249071	153950	491484	82751.1	NA	NA	NA	NA	NA	205195	148931	165747	487792	129747	311589	398680	191672	209605	300180	274796	236454	317115	NA	NA	NA	NA	NA	167242	123487	104936	262468	102493	96561	57599.5	266206	176721	122539	159620	339495
ANXA2|P07355	NA	994469	798299	1.14807e+06	1.03782e+06	795266	1.13926e+06	1.05389e+06	812060	1.02644e+06	1.10478e+06	966282	1.03869e+06	861518	NA	NA	NA	NA	NA	1.23141e+06	1.15409e+06	2.13998e+06	1.29884e+06	787769	7.26987e+06	2.72103e+06	1.71525e+06	1.73598e+06	1.50463e+06	1.95928e+06	1.97537e+06	1.41925e+06	NA	NA	NA	NA	NA	1.4428e+06	1.27983e+06	1.36076e+06	1.32878e+06	1.00251e+06	996238	482443	2.40208e+06	1.52082e+06	1.52813e+06	772320	1.57588e+06
ANXA3|P12429	NA	6332.05	7670.78	5992.8	6240.43	4387.57	14811.6	5447.3	5940.65	10498.2	13272.7	9818.04	13657.2	5763.76	NA	NA	NA	NA	NA	NA	NA	NA	NA	NA	NA	NA	NA	NA	NA	NA	NA	NA	NA	NA	NA	NA	NA	17531.1	11964.4	9165.63	19515.4	8821.68	7233.03	2920.18	37028.4	17955.3	12748.3	14111.9	43101.6
ANXA4|P09525	NA	NA	NA	NA	NA	NA	NA	NA	NA	NA	NA	NA	NA	NA	NA	NA	NA	NA	NA	NA	NA	NA	NA	NA	NA	NA	NA	NA	NA	NA	NA	NA	NA	NA	NA	NA	NA	NA	NA	NA	NA	NA	NA	NA	NA	NA	NA	NA	NA
ANXA5|P08758	NA	58808.6	57130.3	35694.8	67096	30548.4	87955.2	31998.2	29690.9	66867.8	84239.8	53897.4	108705	36501.1	NA	NA	NA	NA	NA	83763.7	49076.2	47978.1	103668	38901.2	336001	130371	66336.7	66591.8	105656	118081	85883	118954	NA	NA	NA	NA	NA	88849.7	49477.5	44962.2	84919	38337.6	54786.8	11664.8	150391	139133	71042.2	78919.4	526899
ANXA7|P20073	NA	224645	320101	210799	220698	118885	462121	140827	194135	480460	419084	255321	694376	162708	NA	NA	NA	NA	NA	122305	59287	83731.8	276939	59368	228601	209961	104994	100190	169012	173924	108526	195373	NA	NA	NA	NA	NA	140474	83514.1	51482	225966	50039.9	47904.5	59479.7	188318	140892	66194.7	169752	397230
ANXA8L1|Q5VT79	NA	NA	NA	NA	NA	NA	NA	NA	NA	NA	NA	NA	NA	NA	NA	NA	NA	NA	NA	14684.4	11103.6	7625.87	9552.41	5703.72	355826	6818.56	13011.9	9883.46	9705.56	9280.07	9408.58	6556.14	NA	NA	NA	NA	NA	NA	NA	NA	NA	NA	NA	NA	NA	NA	NA	NA	NA
AOC3|Q16853	NA	NA	NA	NA	NA	NA	NA	NA	NA	NA	NA	NA	NA	NA	NA	NA	NA	NA	NA	NA	NA	NA	NA	NA	NA	NA	NA	NA	NA	NA	NA	NA	NA	NA	NA	NA	NA	NA	NA	NA	NA	NA	NA	NA	NA	NA	NA	NA	NA
AP1B1|Q10567	NA	221180	248799	144175	152323	100857	511636	111316	103001	469650	386824	259217	654472	116817	NA	NA	NA	NA	NA	311858	249421	171913	571501	159466	514022	384655	304991	281615	434219	434978	331269	509947	NA	NA	NA	NA	NA	308935	175242	132552	431511	136137	122547	82697.2	544354	335411	209015	358799	1.03949e+06
AP1G1|O43747	NA	22735	31772.2	15457.3	16642.5	13147	57031	12846.5	10676.4	49326.9	35522.1	23657.4	84198.9	14331.4	NA	NA	NA	NA	NA	27081.9	18102.1	14229.4	50904.9	16109.1	63762.1	36233	21119.5	25112	35573.3	37056.4	38430.9	41152.6	NA	NA	NA	NA	NA	16284.9	8797.3	10251.9	30173	8331.3	9588.24	12239	30121.4	16122.3	11590.2	15600.1	46898.3
AP1M1|Q9BXS5	NA	NA	NA	NA	NA	NA	NA	NA	NA	NA	NA	NA	NA	NA	NA	NA	NA	NA	NA	NA	NA	NA	NA	NA	NA	NA	NA	NA	NA	NA	NA	NA	NA	NA	NA	NA	NA	92039.9	59037.3	49120.8	156062	49018.2	49195.4	47952.9	154848	89679	63668.7	87900.3	232990
AP1S1|P61966	NA	NA	NA	NA	NA	NA	NA	NA	NA	NA	NA	NA	NA	NA	NA	NA	NA	NA	NA	NA	NA	NA	NA	NA	NA	NA	NA	NA	NA	NA	NA	NA	NA	NA	NA	NA	NA	NA	NA	NA	NA	NA	NA	NA	NA	NA	NA	NA	NA
AP1S2|P56377	NA	NA	NA	NA	NA	NA	NA	NA	NA	NA	NA	NA	NA	NA	NA	NA	NA	NA	NA	NA	NA	NA	NA	NA	NA	NA	NA	NA	NA	NA	NA	NA	NA	NA	NA	NA	NA	16163.4	9157.97	13220.4	22885.9	8282.72	11208.1	5081.24	26961.7	14132	18449.4	9441.34	21351.4
AP2A1|O95782	NA	193696	242080	152099	167622	111569	482342	124740	110679	423757	359730	255121	590139	127500	NA	NA	NA	NA	NA	282253	251044	163631	523565	139261	335898	314322	301829	285532	412555	411822	282850	458339	NA	NA	NA	NA	NA	456943	279385	218141	603596	225529	239786	118017	810484	516324	326954	508754	1.3784e+06
AP2A2|O94973	NA	4269	5284.14	3725.9	4557.61	3202.26	9628.61	2651.08	3444.59	9545.53	8162.79	4541.49	15493.6	2323.54	NA	NA	NA	NA	NA	2667.55	4720.87	2560.31	4414.79	2946.79	4103.07	3684.56	3786.52	4416.87	5288.65	6195.1	4150.16	5072.26	NA	NA	NA	NA	NA	4325.45	2912.7	1941.48	6869.54	2172.66	2338.29	820.73	6939.44	4472.35	2983.7	2997.46	10594.3
AP2B1|P63010	NA	137691	144762	96299.1	106183	85467.7	296414	98975.9	97228	262925	237016	179370	383386	95258	NA	NA	NA	NA	NA	108003	103999	69587.4	210323	58914.4	119088	130310	119172	114576	174225	189598	116060	175409	NA	NA	NA	NA	NA	69157.2	38400.9	29831.7	104405	31748.6	29551	17132.6	127009	78863.8	45307	86419.6	254949
AP2M1|Q96CW1	NA	60098.4	69531.7	40154.4	47446.5	33415.4	137338	39135	31730	126533	102180	76680.4	179104	32570.9	NA	NA	NA	NA	NA	NA	NA	NA	NA	NA	NA	NA	NA	NA	NA	NA	NA	NA	NA	NA	NA	NA	NA	103612	57436.2	46492	129840	47823.5	43640	26408.6	178019	115317	61315.1	122473	310170
AP2S1|P53680	NA	52265.4	61193.5	36739.7	39655.3	22805.9	119082	29983.7	28550.3	119770	89788.6	64987.5	163340	27363.2	NA	NA	NA	NA	NA	72369.5	64948.2	42360	127284	42156.1	91117.4	82722.6	76487.4	76081.3	99126.4	102250	74352	113500	NA	NA	NA	NA	NA	54042.4	26556.6	20350.1	73872.6	19982.1	25215.3	10928.2	90894.2	59148.4	32719.4	60286.4	141030
AP3B1|O00203	NA	166235	210966	140037	145287	108967	400753	117572	110651	360957	339483	223225	494436	122503	NA	NA	NA	NA	NA	95102.8	77267	54478.8	184857	57911.5	107516	116939	85784	101655	142602	139297	125350	154889	NA	NA	NA	NA	NA	385517	360478	237500	603075	314574	238082	62171.1	823917	469299	389372	324634	820558
AP3D1|O14617	NA	249892	292783	199185	215230	155417	611388	181849	177988	522520	551408	324881	752470	184506	NA	NA	NA	NA	NA	265948	276329	189888	493426	208647	373274	301227	258334	327823	393208	405012	461735	419264	NA	NA	NA	NA	NA	245553	156717	119589	391922	116391	119689	59483	470980	235210	197319	252323	721024
AP3M1|Q9Y2T2	NA	19018.9	25872.6	18058.6	17672.2	12521.7	44405.8	14066.7	17428.5	37055.9	57034.8	26383.3	77522.4	15059.2	NA	NA	NA	NA	NA	NA	NA	NA	NA	NA	NA	NA	NA	NA	NA	NA	NA	NA	NA	NA	NA	NA	NA	56579.6	47001	40823.3	109096	42536.2	33823	13079.2	144704	65264.7	64485.9	65196.3	195462
AP3S1|Q92572	NA	30788.9	38658.8	21175.7	24081	15306.5	84361.7	17288.6	18161.6	66913.8	66714.2	40207.1	104666	14769	NA	NA	NA	NA	NA	42499.5	38375.9	25505.7	99804.7	26719.4	58424.6	52862.9	41718.4	44924.7	63705.4	67140.8	67834.7	77457.1	NA	NA	NA	NA	NA	101447	51957.8	34454.2	160624	35448.6	36208	21866.6	161462	88711	60971.9	113901	356532
AP4E1|Q9UPM8	NA	NA	NA	NA	NA	NA	NA	NA	NA	NA	NA	NA	NA	NA	NA	NA	NA	NA	NA	NA	NA	NA	NA	NA	NA	NA	NA	NA	NA	NA	NA	NA	NA	NA	NA	NA	NA	NA	NA	NA	NA	NA	NA	NA	NA	NA	NA	NA	NA
AP4S1|Q9Y587	NA	0	1307.01	0	0	0	0	0	0	1263.72	1099.59	0	1402.31	0	NA	NA	NA	NA	NA	0	0	786.758	1364.53	0	1150.13	0	0	0	0	1184.31	1547.58	0	NA	NA	NA	NA	NA	0	0	0	1333.26	0	0	0	0	0	0	875.502	1423.56
APAF1|O14727	NA	NA	NA	NA	NA	NA	NA	NA	NA	NA	NA	NA	NA	NA	NA	NA	NA	NA	NA	NA	NA	NA	NA	NA	NA	NA	NA	NA	NA	NA	NA	NA	NA	NA	NA	NA	NA	NA	NA	NA	NA	NA	NA	NA	NA	NA	NA	NA	NA
APCS|P02743	NA	451452	387425	436523	390330	437755	520921	400075	523722	802617	570189	590549	729104	833779	NA	NA	NA	NA	NA	355643	556273	295474	449015	301005	659117	319354	417258	569316	607361	428300	481441	544424	NA	NA	NA	NA	NA	330396	401869	244206	670664	207677	240062	84263.5	532453	375556	404220	269789	705726
APEH|P13798	NA	NA	NA	NA	NA	NA	NA	NA	NA	NA	NA	NA	NA	NA	NA	NA	NA	NA	NA	NA	NA	NA	NA	NA	NA	NA	NA	NA	NA	NA	NA	NA	NA	NA	NA	NA	NA	NA	NA	NA	NA	NA	NA	NA	NA	NA	NA	NA	NA
APEX1|P27695	NA	12101.4	22807.8	11976.6	8428.36	12437.9	17439.6	17899.3	13028.2	23758	22544.9	18319.4	49534.7	13081.3	NA	NA	NA	NA	NA	1161.26	2924.05	0	1217.73	0	2287.22	1963.73	0	0	0	0	1532.95	0	NA	NA	NA	NA	NA	2597.16	0	0	1425.18	1626.12	1172.76	0	4068.46	1020.59	924.277	1985.17	2709.3
APLP1|P51693	NA	371871	421273	530496	299357	573241	613031	512799	365055	520331	546109	331895	579419	631908	NA	NA	NA	NA	NA	447082	350169	399313	770093	394030	736767	395488	400747	534931	588811	447511	667427	403732	NA	NA	NA	NA	NA	306011	392616	304128	579460	395696	158572	37686.9	510679	480964	203127	288471	453880
APLP2|Q06481	NA	239794	253845	294881	220146	160659	508745	221461	154486	497411	588730	250064	655861	177590	NA	NA	NA	NA	NA	168012	317983	108371	304562	111412	184964	168236	157453	186230	223707	206308	235988	188034	NA	NA	NA	NA	NA	181956	136355	114330	255153	111310	88144.3	41890	337250	175729	136662	251531	442605
APMAP|Q9HDC9	NA	2.04503e+06	1.73348e+06	2.14956e+06	1.31267e+06	3.60902e+06	3.37054e+06	2.06142e+06	2.48386e+06	1.78476e+06	4.59272e+06	2.27863e+06	3.25672e+06	2.36771e+06	NA	NA	NA	NA	NA	2.18916e+06	2.99215e+06	2.3814e+06	2.12485e+06	2.01288e+06	2.50413e+06	1.4408e+06	1.66304e+06	4.71121e+06	3.03812e+06	3.44197e+06	3.62153e+06	2.5452e+06	NA	NA	NA	NA	NA	2.79576e+06	3.70337e+06	1.11687e+06	5.09737e+06	2.87712e+06	1.70274e+06	319731	7.13926e+06	2.44972e+06	6.41641e+06	1.91988e+06	2.49126e+06
APOA1|P02647	NA	1.51346e+08	1.43009e+08	1.43709e+08	1.09049e+08	1.88178e+08	3.30567e+08	2.06286e+08	1.24811e+08	1.30782e+08	1.45817e+08	1.81756e+08	1.98741e+08	1.95569e+08	NA	NA	NA	NA	NA	1.30592e+08	1.96101e+08	1.32097e+08	2.06659e+08	1.58299e+08	2.34157e+08	1.52449e+08	1.45972e+08	2.2846e+08	1.82425e+08	2.34877e+08	2.25931e+08	1.36148e+08	NA	NA	NA	NA	NA	1.7099e+08	1.76213e+08	1.17334e+08	2.87721e+08	1.97911e+08	1.23338e+08	1.81489e+07	3.23577e+08	2.56888e+08	1.33249e+08	1.17604e+08	2.32662e+08
APOA2|P02652	NA	3.48074e+07	3.43469e+07	3.7196e+07	3.46344e+07	4.53174e+07	6.61551e+07	5.65728e+07	3.87919e+07	4.0373e+07	6.18779e+07	4.40737e+07	6.00076e+07	5.16447e+07	NA	NA	NA	NA	NA	1.91637e+07	3.55236e+07	1.78439e+07	2.47525e+07	1.97199e+07	3.18423e+07	2.0267e+07	2.48139e+07	3.67569e+07	2.78907e+07	3.26575e+07	4.39241e+07	1.68423e+07	NA	NA	NA	NA	NA	4.17396e+07	4.75122e+07	2.75902e+07	6.32954e+07	4.48637e+07	2.10527e+07	6.20859e+06	7.71049e+07	5.68267e+07	3.73202e+07	2.47591e+07	6.20271e+07
APOA4|P06727	NA	3.79184e+07	3.41097e+07	4.58622e+07	2.30225e+07	7.18063e+07	6.66656e+07	3.6203e+07	4.17546e+07	6.72291e+07	4.65018e+07	3.9201e+07	3.72769e+07	4.51646e+07	NA	NA	NA	NA	NA	5.46613e+07	6.32958e+07	5.60867e+07	9.01554e+07	7.69266e+07	4.92961e+07	5.12585e+07	4.9541e+07	7.3521e+07	6.28389e+07	8.8617e+07	9.00485e+07	7.1688e+07	NA	NA	NA	NA	NA	4.37988e+07	6.04154e+07	4.66877e+07	6.5977e+07	5.37537e+07	3.4389e+07	6.22416e+06	7.13554e+07	7.67013e+07	3.13081e+07	3.56508e+07	4.36438e+07
APOA5|Q6Q788	NA	3.04559e+06	2.79003e+06	3.66171e+06	3.30353e+06	3.44182e+06	6.0827e+06	1.79425e+06	2.00187e+06	2.79425e+06	2.7679e+06	4.26973e+06	5.5458e+06	3.41846e+06	NA	NA	NA	NA	NA	3.03762e+06	5.85976e+06	1.91208e+06	7.37124e+06	2.27845e+06	6.25482e+06	3.3379e+06	2.86385e+06	1.30445e+07	5.38136e+06	4.16295e+06	3.97119e+06	2.1048e+06	NA	NA	NA	NA	NA	2.59262e+06	1.77141e+06	2.0752e+06	2.96065e+06	1.6452e+06	2.14436e+06	223325	4.69144e+06	3.99331e+06	2.69651e+06	1.34842e+06	3.9662e+06
APOB|P04114	NA	2.59562e+09	2.19645e+09	2.33856e+09	1.31737e+09	3.39514e+09	5.10622e+09	2.35509e+09	2.22719e+09	2.62042e+09	5.40283e+09	3.9532e+09	5.50391e+09	4.10055e+09	NA	NA	NA	NA	NA	3.07497e+09	5.0649e+09	3.33232e+09	3.64045e+09	2.92051e+09	4.555e+09	2.7692e+09	2.27059e+09	6.31021e+09	3.60914e+09	5.38655e+09	6.54139e+09	3.128e+09	NA	NA	NA	NA	NA	2.93008e+09	3.14138e+09	1.76036e+09	4.42754e+09	2.92081e+09	1.8296e+09	1.86835e+08	7.75282e+09	3.86947e+09	3.33841e+09	1.83698e+09	3.36432e+09
APOBEC3C|Q9NRW3	NA	12936.6	14680.6	10980.4	9946.3	7780.35	26840.3	6557.6	10815.3	22674	22293.7	14227.4	44747.6	11228.8	NA	NA	NA	NA	NA	6195.02	7869.5	5134.13	13317	4881.32	8625.4	9863.46	6101.14	10240.6	7913.55	9563.46	11254	7859.85	NA	NA	NA	NA	NA	3194.17	1969.18	1629.63	3087.9	2362.7	2029.77	803.252	4705.42	3466.58	3946.81	1732.92	5811.29
APOBR|Q0VD83	NA	37811.8	48483.3	35704.4	40172.7	54437.2	93196.4	35376.3	50690.6	43496.2	83902.8	43049.1	85875.5	54655.3	NA	NA	NA	NA	NA	39790.5	57697.2	28228.9	46550.1	33554.7	44607	49557.1	38560.5	66116.3	44912.4	36442.6	43205.3	47178.8	NA	NA	NA	NA	NA	47875.5	60421.5	37470.2	75818.8	56053.2	36221.6	10100.1	105031	60496.6	49990.8	46446.4	65891.9
APOC1|P02654	NA	4.17949e+07	3.99499e+07	4.38936e+07	2.42952e+07	5.14953e+07	8.93106e+07	4.9897e+07	4.41215e+07	3.77444e+07	1.03579e+08	8.72845e+07	7.94533e+07	5.23916e+07	NA	NA	NA	NA	NA	3.66416e+07	4.95423e+07	3.57729e+07	5.97404e+07	3.76158e+07	5.64985e+07	3.47826e+07	3.12068e+07	5.59297e+07	5.35679e+07	4.88257e+07	6.77801e+07	2.91763e+07	NA	NA	NA	NA	NA	4.43845e+07	5.13678e+07	2.30512e+07	5.74763e+07	4.58101e+07	1.89797e+07	4.02406e+06	7.57153e+07	5.46122e+07	3.87036e+07	2.22305e+07	7.81395e+07
APOC2|P02655	NA	4.05653e+07	2.87189e+07	4.14122e+07	2.85597e+07	4.41827e+07	9.24706e+07	2.04072e+07	3.16333e+07	4.96387e+07	1.11859e+08	1.12782e+08	5.36625e+07	5.1264e+07	NA	NA	NA	NA	NA	2.88827e+07	4.92534e+07	3.64544e+07	4.10433e+07	2.51328e+07	5.0895e+07	2.38269e+07	1.75471e+07	4.34647e+07	4.99453e+07	2.22255e+07	4.22997e+07	2.80406e+07	NA	NA	NA	NA	NA	1.01523e+08	1.63151e+08	4.77024e+07	1.04633e+08	9.57375e+07	5.29677e+07	6.82233e+06	1.26939e+08	1.05777e+08	1.73542e+08	5.47521e+07	2.05018e+08
APOC3|P02656	NA	2.56598e+07	1.84121e+07	3.23663e+07	1.81971e+07	3.93102e+07	5.37118e+07	2.03472e+07	2.16294e+07	2.69027e+07	5.79035e+07	4.20617e+07	5.24974e+07	2.78526e+07	NA	NA	NA	NA	NA	2.21808e+07	3.15285e+07	2.34807e+07	2.92389e+07	2.33162e+07	3.19977e+07	2.21513e+07	1.72334e+07	4.23608e+07	3.0953e+07	2.7334e+07	3.3802e+07	2.24205e+07	NA	NA	NA	NA	NA	5.17425e+07	7.06581e+07	2.41261e+07	7.00566e+07	4.53897e+07	3.61192e+07	3.55394e+06	1.04318e+08	5.64151e+07	1.01635e+08	2.99617e+07	9.97827e+07
APOC4|P55056	NA	4.54067e+06	2.86981e+06	7.03481e+06	3.85769e+06	6.14413e+06	1.01295e+07	2.92845e+06	2.00507e+06	6.72175e+06	1.02412e+07	1.14144e+07	9.84785e+06	4.07911e+06	NA	NA	NA	NA	NA	6.8345e+06	1.54534e+07	9.56402e+06	8.47787e+06	5.74697e+06	1.17238e+07	5.87604e+06	4.29485e+06	1.16047e+07	1.24079e+07	5.28626e+06	8.93983e+06	6.12138e+06	NA	NA	NA	NA	NA	5.34429e+06	6.68584e+06	3.15753e+06	5.9188e+06	3.60135e+06	2.22171e+06	325256	5.75791e+06	5.2323e+06	5.12941e+06	3.03465e+06	1.13548e+07
APOD|P05090	NA	5.76694e+06	5.17089e+06	7.05728e+06	4.82459e+06	5.88308e+06	9.26607e+06	4.91868e+06	6.33914e+06	6.41278e+06	1.26527e+07	8.28359e+06	1.02936e+07	1.03281e+07	NA	NA	NA	NA	NA	6.54478e+06	5.89697e+06	7.44743e+06	5.71129e+06	6.55999e+06	1.00612e+07	7.62739e+06	6.83024e+06	1.08843e+07	1.18571e+07	1.26143e+07	1.39678e+07	5.59925e+06	NA	NA	NA	NA	NA	7.90676e+06	8.83507e+06	4.35963e+06	1.35965e+07	1.00192e+07	6.10878e+06	1.11874e+06	1.55037e+07	1.52022e+07	9.32256e+06	4.98572e+06	8.39909e+06
APOE|P02649	NA	2.32202e+08	1.9964e+08	2.28444e+08	2.32546e+08	1.86009e+08	4.74976e+08	2.09587e+08	1.80772e+08	2.35212e+08	4.03843e+08	3.21689e+08	4.51732e+08	3.21678e+08	NA	NA	NA	NA	NA	2.72106e+08	5.32309e+08	2.71672e+08	2.34037e+08	3.03765e+08	4.00057e+08	2.60077e+08	2.36943e+08	5.05533e+08	4.31281e+08	2.59312e+08	5.7186e+08	2.98123e+08	NA	NA	NA	NA	NA	4.08669e+08	4.66945e+08	3.46929e+08	4.7518e+08	4.34608e+08	2.18456e+08	2.09802e+07	6.11066e+08	5.39241e+08	5.00793e+08	1.91013e+08	7.15576e+08
APOE2|APOE2	NA	364327	55254.5	71223.1	61980.5	55911.5	98806.3	146854	92130.1	2.13401e+06	128894	93494.9	136481	75438.2	NA	NA	NA	NA	NA	182097	84324.5	68343.4	95383.9	58950.5	1.34707e+06	74945.5	122286	92979.4	1.83353e+06	89563.7	120282	70231.7	NA	NA	NA	NA	NA	1.10943e+06	134339	92762.5	114445	54075	49295.5	125040	300709	1.26086e+07	241219	255395	174409
APOE4|APOE4	NA	1.66835e+07	659243	2.04571e+07	1.05191e+06	4.41275e+07	2.06396e+06	1.22452e+06	1.50743e+07	2.49809e+06	3.84326e+07	7.52483e+07	1.68328e+06	1.35385e+06	NA	NA	NA	NA	NA	6.13459e+06	673242	691145	7.25554e+06	8.03505e+06	1.16194e+07	807510	747216	1.13136e+06	1.80901e+06	1.78758e+07	4.04622e+07	684888	NA	NA	NA	NA	NA	1.32848e+07	2.05514e+07	1.23093e+06	2.29315e+06	1.83441e+07	2.4809e+07	701828	6.45746e+07	1.08396e+06	5.49465e+07	1.88707e+07	1.96187e+06
APOF|Q13790	NA	2.91291e+06	2.3015e+06	3.22429e+06	2.15411e+06	4.76625e+06	5.14248e+06	1.84671e+06	2.7307e+06	3.86532e+06	4.4574e+06	5.37615e+06	5.04005e+06	3.27024e+06	NA	NA	NA	NA	NA	2.3494e+06	3.8348e+06	2.08456e+06	2.83936e+06	2.61761e+06	3.09558e+06	2.0068e+06	2.5818e+06	4.95388e+06	3.30367e+06	4.58694e+06	6.66532e+06	2.60074e+06	NA	NA	NA	NA	NA	3.52536e+06	3.49039e+06	2.18521e+06	4.24118e+06	3.96467e+06	2.56008e+06	403631	7.92939e+06	4.46669e+06	3.02599e+06	2.95901e+06	5.95831e+06
APOH|P02749	NA	1.24465e+07	1.49998e+07	1.92241e+07	9.59747e+06	1.41632e+07	2.18554e+07	1.66796e+07	1.70305e+07	3.29118e+07	2.39078e+07	1.70688e+07	1.72295e+07	3.26396e+07	NA	NA	NA	NA	NA	1.71147e+07	7.60785e+06	2.19133e+07	2.01038e+07	1.21769e+07	2.79022e+07	2.35904e+07	1.36644e+07	1.55208e+07	2.75191e+07	2.59046e+07	1.24144e+07	1.79231e+07	NA	NA	NA	NA	NA	1.48921e+07	2.67558e+07	7.41161e+06	1.83667e+07	9.51274e+06	6.1559e+06	1.64776e+06	1.9451e+07	1.85254e+07	5.70137e+06	1.41575e+07	2.07313e+07
APOL1|O14791	NA	7.69436e+06	4.14918e+06	5.56519e+06	1.21564e+07	8.36792e+06	2.51295e+07	4.8908e+06	3.9727e+06	6.56115e+06	9.56654e+06	1.24621e+07	1.01882e+07	6.71219e+06	NA	NA	NA	NA	NA	1.12153e+07	1.73526e+07	8.00184e+06	2.20515e+07	1.07368e+07	2.17151e+07	1.13023e+07	1.2254e+07	2.10901e+07	1.84526e+07	1.32354e+07	2.92355e+07	8.57645e+06	NA	NA	NA	NA	NA	1.47421e+07	1.33312e+07	8.48521e+06	1.501e+07	1.12322e+07	8.84562e+06	1.88181e+06	2.6821e+07	1.86857e+07	2.22866e+07	9.86289e+06	3.34683e+07
APOL2|Q9BQE5	NA	NA	NA	NA	NA	NA	NA	NA	NA	NA	NA	NA	NA	NA	NA	NA	NA	NA	NA	NA	NA	NA	NA	NA	NA	NA	NA	NA	NA	NA	NA	NA	NA	NA	NA	NA	NA	NA	NA	NA	NA	NA	NA	NA	NA	NA	NA	NA	NA
APOM|O95445	NA	1.074e+07	8.48431e+06	9.03971e+06	5.77907e+06	1.45945e+07	2.36959e+07	6.26318e+06	7.2379e+06	9.73831e+06	2.57081e+07	2.0316e+07	2.61695e+07	1.77978e+07	NA	NA	NA	NA	NA	9.39036e+06	1.70042e+07	9.95434e+06	1.31523e+07	1.06658e+07	1.44006e+07	7.39627e+06	9.83111e+06	1.75382e+07	1.1964e+07	1.5277e+07	2.53015e+07	8.31203e+06	NA	NA	NA	NA	NA	1.26363e+07	1.51007e+07	6.41444e+06	1.79316e+07	1.39196e+07	9.7989e+06	899460	3.08823e+07	1.39785e+07	1.75295e+07	1.04673e+07	1.29254e+07
APP|P05067	NA	1.8346e+06	2.2499e+06	2.02132e+06	1.66841e+06	1.20504e+06	3.85049e+06	1.60479e+06	1.136e+06	3.74704e+06	4.61828e+06	1.94324e+06	5.88029e+06	1.24288e+06	NA	NA	NA	NA	NA	1.93375e+06	3.36916e+06	1.11784e+06	2.91024e+06	1.29066e+06	2.0063e+06	2.33045e+06	1.86057e+06	2.14152e+06	2.50045e+06	2.46298e+06	2.65971e+06	2.7677e+06	NA	NA	NA	NA	NA	2.51589e+06	1.51652e+06	1.61165e+06	3.73244e+06	1.31912e+06	1.10243e+06	542730	4.61867e+06	2.3162e+06	1.6993e+06	3.1605e+06	7.21594e+06
APPL1|Q9UKG1	NA	NA	NA	NA	NA	NA	NA	NA	NA	NA	NA	NA	NA	NA	NA	NA	NA	NA	NA	NA	NA	NA	NA	NA	NA	NA	NA	NA	NA	NA	NA	NA	NA	NA	NA	NA	NA	NA	NA	NA	NA	NA	NA	NA	NA	NA	NA	NA	NA
APPL2|Q8NEU8	NA	NA	NA	NA	NA	NA	NA	NA	NA	NA	NA	NA	NA	NA	NA	NA	NA	NA	NA	NA	NA	NA	NA	NA	NA	NA	NA	NA	NA	NA	NA	NA	NA	NA	NA	NA	NA	NA	NA	NA	NA	NA	NA	NA	NA	NA	NA	NA	NA
APRT|P07741	NA	16527.8	17713.1	14323.5	10907.2	12582.9	30058.7	17959	11763.4	21261.9	33711.4	20663	49676.9	11380	NA	NA	NA	NA	NA	48106.6	49679.9	35540.7	81660.4	35206.1	249487	36994.6	48120.6	64342.2	70156.4	62350.4	58146.2	52587.8	NA	NA	NA	NA	NA	10783.8	6431.39	6114.61	14015.2	7709.12	5403.37	1962.07	18696.7	9402.04	7303.65	7618.36	23125.6
AQP1|P29972	NA	NA	NA	NA	NA	NA	NA	NA	NA	NA	NA	NA	NA	NA	NA	NA	NA	NA	NA	NA	NA	NA	NA	NA	NA	NA	NA	NA	NA	NA	NA	NA	NA	NA	NA	NA	NA	NA	NA	NA	NA	NA	NA	NA	NA	NA	NA	NA	NA
ARAP1|Q96P48	NA	33151.7	60801.9	18816.8	17524.9	12189.1	71231.8	15505.4	13332.1	50879	84205.6	25314.6	166062	18278.5	NA	NA	NA	NA	NA	51016.6	35054.5	28470.3	125245	23045.6	62452.4	61340.2	30487.8	42354.8	66250.7	51893.2	69227.6	84229.3	NA	NA	NA	NA	NA	94057.9	62376.7	33220.9	212015	39731.4	43836.3	39162.7	156323	73649.2	53692.1	100547	228877
ARCN1|P48444	NA	143985	175845	79959	100600	74824.3	335772	91317.9	82141.3	273277	292125	156730	519772	74553	NA	NA	NA	NA	NA	145455	116949	80192.1	330896	79897.3	236316	173628	115817	135369	194723	175555	221990	224014	NA	NA	NA	NA	NA	180973	89478	65594.2	292753	61535	77951.6	59863.5	269714	122178	119894	186647	503657
ARF3|P61204	NA	1.35829e+06	2.49577e+06	877670	1.11163e+06	585215	3.18505e+06	813638	723462	2.65566e+06	2.80093e+06	1.38469e+06	5.70309e+06	800314	NA	NA	NA	NA	NA	1.43508e+06	1.12242e+06	943437	3.81697e+06	885903	1.95231e+06	2.15638e+06	1.18581e+06	1.47302e+06	2.16928e+06	1.72046e+06	1.49207e+06	2.07881e+06	NA	NA	NA	NA	NA	1.48712e+06	971128	504873	3.13494e+06	596471	638582	350339	1.89714e+06	1.51388e+06	831945	1.95092e+06	4.04314e+06
ARF4|P18085	NA	159011	245638	108971	147808	77012.5	382965	90711.7	85742.5	277370	292834	183788	571768	108674	NA	NA	NA	NA	NA	230643	155717	137788	568596	148437	370491	360817	154380	207900	297928	248971	260574	334164	NA	NA	NA	NA	NA	191041	119469	53870.2	437938	71012.5	79035.8	37589.8	295439	159526	132215	238738	607221
ARF5|P84085	NA	38862.3	62849.7	28307.3	34437.6	19798.2	88597.6	19820.8	13680.3	78001.6	77969.6	36935.2	152938	17564.8	NA	NA	NA	NA	NA	33179.7	25498.1	24243.2	82566	20927.4	69783.8	54716.5	30458.2	35382.4	50456.1	45305	38413.6	50229.5	NA	NA	NA	NA	NA	64812.9	28495.7	22120.1	111658	31795.5	27427	17221.3	133208	73450.4	41885.7	76220.4	193779
ARF6|P62330	NA	56245.6	83043.9	46658.5	42344.9	36229.2	113698	48312.2	42190.8	107103	136925	72797.5	176837	47288.2	NA	NA	NA	NA	NA	47984	51881.9	40453.9	94480.8	33712.3	82192.3	55665.1	47154.2	62471.3	64131.8	65519.5	59949.2	68400.2	NA	NA	NA	NA	NA	19592.8	12940.8	6732.98	37050.4	8160.06	7362.26	3227.41	25265.4	19123.4	11647.3	17701.8	46133.9
ARFGEF1|Q9Y6D6	NA	41215.3	49301	29064.3	34904	29661	90051.2	28895.4	27008.4	77267.6	75436.5	46680.5	123753	31429.5	NA	NA	NA	NA	NA	48356.5	50840.7	36427.5	87372.4	35797.7	94443.1	53729.2	41151	69990.1	67887.7	67283.2	75128.7	102792	NA	NA	NA	NA	NA	91184.4	74424.8	58370	153143	55201.6	47389.6	26826.8	168779	105133	76100.8	80962.2	229677
ARFGEF2|Q9Y6D5	NA	NA	NA	NA	NA	NA	NA	NA	NA	NA	NA	NA	NA	NA	NA	NA	NA	NA	NA	NA	NA	NA	NA	NA	NA	NA	NA	NA	NA	NA	NA	NA	NA	NA	NA	NA	NA	NA	NA	NA	NA	NA	NA	NA	NA	NA	NA	NA	NA
ARG1|P05089	NA	315237	251981	557102	356957	221987	332965	355467	204145	257443	294115	349557	272179	223780	NA	NA	NA	NA	NA	539203	507974	908350	522208	355776	1.8496e+06	1.603e+06	848271	795192	675638	1.19559e+06	872976	711093	NA	NA	NA	NA	NA	598381	541900	664151	455961	401896	469200	202542	1.01242e+06	1.04451e+06	593487	251549	604592
ARHGAP1|Q07960	NA	125769	152174	103040	104675	79727	284065	91153.8	103629	266424	313602	145724	455271	115316	NA	NA	NA	NA	NA	66060	82672.7	40650.1	134225	52808.1	130123	89815.5	59528.9	78213.9	97040.9	68540.5	102944	92635.6	NA	NA	NA	NA	NA	132587	96809.7	62535.1	185378	77034.2	67200.9	42533.6	246414	119022	107546	130280	322405
ARHGAP10|A1A4S6	NA	130514	174977	100055	109367	89480.9	319465	96792.1	93300.6	232823	309283	221632	454270	100503	NA	NA	NA	NA	NA	65631.9	38326.6	42982.6	140478	43094.5	93539.1	85165	62643.8	62520.9	102928	96798.5	107378	107689	NA	NA	NA	NA	NA	67328.5	63494.1	39999.5	117239	47794.1	35912.6	18431	128119	78994	59742.4	64389.1	155853
ARHGAP15|Q53QZ3	NA	NA	NA	NA	NA	NA	NA	NA	NA	NA	NA	NA	NA	NA	NA	NA	NA	NA	NA	0	0	0	0	0	0	0	0	0	0	0	0	0	NA	NA	NA	NA	NA	NA	NA	NA	NA	NA	NA	NA	NA	NA	NA	NA	NA
ARHGAP17|Q68EM7	NA	31109.4	43309.7	21359.9	21379.5	20256.8	65995.7	20690.5	20264.8	69590.1	66773.2	29622.6	137323	21969.4	NA	NA	NA	NA	NA	NA	NA	NA	NA	NA	NA	NA	NA	NA	NA	NA	NA	NA	NA	NA	NA	NA	NA	19523.1	24636.2	19809.4	58819.3	15010.4	14499.1	2684.13	33629.3	18928	30931.8	35548.7	47304.9
ARHGAP18|Q8N392	NA	1.5717e+06	2.28807e+06	1.01237e+06	1.25439e+06	694219	3.98979e+06	843006	882669	3.80189e+06	3.74529e+06	1.81441e+06	6.05397e+06	944474	NA	NA	NA	NA	NA	1.72303e+06	1.11714e+06	939676	3.8285e+06	848796	1.96023e+06	2.13385e+06	1.4933e+06	1.53215e+06	2.61013e+06	2.2173e+06	2.05563e+06	2.98667e+06	NA	NA	NA	NA	NA	1.84198e+06	887304	524522	3.58615e+06	521402	650552	398894	3.02023e+06	1.64695e+06	962491	2.27648e+06	5.79594e+06
ARHGAP25|P42331	NA	NA	NA	NA	NA	NA	NA	NA	NA	NA	NA	NA	NA	NA	NA	NA	NA	NA	NA	4526.44	4742.71	3199.7	8771.57	4740.68	7247.52	7101.02	5775.61	5933.81	5138.61	6425.33	5980.98	6383.19	NA	NA	NA	NA	NA	NA	NA	NA	NA	NA	NA	NA	NA	NA	NA	NA	NA
ARHGAP32|A7KAX9	NA	NA	NA	NA	NA	NA	NA	NA	NA	NA	NA	NA	NA	NA	NA	NA	NA	NA	NA	NA	NA	NA	NA	NA	NA	NA	NA	NA	NA	NA	NA	NA	NA	NA	NA	NA	NA	NA	NA	NA	NA	NA	NA	NA	NA	NA	NA	NA	NA
ARHGAP35|Q9NRY4	NA	10279.9	14224.3	7702.79	8731.8	5209.33	23988.8	5348.58	5967.89	20019.4	29581.6	11673.4	49952.5	5948.54	NA	NA	NA	NA	NA	NA	NA	NA	NA	NA	NA	NA	NA	NA	NA	NA	NA	NA	NA	NA	NA	NA	NA	NA	NA	NA	NA	NA	NA	NA	NA	NA	NA	NA	NA
ARHGAP4|P98171	NA	115346	135571	74651	94651.6	75330.5	246502	75246.4	64381.9	218229	237054	125203	396498	73713.9	NA	NA	NA	NA	NA	84598.6	72246.6	44702	176905	50952.2	98722.9	79167	79683.7	79243.2	125239	104706	128075	129279	NA	NA	NA	NA	NA	111007	52487.8	40184.1	182510	39982.9	48035.1	23901.2	182492	79297.6	68839.5	111447	337101
ARHGAP45|Q92619	NA	923532	1.35094e+06	676561	745762	388726	2.41254e+06	516052	490648	1.89187e+06	2.38853e+06	1.14189e+06	4.04772e+06	510784	NA	NA	NA	NA	NA	1.27351e+06	872108	664832	2.45647e+06	655690	1.33136e+06	1.67467e+06	991349	1.1743e+06	1.85388e+06	1.52783e+06	1.91763e+06	2.12998e+06	NA	NA	NA	NA	NA	1.22e+06	722486	483907	2.07649e+06	468213	499862	425685	1.86174e+06	1.19796e+06	753738	1.33885e+06	3.86394e+06
ARHGAP6|O43182	NA	609321	857373	399502	507285	301268	1.40502e+06	322592	329383	1.26152e+06	1.48935e+06	705582	2.37965e+06	378247	NA	NA	NA	NA	NA	1.10383e+06	969541	829593	2.34623e+06	933148	1.44049e+06	1.39399e+06	969853	1.28165e+06	1.59874e+06	1.5963e+06	1.8589e+06	1.88475e+06	NA	NA	NA	NA	NA	908678	460211	290641	1.78443e+06	318737	385119	242150	1.49632e+06	807291	570147	969746	2.78763e+06
ARHGDIA|P52565	NA	35652.4	30691.8	38222.1	30110.4	31598.1	60396.7	24572.2	27333.7	48502.6	57812.6	57186.6	68783.8	30032.6	NA	NA	NA	NA	NA	31498.3	34087.3	26221.4	60534.8	22246.3	132530	43999.2	28850.5	40148.7	45549.4	41643.7	43689.8	39117	NA	NA	NA	NA	NA	55595.7	46912	36305.7	72019.9	35924.6	36735.8	18676.3	115702	55461.9	58708.6	45237.6	112809
ARHGDIB|P52566	NA	93689.5	108148	81299.1	85030.8	66021.9	197102	67640.7	61627.1	161373	219127	109789	288797	67663.4	NA	NA	NA	NA	NA	127727	88166.9	74151.9	330830	82025.3	193455	152841	86186.5	99638	210157	138252	128163	179971	NA	NA	NA	NA	NA	87398	48538.6	42380.7	145240	34764.1	44407.1	53656.6	158676	78534	64224.5	79976.9	274484
ARHGEF1|Q92888	NA	53169	77564.6	43683.8	38668.7	37401	97419.3	41385.5	43846.2	100694	118705	65807.2	215747	39657.8	NA	NA	NA	NA	NA	66610.4	72676.9	47110.4	156085	43204.2	93552	99456.7	58784.1	82056.8	100883	83729.1	128032	118071	NA	NA	NA	NA	NA	74722.5	47586.6	34118.4	118188	41228.8	36291.4	20882.2	118154	63774.4	49206.6	64577.3	150298
ARHGEF12|Q9NZN5	NA	8023.14	13126.7	6909.09	5527.87	6774.55	19129.9	6739.48	7304.07	15325	29415.8	9558.86	43098.1	6286.46	NA	NA	NA	NA	NA	3144.16	3645.85	2470.57	5645.46	2015.25	4730.35	4043.21	1936.87	3617.4	3161.6	4151.72	4533.04	3779.14	NA	NA	NA	NA	NA	3634.76	2890.3	954.613	8547.45	2358.18	894.028	1301.21	7632.36	2842.89	3010.23	3949.71	10228.9
ARHGEF2|Q92974	NA	NA	NA	NA	NA	NA	NA	NA	NA	NA	NA	NA	NA	NA	NA	NA	NA	NA	NA	NA	NA	NA	NA	NA	NA	NA	NA	NA	NA	NA	NA	NA	NA	NA	NA	NA	NA	NA	NA	NA	NA	NA	NA	NA	NA	NA	NA	NA	NA
ARHGEF6|Q15052	NA	128092	85850.1	85368.4	127397	155631	196745	121887	116720	139635	160489	154602	181568	164547	NA	NA	NA	NA	NA	87167.7	115972	77128.2	114595	79253.4	125446	74997.2	103937	135429	107433	117416	135309	106759	NA	NA	NA	NA	NA	70873.5	63992	69877.5	103189	68333.7	53943.7	35695	127019	88152.8	71520.7	56792.9	110599
ARHGEF7|Q14155	NA	19935.8	24515.1	23413.9	25027	24514.4	38509	20552.3	27043.6	37979.5	28828.3	26904.8	39545.3	31609.8	NA	NA	NA	NA	NA	NA	NA	NA	NA	NA	NA	NA	NA	NA	NA	NA	NA	NA	NA	NA	NA	NA	NA	NA	NA	NA	NA	NA	NA	NA	NA	NA	NA	NA	NA
ARID4B|Q4LE39	NA	53715.5	50470	59073.3	49289.1	64415.2	85726.5	58829.4	64237.6	75718.5	85297.1	62195.2	89882.9	63735.5	NA	NA	NA	NA	NA	33055.4	50443.5	34488.7	44854.9	29106.9	42841	26542.7	36782.4	52999.5	37946.6	44613.9	56420.5	36159.3	NA	NA	NA	NA	NA	28819.3	27713.3	26595.6	36258.9	32268.6	20000.3	16152.8	54547.8	34489.3	28569.3	20374.3	42715.2
ARL1|P40616	NA	NA	NA	NA	NA	NA	NA	NA	NA	NA	NA	NA	NA	NA	NA	NA	NA	NA	NA	NA	NA	NA	NA	NA	NA	NA	NA	NA	NA	NA	NA	NA	NA	NA	NA	NA	NA	8863.7	5678.02	5459.77	16240.2	5684.01	6200.38	1827.71	22692.4	11403	9097.98	8624.61	30872.3
ARL3|P36405	NA	1755.96	2078.86	731.398	1855.64	0	4606.22	1196.29	0	5263.48	3100.04	1898.46	4420.06	1996.49	NA	NA	NA	NA	NA	NA	NA	NA	NA	NA	NA	NA	NA	NA	NA	NA	NA	NA	NA	NA	NA	NA	NA	NA	NA	NA	NA	NA	NA	NA	NA	NA	NA	NA	NA
ARL6|Q9H0F7	NA	NA	NA	NA	NA	NA	NA	NA	NA	NA	NA	NA	NA	NA	NA	NA	NA	NA	NA	NA	NA	NA	NA	NA	NA	NA	NA	NA	NA	NA	NA	NA	NA	NA	NA	NA	NA	NA	NA	NA	NA	NA	NA	NA	NA	NA	NA	NA	NA
ARL6IP5|O75915	NA	NA	NA	NA	NA	NA	NA	NA	NA	NA	NA	NA	NA	NA	NA	NA	NA	NA	NA	12262.5	11478.7	9966.06	20275.7	9568.01	16666.7	10940.5	14824.8	13307.7	21911.6	22061.1	13548.7	17096.6	NA	NA	NA	NA	NA	12144.6	7009.25	5910.8	13377.4	5465.09	6874.26	3416.27	22952.5	10417.5	12964.9	11752.8	29073.6
ARL8A|Q96BM9	NA	26257.7	42034.8	14325.8	18294.8	10742.1	55362.8	15660.7	11109.7	46054.6	47965.3	28614.1	93837.8	16209.8	NA	NA	NA	NA	NA	67909.6	66364.5	39483.5	178868	35977.7	96344.3	98151.8	64187.3	59061.1	95308	86560.3	68593.3	115517	NA	NA	NA	NA	NA	57068.7	27025	16121.6	84876.2	15510.7	18916.6	30266.8	70514	42124.1	25016.4	68947	228464
ARL8B|Q9NVJ2	NA	82326	131833	50539.2	71674.2	37197.1	179455	42037.1	39740.7	150226	151302	98471.7	307372	47523.7	NA	NA	NA	NA	NA	94317.7	103584	69629.6	235181	66624.1	193354	119307	94914.3	112173	148369	148077	118053	127371	NA	NA	NA	NA	NA	113726	80830.8	64154.7	164812	69827.1	65361.9	32717.8	188469	105049	90081.1	109503	282049
ARMCX3|Q9UH62	NA	NA	NA	NA	NA	NA	NA	NA	NA	NA	NA	NA	NA	NA	NA	NA	NA	NA	NA	NA	NA	NA	NA	NA	NA	NA	NA	NA	NA	NA	NA	NA	NA	NA	NA	NA	NA	NA	NA	NA	NA	NA	NA	NA	NA	NA	NA	NA	NA
ARMH4|Q86TY3	NA	NA	NA	NA	NA	NA	NA	NA	NA	NA	NA	NA	NA	NA	NA	NA	NA	NA	NA	NA	NA	NA	NA	NA	NA	NA	NA	NA	NA	NA	NA	NA	NA	NA	NA	NA	NA	NA	NA	NA	NA	NA	NA	NA	NA	NA	NA	NA	NA
ARPC1A|Q92747	NA	22284.6	22910.9	18109.1	19614.9	16308.6	37427	20087.1	24330.8	39212.5	34958.1	27418.2	50989	21869.3	NA	NA	NA	NA	NA	NA	NA	NA	NA	NA	NA	NA	NA	NA	NA	NA	NA	NA	NA	NA	NA	NA	NA	NA	NA	NA	NA	NA	NA	NA	NA	NA	NA	NA	NA
ARPC1B|O15143	NA	511057	650022	378754	398100	230447	1.38385e+06	341001	270787	1.15279e+06	1.16034e+06	583082	1.65687e+06	318195	NA	NA	NA	NA	NA	360759	316795	298068	715382	184181	446984	477817	341894	339796	491565	548106	450902	533152	NA	NA	NA	NA	NA	269639	150063	87145.7	499989	85293.6	100260	99340.4	488007	221198	166403	313970	820704
ARPC2|O15144	NA	480829	604571	353950	369871	289991	1.25549e+06	360044	337285	1.0618e+06	1.06715e+06	531154	1.54271e+06	338713	NA	NA	NA	NA	NA	316546	279895	184402	661817	182957	740850	438215	247166	326534	444761	394515	368687	441589	NA	NA	NA	NA	NA	245462	157486	106265	458221	108432	121744	93839.5	442558	243625	155409	247384	639919
ARPC3|O15145	NA	161297	201864	123623	109627	91556.3	366377	99585.5	84634.3	349216	307254	175117	483763	92143.1	NA	NA	NA	NA	NA	90930.2	70201.1	51733.7	237794	40536.1	269525	155498	67750	82895.3	141623	122218	88022.2	144885	NA	NA	NA	NA	NA	108960	63899.2	46812.7	184458	42679.1	42907.9	46136.7	183153	96252.9	60507.9	114371	302394
ARPC4|P59998	NA	386880	508848	248037	267007	168512	1.02691e+06	267806	212001	835140	830826	385040	1.30207e+06	209361	NA	NA	NA	NA	NA	352004	345256	213714	729003	199750	904054	502490	276762	360336	488340	408938	459940	497048	NA	NA	NA	NA	NA	453930	405980	245468	706942	303968	200708	92987.6	745334	471564	432733	322958	1.09699e+06
ARPC5|O15511	NA	78508.7	93607.2	55757.9	54833.8	34389.9	187871	56319.6	48094	170894	151311	77157.4	238149	42413	NA	NA	NA	NA	NA	49324.2	47281	34470	85008.9	31647.8	86987.7	60722.1	47191	54361.5	64890.2	64631.1	74430.8	63377.8	NA	NA	NA	NA	NA	118612	79739.5	60776.6	219255	54002	62359.4	55119.8	206290	116679	79233.5	136625	280449
ARPC5L|Q9BPX5	NA	25488.6	33568.6	18371	18814.5	18814.4	47755.3	19996.2	20951.7	55731.1	49564.1	25475	90558.8	22323.6	NA	NA	NA	NA	NA	16819.5	16351.2	13816.2	40207	8330.99	95409.9	25118.3	14828.3	18859.9	21919.8	20553.6	20693.7	24919.5	NA	NA	NA	NA	NA	NA	NA	NA	NA	NA	NA	NA	NA	NA	NA	NA	NA
ARPIN|Q7Z6K5	NA	11223.2	11995.5	11162.8	10671.9	13835.5	19163.5	11287.5	13592.5	16421.6	14510.6	16139.2	17217.8	19176	NA	NA	NA	NA	NA	10978.9	14379.2	10567.7	11025.4	9021.18	17376.2	8724.87	12124.4	16527.7	11222.1	16519.9	15658.2	12756.8	NA	NA	NA	NA	NA	9396.74	10100.5	9648.88	13177	9449.01	6464.37	4518.88	20516.6	10002.7	10453.7	8811.36	11686.7
ARPP19|P56211	NA	4431	8717.53	2993	2935.32	1573.62	14296.7	3711.23	2734.43	14770.8	10618.9	5646.13	13862.8	4168.68	NA	NA	NA	NA	NA	8761.49	8695.96	5469.48	15791.6	6630.47	11853.3	10356	7111.26	10791.5	12181.2	12028.7	10343	10991.1	NA	NA	NA	NA	NA	59079.1	42849.2	29261.9	114980	30949.2	33512.5	14518.6	116049	55911.3	52729.9	68747.6	122126
ARR3|P36575	NA	86547.9	121995	66090.4	75553.6	39651.8	215255	44891.2	54068.9	187731	200603	94531.3	363450	58923.4	NA	NA	NA	NA	NA	65829.1	57972.1	36906.6	121660	42459.3	84356.3	77495	48879.2	72475.9	101694	75727	100572	102920	NA	NA	NA	NA	NA	67612.8	42342.7	31212.1	131971	29750.8	32796.2	14497.4	116639	68810.5	49572.7	72489.4	211521
ARRB1|P49407	NA	821073	1.1876e+06	563814	722881	420047	2.07455e+06	549407	483912	1.84605e+06	1.79123e+06	940580	3.42952e+06	582788	NA	NA	NA	NA	NA	479867	359994	264341	974041	257828	615764	602119	351083	439677	744229	553952	672431	806776	NA	NA	NA	NA	NA	695644	380153	262524	1.37006e+06	262083	309085	142564	1.15696e+06	622988	457788	684761	2.18475e+06
ARRB2|P32121	NA	10736.3	18026.7	10620.4	7847.39	7789.29	33158.3	11093.8	5214.27	27554.6	30744.1	11113.5	55380.4	6534.89	NA	NA	NA	NA	NA	8281.22	7385.23	4070.67	16179.3	5136.13	9317.82	9888.5	5339.92	5663.62	8888.61	10006.6	12893.2	10857.2	NA	NA	NA	NA	NA	16330.2	6879.49	7021.26	34780.9	4965.64	5348.79	2364.94	30055.4	12773.5	9333.88	16131.8	34405.5
ARSG|Q96EG1	NA	NA	NA	NA	NA	NA	NA	NA	NA	NA	NA	NA	NA	NA	NA	NA	NA	NA	NA	3034.41	2766.25	2586.99	5883.28	1765.36	4665.86	3784.12	4247.07	3663.07	3909.5	4187.17	7278.43	4006.82	NA	NA	NA	NA	NA	NA	NA	NA	NA	NA	NA	NA	NA	NA	NA	NA	NA
ASAH1|Q13510	NA	28292.1	21411.1	21231.9	52106.7	18527.4	36081	41613.1	27050	31759.7	28678.4	30176.8	31254.7	24246.2	NA	NA	NA	NA	NA	97017.6	102209	171260	127619	64280.6	307974	262569	151804	133120	106302	118069	172886	118633	NA	NA	NA	NA	NA	54446.6	41085.7	54413.2	44215.9	37592.2	37836.3	19850.9	72335.3	100835	55694.2	23560.1	67969
ASAP1|Q9ULH1	NA	296231	440543	205206	201358	157891	821238	200708	172111	722150	760328	353263	1.28855e+06	174013	NA	NA	NA	NA	NA	176448	135167	88697	410813	97695.7	201193	236563	119860	160804	228444	210247	218638	268145	NA	NA	NA	NA	NA	206742	111862	72913.3	384536	74402.2	73273.2	58919.3	334200	111248	114839	203164	573010
ASAP2|O43150	NA	3353.4	8814.71	2250.13	1903.75	1277.3	12658.2	1972.29	1515.04	7845.27	13419.8	2988.96	23979.3	1733.4	NA	NA	NA	NA	NA	4765.31	2659.65	5682.11	6440.89	6677.12	6068.83	5172.97	7568.78	8495.6	5519.39	5165.43	7978.84	4429.85	NA	NA	NA	NA	NA	24612.1	21286.1	18951.7	33300.4	16965.5	16355.3	8748.13	40807.5	25732.5	23097.9	20455.1	45609.8
ASGR2|P07307	NA	NA	NA	NA	NA	NA	NA	NA	NA	NA	NA	NA	NA	NA	NA	NA	NA	NA	NA	59594.2	108442	66069.9	133686	55454.2	75873.9	47383	80649.9	85772.8	52995.8	72227.3	60594	66885.6	NA	NA	NA	NA	NA	89716.4	42624.8	58768.5	236852	83765.3	61244.8	7825.17	106179	90565	56126.2	74248	74949.6
ASNA1|O43681	NA	NA	NA	NA	NA	NA	NA	NA	NA	NA	NA	NA	NA	NA	NA	NA	NA	NA	NA	NA	NA	NA	NA	NA	NA	NA	NA	NA	NA	NA	NA	NA	NA	NA	NA	NA	NA	NA	NA	NA	NA	NA	NA	NA	NA	NA	NA	NA	NA
ASPH|Q12797	NA	401744	350278	460503	346707	584318	685261	485619	425991	550144	605276	537638	596091	554532	NA	NA	NA	NA	NA	276143	394894	234985	329723	352134	362261	281315	360603	428294	328752	371393	397074	327624	NA	NA	NA	NA	NA	556065	464370	496043	734009	626658	418368	86858.4	1.11697e+06	625269	629054	363720	881770
ASPN|Q9BXN1	NA	985912	882124	1.17445e+06	716741	1.55061e+06	1.70244e+06	1.05309e+06	1.3581e+06	1.50801e+06	2.0711e+06	1.23553e+06	1.52155e+06	1.25291e+06	NA	NA	NA	NA	NA	899809	1.28724e+06	686343	1.11982e+06	1.21202e+06	870546	706887	1.221e+06	1.70277e+06	1.02459e+06	1.17493e+06	1.53319e+06	1.04031e+06	NA	NA	NA	NA	NA	993988	846808	856158	1.41009e+06	1.19202e+06	646087	137985	2.02547e+06	1.00304e+06	1.10225e+06	627006	1.57499e+06
ASPRV1|Q53RT3	NA	40054.7	87715.7	23461.3	27814.5	18990.2	26368.1	21701.4	15545	20423.2	22596.7	28736.8	23758.9	14783	NA	NA	NA	NA	NA	51313.4	48547.4	46516.8	60092.4	44622.3	448992	105774	75187.6	79363.4	77043.7	61420.9	68200.7	62458.8	NA	NA	NA	NA	NA	24192.9	14579.6	10455.2	15786.6	8155.56	10027.5	3914.09	20461	13990.4	15964.5	5894.59	15565.5
ATAD3A|Q9NVI7	NA	NA	NA	NA	NA	NA	NA	NA	NA	NA	NA	NA	NA	NA	NA	NA	NA	NA	NA	NA	NA	NA	NA	NA	NA	NA	NA	NA	NA	NA	NA	NA	NA	NA	NA	NA	NA	NA	NA	NA	NA	NA	NA	NA	NA	NA	NA	NA	NA
ATE1|O95260	NA	67069.9	105349	49944.3	57777.6	37615	171240	46261.9	45675.5	147379	152023	90437.8	270646	52770	NA	NA	NA	NA	NA	61875.9	81129.6	40814.7	116721	45127.6	75866.6	75784.5	56292.4	92022.4	95165	74697.4	102858	100169	NA	NA	NA	NA	NA	39977.2	24359.7	18331.5	70111.2	22388.6	20669.3	9459.93	80362.4	35569	37116.9	47584.2	95302.6
ATF1|P18846	NA	33422.5	27667.9	38027.3	25860.8	42376.8	44249.2	36280.4	37450.2	45003.7	49247	42070	52280.4	39803	NA	NA	NA	NA	NA	25498.9	36347.9	23824.4	31179.5	26973.3	35230.9	21169.6	29070.2	42650.8	33433.4	41112.6	46826.7	32725.7	NA	NA	NA	NA	NA	23236.5	19464.5	20845.8	31844.1	22581.4	14636.6	14196.8	39205.3	29087.3	21607	18064	30882.7
ATF6|P18850	NA	NA	NA	NA	NA	NA	NA	NA	NA	NA	NA	NA	NA	NA	NA	NA	NA	NA	NA	NA	NA	NA	NA	NA	NA	NA	NA	NA	NA	NA	NA	NA	NA	NA	NA	NA	NA	NA	NA	NA	NA	NA	NA	NA	NA	NA	NA	NA	NA
ATF6B|Q99941	NA	218826	220399	255191	178194	233809	376637	213207	266225	351057	337839	272754	350978	283664	NA	NA	NA	NA	NA	209146	568439	180172	269776	202815	260786	218070	214330	338565	235674	358210	265684	183126	NA	NA	NA	NA	NA	197180	235305	184620	356029	188456	160469	13997.4	361460	190534	195475	145577	341022
ATG12|O94817	NA	NA	NA	NA	NA	NA	NA	NA	NA	NA	NA	NA	NA	NA	NA	NA	NA	NA	NA	NA	NA	NA	NA	NA	NA	NA	NA	NA	NA	NA	NA	NA	NA	NA	NA	NA	NA	NA	NA	NA	NA	NA	NA	NA	NA	NA	NA	NA	NA
ATG2A|Q2TAZ0	NA	4072.62	4474.05	2695.82	4254.24	2650.64	6872.48	2013.46	1459.49	4774.29	7269.81	3072.94	13520	4068.68	NA	NA	NA	NA	NA	NA	NA	NA	NA	NA	NA	NA	NA	NA	NA	NA	NA	NA	NA	NA	NA	NA	NA	NA	NA	NA	NA	NA	NA	NA	NA	NA	NA	NA	NA
ATG3|Q9NT62	NA	NA	NA	NA	NA	NA	NA	NA	NA	NA	NA	NA	NA	NA	NA	NA	NA	NA	NA	NA	NA	NA	NA	NA	NA	NA	NA	NA	NA	NA	NA	NA	NA	NA	NA	NA	NA	NA	NA	NA	NA	NA	NA	NA	NA	NA	NA	NA	NA
ATG4C|Q96DT6	NA	NA	NA	NA	NA	NA	NA	NA	NA	NA	NA	NA	NA	NA	NA	NA	NA	NA	NA	NA	NA	NA	NA	NA	NA	NA	NA	NA	NA	NA	NA	NA	NA	NA	NA	NA	NA	NA	NA	NA	NA	NA	NA	NA	NA	NA	NA	NA	NA
ATG5|Q9H1Y0	NA	NA	NA	NA	NA	NA	NA	NA	NA	NA	NA	NA	NA	NA	NA	NA	NA	NA	NA	NA	NA	NA	NA	NA	NA	NA	NA	NA	NA	NA	NA	NA	NA	NA	NA	NA	NA	NA	NA	NA	NA	NA	NA	NA	NA	NA	NA	NA	NA
ATG7|O95352	NA	NA	NA	NA	NA	NA	NA	NA	NA	NA	NA	NA	NA	NA	NA	NA	NA	NA	NA	NA	NA	NA	NA	NA	NA	NA	NA	NA	NA	NA	NA	NA	NA	NA	NA	NA	NA	NA	NA	NA	NA	NA	NA	NA	NA	NA	NA	NA	NA
ATG9A|Q7Z3C6	NA	NA	NA	NA	NA	NA	NA	NA	NA	NA	NA	NA	NA	NA	NA	NA	NA	NA	NA	NA	NA	NA	NA	NA	NA	NA	NA	NA	NA	NA	NA	NA	NA	NA	NA	NA	NA	NA	NA	NA	NA	NA	NA	NA	NA	NA	NA	NA	NA
ATIC|P31939	NA	NA	NA	NA	NA	NA	NA	NA	NA	NA	NA	NA	NA	NA	NA	NA	NA	NA	NA	NA	NA	NA	NA	NA	NA	NA	NA	NA	NA	NA	NA	NA	NA	NA	NA	NA	NA	NA	NA	NA	NA	NA	NA	NA	NA	NA	NA	NA	NA
ATL1|Q8WXF7	NA	NA	NA	NA	NA	NA	NA	NA	NA	NA	NA	NA	NA	NA	NA	NA	NA	NA	NA	NA	NA	NA	NA	NA	NA	NA	NA	NA	NA	NA	NA	NA	NA	NA	NA	NA	NA	NA	NA	NA	NA	NA	NA	NA	NA	NA	NA	NA	NA
ATL3|Q6DD88	NA	14651.6	10593.1	14395.3	10482.4	9838.97	16722.2	12671.7	12539.7	15620.8	17116.9	12497.7	21438.1	11799.8	NA	NA	NA	NA	NA	17306.5	35267.1	20182.9	27600.8	18446.8	33208.3	21157.4	25128.2	46563.6	44953.9	34899.3	34279.8	27536.2	NA	NA	NA	NA	NA	18802.1	19507.8	17473	23451.8	13964.2	13187	1824.23	52787.9	26298	27375.8	15052.1	32287.7
ATP1A1|P05023	NA	NA	NA	NA	NA	NA	NA	NA	NA	NA	NA	NA	NA	NA	NA	NA	NA	NA	NA	40535.2	60242.3	38259.3	67421.4	31480.5	95176.6	64062.3	58795.6	63974.7	59091.4	74149.8	70607	51923.2	NA	NA	NA	NA	NA	NA	NA	NA	NA	NA	NA	NA	NA	NA	NA	NA	NA
ATP2A2|P16615	NA	NA	NA	NA	NA	NA	NA	NA	NA	NA	NA	NA	NA	NA	NA	NA	NA	NA	NA	62627.9	76672.6	47365.8	115981	54282.3	133072	63881.1	69161.1	89571.6	80163.9	94379.9	95297.3	80835.5	NA	NA	NA	NA	NA	41163.4	36049.4	33722.8	56785	27376.5	28279.9	22107.7	74439.1	41333.7	39399.2	38680.7	121134
ATP2A3|Q93084	NA	114733	191590	72120.4	116610	45978.5	300091	58125.3	63998.6	231356	133595	138548	113180	60622.2	NA	NA	NA	NA	NA	205620	133401	104131	512643	119624	325236	230457	196707	164847	375563	385493	198966	323939	NA	NA	NA	NA	NA	210626	111772	80719.5	275738	68347.1	83547.7	100794	395833	179765	130371	187110	956522
ATP2B4|P23634	NA	NA	NA	NA	NA	NA	NA	NA	NA	NA	NA	NA	NA	NA	NA	NA	NA	NA	NA	NA	NA	NA	NA	NA	NA	NA	NA	NA	NA	NA	NA	NA	NA	NA	NA	NA	NA	NA	NA	NA	NA	NA	NA	NA	NA	NA	NA	NA	NA
ATP2C1|P98194	NA	NA	NA	NA	NA	NA	NA	NA	NA	NA	NA	NA	NA	NA	NA	NA	NA	NA	NA	NA	NA	NA	NA	NA	NA	NA	NA	NA	NA	NA	NA	NA	NA	NA	NA	NA	NA	NA	NA	NA	NA	NA	NA	NA	NA	NA	NA	NA	NA
ATP5F1A|P25705	NA	328652	479506	272766	266327	285864	598688	294994	362959	591758	365749	350983	439802	322538	NA	NA	NA	NA	NA	321962	254170	202807	740011	176738	1.1713e+06	441695	288937	267229	443143	422796	334276	450409	NA	NA	NA	NA	NA	427059	357209	338940	643436	253125	275317	211490	663859	430054	246293	447299	875774
ATP5F1B|P06576	NA	17350.4	19336.8	15495.4	18055	10904.7	34267.9	16647.1	15230.5	25354	16355.5	19534.6	21007.3	13908.8	NA	NA	NA	NA	NA	95903.5	141622	99185.4	207842	99711	323033	141440	117586	186106	159913	191066	202549	135966	NA	NA	NA	NA	NA	97753.6	76702.3	77127.6	141064	66606.2	67068.4	66140.6	151909	102098	73244.2	90661.5	205424
ATP5F1C|P36542	NA	NA	NA	NA	NA	NA	NA	NA	NA	NA	NA	NA	NA	NA	NA	NA	NA	NA	NA	0	0	0	0	0	0	0	0	0	0	0	0	0	NA	NA	NA	NA	NA	0	0	0	0	0	0	0	0	0	0	0	0
ATP5F1D|P30049	NA	NA	NA	NA	NA	NA	NA	NA	NA	NA	NA	NA	NA	NA	NA	NA	NA	NA	NA	NA	NA	NA	NA	NA	NA	NA	NA	NA	NA	NA	NA	NA	NA	NA	NA	NA	NA	NA	NA	NA	NA	NA	NA	NA	NA	NA	NA	NA	NA
ATP5ME|P56385	NA	NA	NA	NA	NA	NA	NA	NA	NA	NA	NA	NA	NA	NA	NA	NA	NA	NA	NA	NA	NA	NA	NA	NA	NA	NA	NA	NA	NA	NA	NA	NA	NA	NA	NA	NA	NA	16578	11446.7	14788.7	20218.9	12599.6	10643.6	7267.79	32318.6	24058.3	17546.2	14489.7	30053.6
ATP5MF|P56134	NA	NA	NA	NA	NA	NA	NA	NA	NA	NA	NA	NA	NA	NA	NA	NA	NA	NA	NA	NA	NA	NA	NA	NA	NA	NA	NA	NA	NA	NA	NA	NA	NA	NA	NA	NA	NA	NA	NA	NA	NA	NA	NA	NA	NA	NA	NA	NA	NA
ATP5MG|O75964	NA	NA	NA	NA	NA	NA	NA	NA	NA	NA	NA	NA	NA	NA	NA	NA	NA	NA	NA	1942.49	981.217	0	3966.23	1178.7	8306.77	3417.82	2141.09	1639.04	3460.8	1870.95	1439.14	3573.99	NA	NA	NA	NA	NA	11024.2	9005.57	6728.72	14482.5	8656.97	6030.6	1367.26	21643.2	12774.8	13603.6	6356.67	12900.9
ATP5PB|P24539	NA	NA	NA	NA	NA	NA	NA	NA	NA	NA	NA	NA	NA	NA	NA	NA	NA	NA	NA	NA	NA	NA	NA	NA	NA	NA	NA	NA	NA	NA	NA	NA	NA	NA	NA	NA	NA	NA	NA	NA	NA	NA	NA	NA	NA	NA	NA	NA	NA
ATP5PD|O75947	NA	NA	NA	NA	NA	NA	NA	NA	NA	NA	NA	NA	NA	NA	NA	NA	NA	NA	NA	NA	NA	NA	NA	NA	NA	NA	NA	NA	NA	NA	NA	NA	NA	NA	NA	NA	NA	NA	NA	NA	NA	NA	NA	NA	NA	NA	NA	NA	NA
ATP5PF|P18859	NA	NA	NA	NA	NA	NA	NA	NA	NA	NA	NA	NA	NA	NA	NA	NA	NA	NA	NA	NA	NA	NA	NA	NA	NA	NA	NA	NA	NA	NA	NA	NA	NA	NA	NA	NA	NA	NA	NA	NA	NA	NA	NA	NA	NA	NA	NA	NA	NA
ATP5PO|P48047	NA	NA	NA	NA	NA	NA	NA	NA	NA	NA	NA	NA	NA	NA	NA	NA	NA	NA	NA	NA	NA	NA	NA	NA	NA	NA	NA	NA	NA	NA	NA	NA	NA	NA	NA	NA	NA	NA	NA	NA	NA	NA	NA	NA	NA	NA	NA	NA	NA
ATP6AP1|Q15904	NA	NA	NA	NA	NA	NA	NA	NA	NA	NA	NA	NA	NA	NA	NA	NA	NA	NA	NA	7190.4	6549.3	4004.52	7930.84	5777.56	11130.5	7610.49	6429.02	7392.38	9919.52	9375.73	5813.11	8593.44	NA	NA	NA	NA	NA	9417.67	6052.14	6910.99	13691.1	5832.99	5906.06	2700.78	19017.5	10079.1	7919.01	7853.87	32151
ATP6AP2|O75787	NA	19492.9	16642.8	30444.7	19084.9	29711.8	31237.8	21660.4	25215.1	28519.1	38365.9	25320	37087.5	23598.2	NA	NA	NA	NA	NA	54494.3	105353	56003.4	82866.1	60060.4	81440.3	56922.7	59736.7	93535.2	75667.8	76565.9	87353.2	54244.7	NA	NA	NA	NA	NA	NA	NA	NA	NA	NA	NA	NA	NA	NA	NA	NA	NA
ATP6V0A1|Q93050	NA	22589.2	21046.8	24628	17330.6	24405.2	40630.2	26847.4	25854.3	33950.1	29622	26784.9	39047.8	29363	NA	NA	NA	NA	NA	15606	16003.4	14962.8	20930.2	15576.3	23001.9	13610.7	20629.9	21361.8	19019.6	21365.5	19000.2	18622.6	NA	NA	NA	NA	NA	27959.8	33067.8	19929	42827.3	24506.4	13829.4	13663.3	55087.3	37932.4	21939.3	26014.4	41635.4
ATP6V0C|P27449	NA	NA	NA	NA	NA	NA	NA	NA	NA	NA	NA	NA	NA	NA	NA	NA	NA	NA	NA	3243.77	4288.64	3435.06	2264.07	3370.8	5470.42	2079.88	5708.7	4477.38	4772	5558.8	5216.54	2658.75	NA	NA	NA	NA	NA	3661.15	3911.92	3596	5328.09	4275.82	4162.57	844.163	8491.31	5942.02	4806.69	3962.6	5367.28
ATP6V1A|P38606	NA	18671.4	17807.3	18599.3	14039.5	14771.9	36643.4	14107.6	17960.9	26421.6	33055.8	20590.8	59369.3	22318.8	NA	NA	NA	NA	NA	51428.5	59370.5	37336.8	94270	35040.9	153961	63469.6	47820.3	65395.1	63643.6	60362.6	66624.6	58627.6	NA	NA	NA	NA	NA	8966.25	5567.28	7251.18	11434.6	5267.41	6983.67	3639.33	15314	11593.7	7580.12	9296.84	17562.1
ATP6V1B2|P21281	NA	10714.5	13207.7	8006.64	6862.6	5049.29	22271.8	4701	5402.11	18970.8	20084.5	8309.96	32171	5467.43	NA	NA	NA	NA	NA	NA	NA	NA	NA	NA	NA	NA	NA	NA	NA	NA	NA	NA	NA	NA	NA	NA	NA	NA	NA	NA	NA	NA	NA	NA	NA	NA	NA	NA	NA
ATP6V1C1|P21283	NA	NA	NA	NA	NA	NA	NA	NA	NA	NA	NA	NA	NA	NA	NA	NA	NA	NA	NA	NA	NA	NA	NA	NA	NA	NA	NA	NA	NA	NA	NA	NA	NA	NA	NA	NA	NA	NA	NA	NA	NA	NA	NA	NA	NA	NA	NA	NA	NA
ATP6V1E1|P36543	NA	19904.2	23157.9	16261	15815.7	8486.59	40734	13910.2	15157.8	39419.9	33619.4	20274.5	48515.8	11475.1	NA	NA	NA	NA	NA	NA	NA	NA	NA	NA	NA	NA	NA	NA	NA	NA	NA	NA	NA	NA	NA	NA	NA	NA	NA	NA	NA	NA	NA	NA	NA	NA	NA	NA	NA
ATP6V1G1|O75348	NA	12703.3	13708.1	19145.8	17895.3	21980.8	37391.5	20731.8	14530	17146.7	15464.4	15674.9	24480.1	23726.5	NA	NA	NA	NA	NA	NA	NA	NA	NA	NA	NA	NA	NA	NA	NA	NA	NA	NA	NA	NA	NA	NA	NA	NA	NA	NA	NA	NA	NA	NA	NA	NA	NA	NA	NA
ATP6V1H|Q9UI12	NA	NA	NA	NA	NA	NA	NA	NA	NA	NA	NA	NA	NA	NA	NA	NA	NA	NA	NA	4845.31	5636.88	2752.77	10138.5	3135.87	27080.5	5856.42	5683.02	5306.01	6965.16	4846.38	5037.47	5228.5	NA	NA	NA	NA	NA	0	0	0	0	0	0	0	0	0	0	0	0
ATP8A1|Q9Y2Q0	NA	NA	NA	NA	NA	NA	NA	NA	NA	NA	NA	NA	NA	NA	NA	NA	NA	NA	NA	9344.04	8751.18	9690.36	15083.6	8657.58	12231.8	8319.07	16357.4	13731.1	9548.17	15435.9	11927	8987.72	NA	NA	NA	NA	NA	NA	NA	NA	NA	NA	NA	NA	NA	NA	NA	NA	NA
ATRN|O75882	NA	169021	166205	177283	164807	206514	297593	169169	177337	240185	260333	221378	225463	228054	NA	NA	NA	NA	NA	329878	447327	305230	495923	276011	486603	360395	468778	537639	555195	523297	595644	380049	NA	NA	NA	NA	NA	324181	332006	243292	455325	236099	164195	50153.9	679880	416579	312301	212776	640154
AVL9|Q8NBF6	NA	NA	NA	NA	NA	NA	NA	NA	NA	NA	NA	NA	NA	NA	NA	NA	NA	NA	NA	NA	NA	NA	NA	NA	NA	NA	NA	NA	NA	NA	NA	NA	NA	NA	NA	NA	NA	NA	NA	NA	NA	NA	NA	NA	NA	NA	NA	NA	NA
AZGP1|P25311	NA	1.34622e+06	1.07966e+06	1.19585e+06	901907	986973	1.1791e+06	1.20095e+06	1.17412e+06	1.24375e+06	909880	859363	914165	1.1515e+06	NA	NA	NA	NA	NA	2.38604e+06	1.62426e+06	2.32685e+06	2.81424e+06	1.40493e+06	3.64329e+07	2.2798e+06	3.01043e+06	2.00722e+06	1.76084e+06	1.99203e+06	2.06748e+06	1.61967e+06	NA	NA	NA	NA	NA	1.48951e+06	1.32617e+06	1.15376e+06	1.68351e+06	873365	762702	534688	1.48857e+06	1.56493e+06	840067	858467	1.47364e+06
AZU1|P20160	NA	80341.1	61018.8	91475.6	73172.8	79046.8	113742	83460.3	91973.8	100217	96340.6	124271	128045	89359.5	NA	NA	NA	NA	NA	64213.6	129240	53987.5	69479.4	100359	77880.7	49038.6	79989.3	106239	64480	72828.5	83921.7	56411.1	NA	NA	NA	NA	NA	110996	106735	94271.1	125663	93264.4	99241.1	128498	198976	88944.1	93463.2	60916.6	149044
B2M|P61769	NA	202005	311159	198327	188236	158049	452512	176464	189367	373941	371393	192226	628585	183137	NA	NA	NA	NA	NA	112313	190819	106624	229939	71524.7	137626	114546	117919	175164	224941	193985	162860	164174	NA	NA	NA	NA	NA	190948	153154	112360	359495	94889.7	80264.9	64506	401223	202079	147044	193187	550153
B3GALT6|Q96L58	NA	9316.85	7903.9	6802.77	4069.8	8774.73	11819.7	9189.55	11245.8	10730.1	25779.6	9328.68	11645.5	8590.72	NA	NA	NA	NA	NA	NA	NA	NA	NA	NA	NA	NA	NA	NA	NA	NA	NA	NA	NA	NA	NA	NA	NA	16205	13547.3	12812.7	21186.6	17656.4	13014.2	1465.69	38276.9	14995.7	17916	10296.5	29223.4
B3GNT2|Q9NY97	NA	15401.4	26532.3	20803.7	15974.7	18074.2	37949.6	20624.6	14287.8	24151.4	30070.8	21032.1	33920.5	27733.9	NA	NA	NA	NA	NA	NA	NA	NA	NA	NA	NA	NA	NA	NA	NA	NA	NA	NA	NA	NA	NA	NA	NA	3856.47	6474.23	4647.58	8119.88	7691.69	2960.59	1090.04	8896.47	8528.73	4118.7	3713.93	9131.72
B3GNT5|Q9BYG0	NA	NA	NA	NA	NA	NA	NA	NA	NA	NA	NA	NA	NA	NA	NA	NA	NA	NA	NA	9377.83	20277.3	10212.5	12657.4	10625.2	20771	7731.25	12155.8	23212.6	11717.2	19043.3	20156.4	11027.4	NA	NA	NA	NA	NA	NA	NA	NA	NA	NA	NA	NA	NA	NA	NA	NA	NA
B3GNT7|Q8NFL0	NA	NA	NA	NA	NA	NA	NA	NA	NA	NA	NA	NA	NA	NA	NA	NA	NA	NA	NA	NA	NA	NA	NA	NA	NA	NA	NA	NA	NA	NA	NA	NA	NA	NA	NA	NA	NA	NA	NA	NA	NA	NA	NA	NA	NA	NA	NA	NA	NA
B4GALT1|P15291	NA	16404.7	16381.2	20576.5	14195.4	19421.1	26456.7	16085.9	17239.4	20202	26522.6	20411	32453.8	21128.1	NA	NA	NA	NA	NA	100150	142588	101142	161672	91615.4	105640	96498.1	113707	124983	112433	113848	98540.2	92100.4	NA	NA	NA	NA	NA	91439.5	116136	68353.8	155779	93975.9	50230.1	11454.2	119256	109012	69201.9	98841.6	166648
B4GALT2|O60909	NA	NA	NA	NA	NA	NA	NA	NA	NA	NA	NA	NA	NA	NA	NA	NA	NA	NA	NA	NA	NA	NA	NA	NA	NA	NA	NA	NA	NA	NA	NA	NA	NA	NA	NA	NA	NA	4223.59	3771.88	4107.97	4523.45	3640.68	2844.44	555.459	10587.9	7042.38	4797.67	3412.67	5683.38
B4GAT1|O43505	NA	NA	NA	NA	NA	NA	NA	NA	NA	NA	NA	NA	NA	NA	NA	NA	NA	NA	NA	NA	NA	NA	NA	NA	NA	NA	NA	NA	NA	NA	NA	NA	NA	NA	NA	NA	NA	NA	NA	NA	NA	NA	NA	NA	NA	NA	NA	NA	NA
BABAM1|Q9NWV8	NA	NA	NA	NA	NA	NA	NA	NA	NA	NA	NA	NA	NA	NA	NA	NA	NA	NA	NA	NA	NA	NA	NA	NA	NA	NA	NA	NA	NA	NA	NA	NA	NA	NA	NA	NA	NA	NA	NA	NA	NA	NA	NA	NA	NA	NA	NA	NA	NA
BABAM2|Q9NXR7	NA	NA	NA	NA	NA	NA	NA	NA	NA	NA	NA	NA	NA	NA	NA	NA	NA	NA	NA	NA	NA	NA	NA	NA	NA	NA	NA	NA	NA	NA	NA	NA	NA	NA	NA	NA	NA	NA	NA	NA	NA	NA	NA	NA	NA	NA	NA	NA	NA
BAG5|Q9UL15	NA	966.994	2886.38	1670.28	1299.46	932.515	1231.75	1551.16	1319.36	3710.85	3194.46	2221.97	3919.15	2231.26	NA	NA	NA	NA	NA	NA	NA	NA	NA	NA	NA	NA	NA	NA	NA	NA	NA	NA	NA	NA	NA	NA	NA	NA	NA	NA	NA	NA	NA	NA	NA	NA	NA	NA	NA
BAG6|P46379	NA	18074.4	38009.6	13577.8	12957.3	7317.4	57574.6	8793.44	11490.7	37533.8	60082.5	18425.3	115834	9843.62	NA	NA	NA	NA	NA	78111.2	83126.4	44883.8	144246	52294.9	156168	101792	59120	81116.5	81846.6	76290.2	100347	124882	NA	NA	NA	NA	NA	14060.7	10285.9	14273.2	15902.9	10412.8	16519.1	5133.12	25429.7	12623.5	19073.7	10739.3	18316.1
BANF1|O75531	NA	166731	363991	98012.3	143011	95154.3	313582	106611	107155	453508	279688	204072	425843	83535	NA	NA	NA	NA	NA	161374	224594	133316	203531	70273.4	359053	388138	129244	160391	263637	131850	260504	222576	NA	NA	NA	NA	NA	48485.2	35597.5	23295.8	75548.7	24773.6	23965	6094.25	83419.5	55134.6	41463.9	39947.5	131907
BASP1|P80723	NA	667996	657685	747519	600459	876079	1.03052e+06	793585	838625	992533	1.07196e+06	824910	1.12623e+06	855266	NA	NA	NA	NA	NA	775944	1.0937e+06	801671	1.03574e+06	715610	1.04386e+06	716564	885793	1.30265e+06	933091	1.08968e+06	1.22037e+06	993399	NA	NA	NA	NA	NA	377524	381177	438166	523295	371431	372774	219808	680361	439843	434824	295760	500151
BCAP29|Q9UHQ4	NA	NA	NA	NA	NA	NA	NA	NA	NA	NA	NA	NA	NA	NA	NA	NA	NA	NA	NA	NA	NA	NA	NA	NA	NA	NA	NA	NA	NA	NA	NA	NA	NA	NA	NA	NA	NA	NA	NA	NA	NA	NA	NA	NA	NA	NA	NA	NA	NA
BCAP31|P51572	NA	110799	177395	77294.1	107168	47306	242317	65979.7	65432.2	214114	112522	149316	115609	65132.3	NA	NA	NA	NA	NA	78386.2	45123.8	48780.3	176360	49664.2	293761	107992	89674.7	70262.9	123840	153121	64122	118097	NA	NA	NA	NA	NA	122878	63462	41370.5	134609	36369.8	44823.6	68720.9	202280	98109.8	73412.3	135043	502739
BCAS3|Q9H6U6	NA	NA	NA	NA	NA	NA	NA	NA	NA	NA	NA	NA	NA	NA	NA	NA	NA	NA	NA	2252.8	2173.86	1208.15	2506.74	2198.15	3995.66	2048.85	1677.86	2520.44	2490.38	3033.1	1913.01	1993.32	NA	NA	NA	NA	NA	NA	NA	NA	NA	NA	NA	NA	NA	NA	NA	NA	NA
BCHE|P06276	NA	183556	242833	187477	126674	137231	387685	127732	128577	334691	338168	198514	587639	139597	NA	NA	NA	NA	NA	478237	418130	294658	911980	227394	2.43568e+06	863205	401616	460840	663337	465381	492029	667997	NA	NA	NA	NA	NA	247991	138293	59685.2	341853	88668.3	57889.2	57999.7	351502	175594	113942	294644	881103
BCL2L1|Q07817	NA	NA	NA	NA	NA	NA	NA	NA	NA	NA	NA	NA	NA	NA	NA	NA	NA	NA	NA	6463.23	4061.39	4460.4	13218	4497.83	10099	8063.93	4997.31	4585.86	6694.08	9151.68	6796.43	9127.16	NA	NA	NA	NA	NA	5629.33	2408.39	1348.45	9306.84	2803.23	2133.92	1870.57	6121.94	5389.41	2860.63	5583.67	13619.8
BCR|P11274	NA	9930.67	8541.01	5683.22	6374.5	5002.99	15577.1	5448.29	6000.1	17632.9	14231.7	9193.19	24177.9	7095.77	NA	NA	NA	NA	NA	NA	NA	NA	NA	NA	NA	NA	NA	NA	NA	NA	NA	NA	NA	NA	NA	NA	NA	8389.32	7384.71	4706.29	15682.2	5737.88	6181.38	3090.72	16522.2	8063.06	8831.04	8146.12	19815.3
BET1|O15155	NA	NA	NA	NA	NA	NA	NA	NA	NA	NA	NA	NA	NA	NA	NA	NA	NA	NA	NA	NA	NA	NA	NA	NA	NA	NA	NA	NA	NA	NA	NA	NA	NA	NA	NA	NA	NA	NA	NA	NA	NA	NA	NA	NA	NA	NA	NA	NA	NA
BGN|P21810	NA	503596	383036	517510	359529	569987	674815	513954	583257	561887	717398	596707	702147	612854	NA	NA	NA	NA	NA	150514	396444	138641	184855	203458	181580	134559	185962	256169	157804	214998	307132	151107	NA	NA	NA	NA	NA	236201	205199	275819	279365	265344	171956	32357.1	533032	230234	230882	191161	358583
BICD2|Q8TD16	NA	NA	NA	NA	NA	NA	NA	NA	NA	NA	NA	NA	NA	NA	NA	NA	NA	NA	NA	NA	NA	NA	NA	NA	NA	NA	NA	NA	NA	NA	NA	NA	NA	NA	NA	NA	NA	NA	NA	NA	NA	NA	NA	NA	NA	NA	NA	NA	NA
BID|P55957	NA	14861.4	15015.9	7319.85	6422.72	8752.58	22717	8716.37	6410.95	17299.5	20894.8	11602.5	35824.8	6266.45	NA	NA	NA	NA	NA	NA	NA	NA	NA	NA	NA	NA	NA	NA	NA	NA	NA	NA	NA	NA	NA	NA	NA	NA	NA	NA	NA	NA	NA	NA	NA	NA	NA	NA	NA
BIN1|O00499	NA	NA	NA	NA	NA	NA	NA	NA	NA	NA	NA	NA	NA	NA	NA	NA	NA	NA	NA	NA	NA	NA	NA	NA	NA	NA	NA	NA	NA	NA	NA	NA	NA	NA	NA	NA	NA	NA	NA	NA	NA	NA	NA	NA	NA	NA	NA	NA	NA
BIN2|Q9UBW5	NA	4.28701e+06	6.8316e+06	2.75912e+06	2.81438e+06	2.3987e+06	1.14485e+07	2.58956e+06	2.66083e+06	7.13344e+06	1.28661e+07	4.33435e+06	2.07828e+07	2.78449e+06	NA	NA	NA	NA	NA	5.33888e+06	5.11768e+06	3.0168e+06	1.2559e+07	3.2948e+06	7.24127e+06	6.26141e+06	4.11608e+06	3.89481e+06	6.70453e+06	5.08398e+06	9.97793e+06	8.45527e+06	NA	NA	NA	NA	NA	5.2496e+06	3.1781e+06	1.98299e+06	1.05193e+07	2.32087e+06	2.0015e+06	1.95432e+06	8.29533e+06	3.54447e+06	2.8128e+06	5.56654e+06	1.30701e+07
BIRC6|Q9NR09	NA	NA	NA	NA	NA	NA	NA	NA	NA	NA	NA	NA	NA	NA	NA	NA	NA	NA	NA	NA	NA	NA	NA	NA	NA	NA	NA	NA	NA	NA	NA	NA	NA	NA	NA	NA	NA	NA	NA	NA	NA	NA	NA	NA	NA	NA	NA	NA	NA
BLMH|Q13867	NA	228967	147798	345589	326259	170531	280698	340716	168997	244841	234142	287650	230300	177131	NA	NA	NA	NA	NA	232533	314424	375763	297405	142843	908204	492324	349926	435247	273406	357619	407857	292024	NA	NA	NA	NA	NA	353258	300659	368749	285707	234606	253467	120043	493815	617884	359658	134807	335526
BLVRA|P53004	NA	20223.2	27816.4	14032.4	11255.8	12146.7	40388.1	13757.9	14651.6	31854.4	41642.2	17678.3	89514.4	16230.2	NA	NA	NA	NA	NA	19519.2	19629	10002.5	29005.2	8717.32	24161.3	21198.2	11978.5	16164.1	21062.8	16771.4	26802.1	19246.1	NA	NA	NA	NA	NA	11073.7	7681.03	4047.99	24209.4	6472.08	6724.1	3332	23684.9	11592.9	7792.99	11148.1	30972.9
BLVRB|P30043	NA	164244	140677	200696	62378.7	124831	283862	208778	259846	459084	273804	163100	392770	322205	NA	NA	NA	NA	NA	82292.6	169514	111025	119451	43453.9	123644	116039	89254.7	161626	129845	105183	88935.8	110278	NA	NA	NA	NA	NA	19526.3	19695.4	14048.4	291196	15216.9	19712.9	9093.7	41223.5	38215.3	21529.3	76802.9	26338.6
BMP1|P13497	NA	458049	320474	408200	433921	485439	722206	677535	399196	767324	669364	946428	1.15933e+06	536467	NA	NA	NA	NA	NA	358303	439812	239477	531928	279372	772045	263468	426485	814775	482352	604143	647386	391094	NA	NA	NA	NA	NA	518596	492304	382471	678225	398964	323623	300071	1.04057e+06	503270	556906	384319	707323
BMP10|O95393	NA	5459.07	4179.54	5879.1	5845.8	9606.96	5504.58	7257.93	6309.34	4889.25	6939.46	7332.99	7242.14	5651.12	NA	NA	NA	NA	NA	NA	NA	NA	NA	NA	NA	NA	NA	NA	NA	NA	NA	NA	NA	NA	NA	NA	NA	NA	NA	NA	NA	NA	NA	NA	NA	NA	NA	NA	NA
BMP6|P22004	NA	4733.19	5992.6	3596.9	3576.59	2675.58	9010.67	4522.77	5357.53	5265.93	5037.83	4393.82	6387.73	4847.99	NA	NA	NA	NA	NA	4442.28	2789.23	3432.32	8365.1	3920.55	3698.26	5509.91	4165.63	3555.36	2469.57	4764.77	3092.21	5113.76	NA	NA	NA	NA	NA	NA	NA	NA	NA	NA	NA	NA	NA	NA	NA	NA	NA
BNIP2|Q12982	NA	15881.1	15256.7	8768.81	19695.5	8285.32	32924.1	6751.01	7880.3	26259.2	29428.4	10017.7	48316.2	6046.25	NA	NA	NA	NA	NA	35349.9	32429.6	14169.7	55653.8	15661.4	32691.7	35134.1	27084.5	33317.1	74867.7	88387.7	121621	51381.5	NA	NA	NA	NA	NA	12695	5678.39	4851.48	23828.1	5040.32	4821.57	1412.14	30772.6	11565.3	8598.38	16927.6	45063.6
BOLA2|Q9H3K6	NA	NA	NA	NA	NA	NA	NA	NA	NA	NA	NA	NA	NA	NA	NA	NA	NA	NA	NA	NA	NA	NA	NA	NA	NA	NA	NA	NA	NA	NA	NA	NA	NA	NA	NA	NA	NA	NA	NA	NA	NA	NA	NA	NA	NA	NA	NA	NA	NA
BPI|P17213	NA	49681.7	51448.8	68305.1	46302.8	53799.8	39697.2	47936.1	36743.9	92609.9	91536.8	51249.9	366740	28659.1	NA	NA	NA	NA	NA	26093	63200	17090.8	40636.1	17946.2	31361.1	21397.8	14644.5	24547.7	39284.7	20296.8	24597.8	11359	NA	NA	NA	NA	NA	19949.6	16342.6	21516.3	24552.7	35395.4	13140.5	1835.88	55839.7	11132.7	19298.6	14710.1	23780.2
BPIFA1|Q9NP55	NA	37619.6	248373	19548.9	17819	20025.5	23941.7	26873.6	22689.2	22489.4	44434.3	60562	34358.9	22668.3	NA	NA	NA	NA	NA	28732	51207.9	11924	51901.4	12185.3	33700.3	22247	31559	66753.5	64593.4	41468.4	34469.1	16631.6	NA	NA	NA	NA	NA	34795.7	154343	11409.4	47019.6	49280.3	23360.5	5516.73	56028.2	29653.3	41041.8	11593.2	63014.8
BPIFB1|Q8TDL5	NA	1.88484e+06	1.77592e+06	2.50384e+06	1.52098e+06	1.39691e+06	9.91726e+06	1.94105e+06	2.50278e+06	1.29318e+06	3.72838e+06	3.88214e+06	1.56644e+06	3.4912e+06	NA	NA	NA	NA	NA	1.3408e+06	2.20324e+06	1.26454e+06	1.86475e+06	991963	1.40773e+06	2.02065e+06	1.39917e+06	4.20001e+06	1.77956e+06	1.86428e+06	1.62397e+06	1.16104e+06	NA	NA	NA	NA	NA	1.38524e+06	894986	519175	1.33212e+06	1.94582e+06	975227	183951	2.57265e+06	1.29542e+06	2.95814e+06	450879	2.97056e+06
BRAF|P15056	NA	5004.29	6285.79	2893.28	4921.46	1329.63	13611.8	3127.92	2835.83	11600.2	10799.3	6942.28	23070.7	3055.14	NA	NA	NA	NA	NA	11865.8	8293.9	7019.62	25811.4	6747.74	24836.2	14749.2	9679.71	11672.1	17379.5	16213.1	16601.3	20297.4	NA	NA	NA	NA	NA	7886.24	4083.73	2439.82	13830.1	3759.56	3512.63	1851.22	15016.2	7777.5	4200.72	8611.02	25084
BRIP1|Q9BX63	NA	NA	NA	NA	NA	NA	NA	NA	NA	NA	NA	NA	NA	NA	NA	NA	NA	NA	NA	NA	NA	NA	NA	NA	NA	NA	NA	NA	NA	NA	NA	NA	NA	NA	NA	NA	NA	NA	NA	NA	NA	NA	NA	NA	NA	NA	NA	NA	NA
BRK1|Q8WUW1	NA	279434	375615	182580	212250	138803	701646	165487	161860	551482	717554	331988	1.03541e+06	247712	NA	NA	NA	NA	NA	387161	300962	245984	830956	218953	507394	527824	338292	397210	556500	497052	558258	650604	NA	NA	NA	NA	NA	56850.5	42989.1	36996.7	94725.2	35625.3	32395.8	16326.2	106825	60138.9	50151.6	52343.3	145800
BSDC1|Q9NW68	NA	NA	NA	NA	NA	NA	NA	NA	NA	NA	NA	NA	NA	NA	NA	NA	NA	NA	NA	NA	NA	NA	NA	NA	NA	NA	NA	NA	NA	NA	NA	NA	NA	NA	NA	NA	NA	NA	NA	NA	NA	NA	NA	NA	NA	NA	NA	NA	NA
BSG|P35613	NA	18932.7	19997.8	13284.8	15378	9106.24	31130.2	15686	10951.1	36681.1	37383.4	26938.5	37698.7	12112.8	NA	NA	NA	NA	NA	30890.9	39665	25747.5	73401.5	20743.5	47226.8	32395.5	36343.2	30282.8	54360.7	44843.5	41912.4	38695.3	NA	NA	NA	NA	NA	38010.4	19801.3	19867.6	59217.7	14717.6	19266	11059.1	81372.1	39420	25692.5	35180.2	87536.4
BST1|Q10588	NA	NA	NA	NA	NA	NA	NA	NA	NA	NA	NA	NA	NA	NA	NA	NA	NA	NA	NA	NA	NA	NA	NA	NA	NA	NA	NA	NA	NA	NA	NA	NA	NA	NA	NA	NA	NA	NA	NA	NA	NA	NA	NA	NA	NA	NA	NA	NA	NA
BTD|P43251	NA	0	0	1682.27	0	0	1450.12	1263.23	990.915	0	0	0	936.452	0	NA	NA	NA	NA	NA	0	995.114	1929.38	1251.58	1630.91	1212.44	1695.72	2160.49	1871.23	2565.66	1489.21	1250.7	0	NA	NA	NA	NA	NA	1452.94	2290.08	774.607	1168.67	0	0	0	2944.05	1794.09	708.136	827.491	1433.3
BTF3|P20290	NA	NA	NA	NA	NA	NA	NA	NA	NA	NA	NA	NA	NA	NA	NA	NA	NA	NA	NA	NA	NA	NA	NA	NA	NA	NA	NA	NA	NA	NA	NA	NA	NA	NA	NA	NA	NA	10743.8	7751.4	5101.43	15039.4	8518	5221.57	2172.27	16295.5	11063.1	7713.27	6722.92	16674.8
BTF3L4|Q96K17	NA	81109.9	120887	66916.7	67652.3	59637.9	194933	64128.1	58522.2	153265	196271	96015.1	355700	64187.5	NA	NA	NA	NA	NA	62912.4	72328.9	46111.5	130882	39420.4	143010	86289.7	59106	75489.9	87491.8	72817	103232	92132.5	NA	NA	NA	NA	NA	154045	73553	57461.2	250216	65181	62742.8	29028.1	250354	115696	107463	161432	400917
BTK|Q06187	NA	35161.9	42958.3	22722.7	30398.7	18827.3	86363	17327.7	21869.2	79760.4	68608.4	33062.2	131736	22828.2	NA	NA	NA	NA	NA	47326.4	47152.6	31265.4	111199	31384.2	65725.7	65959.9	38394	55694.6	62389.2	51125	50980	60467.2	NA	NA	NA	NA	NA	69385.1	47610.8	33777	123205	28303.5	33735.2	20903.9	127492	58800.5	47314.9	77662.5	186241
BZW1|Q7L1Q6	NA	238294	321948	166835	161188	123079	545411	143868	140569	556887	556567	254883	919888	137246	NA	NA	NA	NA	NA	273767	273182	181728	602332	154046	527010	340970	233811	317951	398253	341455	408129	477813	NA	NA	NA	NA	NA	497352	360573	263244	907945	304291	228370	183572	890073	522457	360970	497819	1.19943e+06
BZW2|Q9Y6E2	NA	16974.6	27126.3	18127.3	12541.1	19723	45418.7	20662	17839.4	39140.5	38052.5	21062.2	54760.4	18668.9	NA	NA	NA	NA	NA	26303.8	34705.9	25150	61802.8	21060.3	49153.1	29046.9	29665.9	39425.1	40439	35919.7	46270.9	44440	NA	NA	NA	NA	NA	48658.6	33760.6	23127.4	91733.9	31279.8	22609.7	21070.4	86683.7	49914.8	35742.2	46944.5	101502
C11orf68|Q9H3H3	NA	NA	NA	NA	NA	NA	NA	NA	NA	NA	NA	NA	NA	NA	NA	NA	NA	NA	NA	NA	NA	NA	NA	NA	NA	NA	NA	NA	NA	NA	NA	NA	NA	NA	NA	NA	NA	NA	NA	NA	NA	NA	NA	NA	NA	NA	NA	NA	NA
C16orf70|Q9BSU1	NA	NA	NA	NA	NA	NA	NA	NA	NA	NA	NA	NA	NA	NA	NA	NA	NA	NA	NA	NA	NA	NA	NA	NA	NA	NA	NA	NA	NA	NA	NA	NA	NA	NA	NA	NA	NA	NA	NA	NA	NA	NA	NA	NA	NA	NA	NA	NA	NA
C17orf75|Q9HAS0	NA	7798.63	10052.2	4209.45	4894.86	2362.2	17251.6	3536.84	4124.72	14953	12435	9537.59	22444.6	3884.21	NA	NA	NA	NA	NA	NA	NA	NA	NA	NA	NA	NA	NA	NA	NA	NA	NA	NA	NA	NA	NA	NA	NA	2489.69	1265.42	642.393	4128.43	1102.1	832.181	768.051	3974.72	1844.31	2287.3	2630.16	6199.61
C19orf25|Q9UFG5	NA	NA	NA	NA	NA	NA	NA	NA	NA	NA	NA	NA	NA	NA	NA	NA	NA	NA	NA	NA	NA	NA	NA	NA	NA	NA	NA	NA	NA	NA	NA	NA	NA	NA	NA	NA	NA	NA	NA	NA	NA	NA	NA	NA	NA	NA	NA	NA	NA
C1orf198|Q9H425	NA	6570.49	12481.4	1186.87	2223.63	940.443	7251.24	1437.06	879.331	9953.48	11519.4	2734.38	22056.5	0	NA	NA	NA	NA	NA	47383.7	69665.7	43068.6	93462.3	43802.7	76741.1	63778.5	43456.4	71749.7	64314.9	71536.3	86821.3	68823.6	NA	NA	NA	NA	NA	20920.6	12506.6	8487.61	50954.9	7213.06	7351.54	6496.82	27289.7	17514.7	6666.21	27038.1	53968.8
C1QA|P02745	NA	9.72359e+06	8.74946e+06	1.33864e+07	8.22792e+06	1.49983e+07	1.42742e+07	1.17259e+07	1.22761e+07	1.43135e+07	1.42277e+07	1.31723e+07	1.60631e+07	1.29543e+07	NA	NA	NA	NA	NA	1.04496e+07	1.53313e+07	1.1023e+07	1.40437e+07	1.251e+07	1.2268e+07	1.08471e+07	1.27287e+07	2.1042e+07	1.30739e+07	1.52154e+07	1.28938e+07	1.34793e+07	NA	NA	NA	NA	NA	1.37997e+07	1.32393e+07	9.86997e+06	1.78344e+07	1.26025e+07	7.50281e+06	1.22797e+06	2.99541e+07	1.53923e+07	1.23819e+07	8.87985e+06	2.76173e+07
C1QB|P02746	NA	6.67799e+07	6.01148e+07	8.81755e+07	5.43453e+07	9.98436e+07	9.77922e+07	8.65712e+07	8.58708e+07	9.86075e+07	9.57783e+07	9.03077e+07	1.08031e+08	8.79907e+07	NA	NA	NA	NA	NA	8.28397e+07	1.34818e+08	8.58495e+07	1.14609e+08	1.08223e+08	9.4604e+07	8.18886e+07	9.79858e+07	1.72573e+08	1.06739e+08	1.21234e+08	1.05104e+08	1.06058e+08	NA	NA	NA	NA	NA	1.05511e+08	9.86225e+07	8.18364e+07	1.35666e+08	9.97305e+07	6.39319e+07	8.39638e+06	2.25352e+08	1.17084e+08	1.0572e+08	6.02596e+07	1.88464e+08
C1QBP|Q07021	NA	NA	NA	NA	NA	NA	NA	NA	NA	NA	NA	NA	NA	NA	NA	NA	NA	NA	NA	NA	NA	NA	NA	NA	NA	NA	NA	NA	NA	NA	NA	NA	NA	NA	NA	NA	NA	NA	NA	NA	NA	NA	NA	NA	NA	NA	NA	NA	NA
C1QC|P02747	NA	2.4332e+07	2.20013e+07	2.87461e+07	2.08908e+07	3.34922e+07	3.53218e+07	3.09862e+07	3.19271e+07	3.54526e+07	3.41417e+07	3.44074e+07	3.88281e+07	3.3658e+07	NA	NA	NA	NA	NA	2.25202e+07	3.30209e+07	2.14068e+07	2.91307e+07	3.05633e+07	2.7326e+07	2.27857e+07	2.61715e+07	4.40088e+07	2.65979e+07	3.12783e+07	2.79988e+07	2.8052e+07	NA	NA	NA	NA	NA	2.65917e+07	2.74114e+07	2.32864e+07	3.55382e+07	2.59917e+07	1.77362e+07	2.27428e+06	5.71994e+07	2.98965e+07	2.73738e+07	1.59495e+07	5.02728e+07
C1QTNF1|Q9BXJ1	NA	NA	NA	NA	NA	NA	NA	NA	NA	NA	NA	NA	NA	NA	NA	NA	NA	NA	NA	NA	NA	NA	NA	NA	NA	NA	NA	NA	NA	NA	NA	NA	NA	NA	NA	NA	NA	NA	NA	NA	NA	NA	NA	NA	NA	NA	NA	NA	NA
C1QTNF3|Q9BXJ4	NA	1.73124e+06	1.75156e+06	1.32928e+06	2.27412e+06	3.81758e+06	4.40588e+06	2.09765e+06	1.57462e+06	2.19042e+06	2.69671e+06	1.02565e+06	2.39084e+06	2.45684e+06	NA	NA	NA	NA	NA	1.15055e+06	1.90605e+06	810451	1.61663e+06	1.53286e+06	1.27181e+06	1.0009e+06	1.59583e+06	2.70987e+06	1.36211e+06	1.31599e+06	2.09431e+06	994163	NA	NA	NA	NA	NA	1.87125e+06	1.47094e+06	2.0845e+06	2.14109e+06	2.13461e+06	876626	175868	4.16999e+06	2.00496e+06	1.59942e+06	1.09107e+06	3.57776e+06
C1QTNF9|P0C862	NA	NA	NA	NA	NA	NA	NA	NA	NA	NA	NA	NA	NA	NA	NA	NA	NA	NA	NA	NA	NA	NA	NA	NA	NA	NA	NA	NA	NA	NA	NA	NA	NA	NA	NA	NA	NA	NA	NA	NA	NA	NA	NA	NA	NA	NA	NA	NA	NA
C1R|P00736	NA	1.19908e+08	1.30895e+08	1.90457e+08	1.02526e+08	1.92741e+08	1.51959e+08	1.16529e+08	1.43659e+08	1.83546e+08	1.80436e+08	1.66761e+08	1.75915e+08	1.63926e+08	NA	NA	NA	NA	NA	1.55471e+08	2.70874e+08	1.91237e+08	2.28074e+08	1.93663e+08	1.36101e+08	1.40352e+08	2.00358e+08	2.8914e+08	2.01088e+08	2.48677e+08	1.89922e+08	1.73076e+08	NA	NA	NA	NA	NA	1.35892e+08	1.21565e+08	1.02338e+08	1.31931e+08	1.3376e+08	7.2828e+07	9.5832e+06	2.88527e+08	1.59754e+08	1.1455e+08	7.2153e+07	2.58883e+08
C1RL|Q9NZP8	NA	293783	278812	372401	303477	292505	562967	271186	555631	414724	452703	317834	462538	330748	NA	NA	NA	NA	NA	369725	519165	366052	623827	461579	607176	459569	452384	645052	460975	464958	521928	348741	NA	NA	NA	NA	NA	420570	446011	217634	522942	381271	268118	101956	785849	408598	433227	346169	711218
C1S|P09871	NA	4.56746e+07	4.64754e+07	8.15995e+07	4.57108e+07	7.27647e+07	4.52371e+07	4.53397e+07	5.40346e+07	7.24157e+07	5.73636e+07	6.6961e+07	6.34217e+07	6.09412e+07	NA	NA	NA	NA	NA	5.47653e+07	7.47858e+07	6.21639e+07	7.91863e+07	8.73919e+07	4.91964e+07	4.92058e+07	8.01646e+07	1.20879e+08	7.30617e+07	8.96929e+07	5.70774e+07	5.83587e+07	NA	NA	NA	NA	NA	6.24551e+07	5.71116e+07	4.68086e+07	5.32455e+07	5.22415e+07	3.43933e+07	3.30995e+06	1.41971e+08	6.43044e+07	5.51391e+07	2.16234e+07	1.26709e+08
C2|P06681	NA	7.86849e+06	8.56413e+06	9.24774e+06	6.21345e+06	7.13084e+06	1.77658e+07	9.07692e+06	1.14675e+07	1.60241e+07	1.32869e+07	1.1136e+07	1.2151e+07	1.34565e+07	NA	NA	NA	NA	NA	6.12381e+06	7.96744e+06	7.27004e+06	8.91846e+06	3.91199e+06	7.96576e+06	7.37277e+06	5.11229e+06	8.48486e+06	1.05339e+07	8.85322e+06	7.38679e+06	6.38903e+06	NA	NA	NA	NA	NA	7.18342e+06	8.48367e+06	3.27255e+06	1.23753e+07	4.12471e+06	2.72809e+06	766311	1.28347e+07	9.31782e+06	4.00036e+06	5.43591e+06	1.45918e+07
C20orf27|Q9GZN8	NA	NA	NA	NA	NA	NA	NA	NA	NA	NA	NA	NA	NA	NA	NA	NA	NA	NA	NA	NA	NA	NA	NA	NA	NA	NA	NA	NA	NA	NA	NA	NA	NA	NA	NA	NA	NA	NA	NA	NA	NA	NA	NA	NA	NA	NA	NA	NA	NA
C2CD5|Q86YS7	NA	79946.8	111200	53747.3	61049.4	45386.9	187544	49035.1	46694.2	186517	200726	108042	299017	50476.7	NA	NA	NA	NA	NA	47205.7	27858.7	22213.4	101749	27659.5	57696.7	57832.9	38066.2	52743.5	72033.8	65947	81925.7	76231.2	NA	NA	NA	NA	NA	85542.1	50912.6	42050.9	146967	42015.1	49003.9	19062.4	167560	80687.2	69147.8	83270.4	247804
C2orf16|Q68DN1	NA	NA	NA	NA	NA	NA	NA	NA	NA	NA	NA	NA	NA	NA	NA	NA	NA	NA	NA	NA	NA	NA	NA	NA	NA	NA	NA	NA	NA	NA	NA	NA	NA	NA	NA	NA	NA	NA	NA	NA	NA	NA	NA	NA	NA	NA	NA	NA	NA
C2orf40|Q9H1Z8	NA	NA	NA	NA	NA	NA	NA	NA	NA	NA	NA	NA	NA	NA	NA	NA	NA	NA	NA	8779.38	9958.37	9438.24	12401.5	8409.08	10221.1	8994.37	14178	16765.2	11965.4	14043.6	11450.6	11234.1	NA	NA	NA	NA	NA	39262.2	37860.6	40052.4	40048	35258.4	35467.6	5643.02	69734.9	36258.9	28313.3	29464.4	59262
C2orf68|Q2NKX9	NA	79768.2	74354.8	92757.6	84550.9	104536	118379	92070.9	95765.9	119041	123541	95169.1	136421	99051.5	NA	NA	NA	NA	NA	71758.1	98101.3	72959.9	93193	64223.7	85351.3	65733.8	89506.5	117697	83679.1	88270.6	103064	83586.6	NA	NA	NA	NA	NA	87169	75512.4	80225.4	109426	89082.6	56635.4	52680.9	153816	108660	83871.7	69822.1	105921
C2orf88|Q9BSF0	NA	9615.1	15216.6	9865.22	8220.12	7974.95	28650.3	8550.18	7796.63	24917.6	21550.2	12739.4	30178.4	5631.94	NA	NA	NA	NA	NA	NA	NA	NA	NA	NA	NA	NA	NA	NA	NA	NA	NA	NA	NA	NA	NA	NA	NA	10396	6098.9	3655.52	13957.9	3690.34	4144.11	3282.5	19758.2	8765.86	5643.97	11421.4	27415.9
C3|P01024	NA	2.05367e+08	1.90303e+08	2.34238e+08	2.08119e+08	1.91785e+08	3.66994e+08	3.87595e+08	2.26515e+08	3.78285e+08	3.00861e+08	2.28022e+08	4.0719e+08	2.78592e+08	NA	NA	NA	NA	NA	2.3164e+08	2.84026e+08	2.34465e+08	2.60069e+08	2.39264e+08	2.79216e+08	2.91416e+08	2.27622e+08	3.45125e+08	3.24522e+08	3.06861e+08	3.20454e+08	2.46157e+08	NA	NA	NA	NA	NA	2.72961e+08	3.63003e+08	1.78423e+08	3.96811e+08	1.89829e+08	1.32944e+08	3.97445e+07	4.98075e+08	2.81567e+08	2.45512e+08	2.02895e+08	5.23524e+08
C3orf85|A0A1B0GTC6	NA	562189	445776	634812	348329	792320	922068	545584	416221	419943	647764	1.34005e+06	690782	435563	NA	NA	NA	NA	NA	480776	343578	406667	992482	683099	658854	482495	298873	901422	734890	1.11384e+06	788026	658261	NA	NA	NA	NA	NA	609026	602081	401549	1.04901e+06	856481	315904	39570.7	895876	1.28147e+06	431851	235643	902465
C4A|P0C0L4	NA	2.80003e+06	2.47295e+06	4.19446e+06	2.70859e+06	1.57288e+06	5.66253e+06	1.45813e+06	1.93812e+06	5.31849e+06	2.30633e+06	2.59839e+06	4.07949e+06	3.51183e+06	NA	NA	NA	NA	NA	2.35811e+06	2.49206e+06	1.60163e+06	3.51956e+06	1.42948e+06	2.24636e+06	2.88555e+06	854213	5.2403e+06	3.85644e+06	4.38382e+06	4.48496e+06	2.40882e+06	NA	NA	NA	NA	NA	1.90954e+06	2.64482e+06	1.40671e+06	2.73554e+06	1.87557e+06	935026	354397	4.44501e+06	3.32579e+06	1.6871e+06	2.13544e+06	3.72847e+06
C4B|P0C0L5	NA	1.20714e+08	1.1317e+08	1.32324e+08	1.27067e+08	1.0266e+08	2.76798e+08	1.32334e+08	1.32896e+08	1.94807e+08	1.33715e+08	1.17195e+08	1.9403e+08	1.45523e+08	NA	NA	NA	NA	NA	1.13198e+08	1.31545e+08	7.23757e+07	1.87803e+08	9.86523e+07	1.4494e+08	1.25878e+08	9.80894e+07	1.92849e+08	1.98999e+08	1.78243e+08	1.34153e+08	1.25459e+08	NA	NA	NA	NA	NA	1.46953e+08	1.70351e+08	8.28192e+07	2.20794e+08	8.78818e+07	6.40265e+07	1.94172e+07	3.89087e+08	2.57868e+08	1.06856e+08	1.10455e+08	3.23375e+08
C4BPA|P04003	NA	1.42979e+08	1.31806e+08	1.28224e+08	8.93344e+07	1.43787e+08	2.92267e+08	1.23721e+08	1.45175e+08	2.75604e+08	2.23913e+08	2.06854e+08	1.41639e+08	1.86818e+08	NA	NA	NA	NA	NA	2.18058e+08	1.34323e+08	2.59742e+08	3.81904e+08	1.5714e+08	4.13373e+08	2.54802e+08	2.61349e+08	3.43191e+08	5.67111e+08	3.09623e+08	2.87875e+08	2.28351e+08	NA	NA	NA	NA	NA	1.61743e+08	1.90276e+08	7.90996e+07	2.5623e+08	9.5261e+07	7.0464e+07	1.60717e+07	3.03265e+08	2.45619e+08	1.32353e+08	1.12749e+08	3.42577e+08
C4BPB|P20851	NA	2.30143e+07	2.1672e+07	2.49482e+07	1.69208e+07	3.02919e+07	4.33526e+07	2.10738e+07	2.31805e+07	4.16282e+07	3.73821e+07	3.31461e+07	3.18662e+07	3.13181e+07	NA	NA	NA	NA	NA	2.32167e+07	3.0373e+07	2.26483e+07	3.56862e+07	1.88458e+07	3.56967e+07	2.30992e+07	2.81494e+07	4.38067e+07	4.30599e+07	3.07559e+07	3.69651e+07	2.41284e+07	NA	NA	NA	NA	NA	2.70205e+07	2.90935e+07	1.60442e+07	4.16708e+07	1.78045e+07	1.26389e+07	2.2474e+06	5.69908e+07	4.54283e+07	2.23608e+07	1.97295e+07	6.1872e+07
C5|P01031	NA	4.23085e+07	3.63092e+07	4.62294e+07	2.90047e+07	3.93037e+07	8.1781e+07	4.69833e+07	5.20937e+07	8.42137e+07	6.51411e+07	5.7042e+07	6.81536e+07	7.68321e+07	NA	NA	NA	NA	NA	4.97572e+07	6.11227e+07	5.1354e+07	7.21362e+07	3.83121e+07	8.80611e+07	5.51914e+07	4.17231e+07	8.37805e+07	7.83045e+07	6.78805e+07	7.28713e+07	4.63189e+07	NA	NA	NA	NA	NA	5.67886e+07	6.14157e+07	3.36642e+07	9.27041e+07	3.74861e+07	2.29825e+07	8.16004e+06	1.34482e+08	9.76314e+07	4.24436e+07	4.69024e+07	8.71916e+07
C5orf46|Q6UWT4	NA	NA	NA	NA	NA	NA	NA	NA	NA	NA	NA	NA	NA	NA	NA	NA	NA	NA	NA	NA	NA	NA	NA	NA	NA	NA	NA	NA	NA	NA	NA	NA	NA	NA	NA	NA	NA	NA	NA	NA	NA	NA	NA	NA	NA	NA	NA	NA	NA
C6|P13671	NA	1.26338e+07	1.23429e+07	1.36214e+07	1.19911e+07	1.35172e+07	2.97619e+07	1.46442e+07	1.77134e+07	2.64989e+07	1.45693e+07	1.8145e+07	1.81793e+07	2.05279e+07	NA	NA	NA	NA	NA	1.41215e+07	1.45994e+07	1.37003e+07	2.6804e+07	9.52102e+06	2.79814e+07	9.15562e+06	1.35004e+07	2.07667e+07	2.75965e+07	2.40794e+07	1.77682e+07	1.42722e+07	NA	NA	NA	NA	NA	1.63895e+07	1.79289e+07	8.97321e+06	2.52716e+07	1.00769e+07	6.52929e+06	2.22784e+06	3.72019e+07	1.9448e+07	9.21433e+06	1.18215e+07	2.11657e+07
C6orf120|Q7Z4R8	NA	NA	NA	NA	NA	NA	NA	NA	NA	NA	NA	NA	NA	NA	NA	NA	NA	NA	NA	NA	NA	NA	NA	NA	NA	NA	NA	NA	NA	NA	NA	NA	NA	NA	NA	NA	NA	NA	NA	NA	NA	NA	NA	NA	NA	NA	NA	NA	NA
C7|P10643	NA	2.55629e+06	1.90999e+06	3.7786e+06	2.23483e+06	2.9814e+06	4.11693e+06	2.2395e+06	3.8563e+06	3.5659e+06	4.87509e+06	3.27851e+06	3.10526e+06	3.57679e+06	NA	NA	NA	NA	NA	3.15458e+06	3.63614e+06	3.12037e+06	4.38585e+06	2.99362e+06	4.79255e+06	4.03239e+06	3.31179e+06	3.79542e+06	4.35727e+06	5.05027e+06	4.45454e+06	3.56176e+06	NA	NA	NA	NA	NA	4.19649e+06	4.31102e+06	2.5675e+06	5.27271e+06	4.47277e+06	1.71872e+06	941704	8.39544e+06	5.60238e+06	4.17594e+06	3.84336e+06	8.23128e+06
C7orf25|Q9BPX7	NA	NA	NA	NA	NA	NA	NA	NA	NA	NA	NA	NA	NA	NA	NA	NA	NA	NA	NA	NA	NA	NA	NA	NA	NA	NA	NA	NA	NA	NA	NA	NA	NA	NA	NA	NA	NA	NA	NA	NA	NA	NA	NA	NA	NA	NA	NA	NA	NA
C8A|P07357	NA	6.63604e+07	6.06955e+07	5.9745e+07	5.5172e+07	9.19882e+07	1.09374e+08	6.34304e+07	9.51703e+07	1.14395e+08	9.1548e+07	8.98496e+07	9.60455e+07	9.05823e+07	NA	NA	NA	NA	NA	5.02711e+07	1.02581e+08	4.33698e+07	7.91593e+07	3.95783e+07	7.83129e+07	3.71714e+07	4.73201e+07	1.06947e+08	7.24823e+07	6.91689e+07	6.1741e+07	5.75315e+07	NA	NA	NA	NA	NA	1.12383e+08	9.72083e+07	6.61684e+07	1.88985e+08	9.79276e+07	6.02081e+07	9.15169e+06	2.68954e+08	1.6967e+08	9.01883e+07	9.45016e+07	1.74587e+08
C8B|P07358	NA	6.75929e+07	6.73833e+07	6.57852e+07	4.96743e+07	1.03592e+08	1.10158e+08	6.4601e+07	1.00782e+08	1.10612e+08	8.45314e+07	1.09124e+08	1.01692e+08	9.90265e+07	NA	NA	NA	NA	NA	7.89756e+07	1.41341e+08	6.8417e+07	1.35017e+08	5.72277e+07	1.26625e+08	6.14762e+07	7.89286e+07	1.70534e+08	1.1821e+08	1.02224e+08	9.26664e+07	8.19945e+07	NA	NA	NA	NA	NA	9.89243e+07	8.63468e+07	6.95708e+07	1.695e+08	9.74504e+07	5.42971e+07	9.09452e+06	2.11928e+08	1.34618e+08	7.45262e+07	7.79013e+07	1.62227e+08
C8G|P07360	NA	3.13334e+07	2.92889e+07	2.43201e+07	2.00935e+07	4.02161e+07	5.77899e+07	3.30728e+07	4.48125e+07	5.01798e+07	4.91212e+07	4.06367e+07	4.88591e+07	4.54504e+07	NA	NA	NA	NA	NA	2.96795e+07	7.3381e+07	2.51346e+07	5.13528e+07	2.46147e+07	4.40029e+07	2.31481e+07	2.82835e+07	6.77774e+07	4.77284e+07	4.36592e+07	3.90777e+07	3.39119e+07	NA	NA	NA	NA	NA	3.49536e+07	3.09666e+07	1.64547e+07	6.10794e+07	3.20323e+07	1.80413e+07	3.1486e+06	8.8262e+07	5.34489e+07	3.11057e+07	2.56413e+07	5.21639e+07
C9|P02748	NA	2.86199e+07	2.34973e+07	3.63641e+07	2.72387e+07	2.69213e+07	4.61458e+07	2.67663e+07	5.12818e+07	6.34647e+07	3.29052e+07	3.93405e+07	3.43364e+07	4.8386e+07	NA	NA	NA	NA	NA	4.37433e+07	9.1173e+07	4.26379e+07	5.87108e+07	4.26364e+07	5.50847e+07	5.36286e+07	2.57567e+07	7.86995e+07	5.31777e+07	4.76129e+07	5.41689e+07	4.29766e+07	NA	NA	NA	NA	NA	5.48901e+07	5.7318e+07	3.19097e+07	8.12351e+07	3.48093e+07	2.34554e+07	4.54967e+06	1.20715e+08	6.03479e+07	4.83485e+07	5.19733e+07	1.17347e+08
CA1|P00915	NA	18669.9	14521.8	23059.6	10687.2	11874.6	18459.1	22554.6	12481.7	21533.2	35128	18550.2	60575.1	15935.2	NA	NA	NA	NA	NA	NA	NA	NA	NA	NA	NA	NA	NA	NA	NA	NA	NA	NA	NA	NA	NA	NA	NA	31587.1	27960.2	26293	36816	33806.2	16635.1	7876.36	76585.9	37603.2	26768.5	60114.5	45187.5
CA2|P00918	NA	NA	NA	NA	NA	NA	NA	NA	NA	NA	NA	NA	NA	NA	NA	NA	NA	NA	NA	31751.8	35941.1	24134.5	48025.3	26639.6	177020	33367.4	38427.3	41931.4	42924.3	44945.4	52436.5	37723.2	NA	NA	NA	NA	NA	NA	NA	NA	NA	NA	NA	NA	NA	NA	NA	NA	NA
CA4|P22748	NA	NA	NA	NA	NA	NA	NA	NA	NA	NA	NA	NA	NA	NA	NA	NA	NA	NA	NA	NA	NA	NA	NA	NA	NA	NA	NA	NA	NA	NA	NA	NA	NA	NA	NA	NA	NA	57060	58273.7	87534.8	55800.4	45240.7	166060	15191.5	92810	46190.3	202641	48480.9	63338.6
CAB39|Q9Y376	NA	21345.7	31426	18274.8	21822.8	15041.1	52665.6	23122.2	18196.9	41784.4	56629.3	24138.6	87562	19844.8	NA	NA	NA	NA	NA	NA	NA	NA	NA	NA	NA	NA	NA	NA	NA	NA	NA	NA	NA	NA	NA	NA	NA	20479	12491.8	10767.5	34517.8	8484.25	8826.39	5275.79	36718.9	17532	13610.2	18842	52080.8
CAB39L|Q9H9S4	NA	NA	NA	NA	NA	NA	NA	NA	NA	NA	NA	NA	NA	NA	NA	NA	NA	NA	NA	25622.7	19132.6	13778.1	46799.9	12403.8	74680.8	29641.4	19259.7	23346.7	32664.7	29847.9	28131.1	32048.3	NA	NA	NA	NA	NA	15451.2	7637.26	4106.14	24660.8	5754.47	4901.8	3665.56	31236	14192.5	7815.07	13060.1	38691
CACNA2D1|P54289	NA	NA	NA	NA	NA	NA	NA	NA	NA	NA	NA	NA	NA	NA	NA	NA	NA	NA	NA	NA	NA	NA	NA	NA	NA	NA	NA	NA	NA	NA	NA	NA	NA	NA	NA	NA	NA	NA	NA	NA	NA	NA	NA	NA	NA	NA	NA	NA	NA
CACYBP|Q9HB71	NA	896564	1.00076e+06	827064	707129	891502	1.72037e+06	868641	833999	1.66175e+06	1.62309e+06	1.03285e+06	2.09797e+06	943930	NA	NA	NA	NA	NA	722990	902070	606671	1.13128e+06	541168	965858	682639	680587	953459	967981	886070	1.09386e+06	1.0093e+06	NA	NA	NA	NA	NA	532411	395200	307983	869175	336286	265601	200949	1.03851e+06	509588	406860	534388	1.34046e+06
CAD|P27708	NA	7997.07	12288.3	4319.57	5467.52	4709.77	17959.1	4000.85	4820.51	17188.9	15453.8	10899.2	24637.1	5107.87	NA	NA	NA	NA	NA	3089.32	1688.63	1539.35	10070	1845.55	6874.32	4049.18	2404.88	2127.18	6785.06	4565.09	3523.71	5060.15	NA	NA	NA	NA	NA	22358.9	12765.9	12956.7	30236.7	8589.46	7584.49	6764.15	29903.3	20454.1	14728.5	15040.1	39211.8
CALCOCO1|Q9P1Z2	NA	15976.4	26967.4	11427.4	10273.8	8716.26	40854	8480.07	7006.61	27934	37218.7	20473.2	47183.1	10770.6	NA	NA	NA	NA	NA	NA	NA	NA	NA	NA	NA	NA	NA	NA	NA	NA	NA	NA	NA	NA	NA	NA	NA	NA	NA	NA	NA	NA	NA	NA	NA	NA	NA	NA	NA
CALD1|Q05682	NA	1.39801e+06	1.86418e+06	1.0816e+06	962179	1.13335e+06	2.90966e+06	1.05362e+06	1.0816e+06	2.58806e+06	2.74674e+06	1.52965e+06	4.10515e+06	1.24247e+06	NA	NA	NA	NA	NA	1.24103e+06	1.26285e+06	757472	2.75828e+06	751254	1.57042e+06	1.83861e+06	1.07905e+06	1.1753e+06	1.52312e+06	1.41596e+06	3.35422e+06	2.39215e+06	NA	NA	NA	NA	NA	1.40601e+06	836444	510766	3.4488e+06	693279	615018	479185	1.82059e+06	988935	787173	1.53188e+06	4.18914e+06
CALM1|P0DP23	NA	1.23279e+06	1.80195e+06	682878	727767	558634	2.22043e+06	690920	588047	2.3598e+06	3.19195e+06	1.05566e+06	4.34467e+06	527483	NA	NA	NA	NA	NA	1.36969e+06	1.11703e+06	752665	2.63838e+06	579805	6.57742e+06	2.13674e+06	1.03312e+06	1.06707e+06	2.0289e+06	1.5087e+06	1.64391e+06	2.19771e+06	NA	NA	NA	NA	NA	1.34843e+06	676257	467706	2.10626e+06	464687	412589	579348	1.93059e+06	1.00026e+06	634542	1.37557e+06	3.93855e+06
CALML3|P27482	NA	NA	NA	NA	NA	NA	NA	NA	NA	NA	NA	NA	NA	NA	NA	NA	NA	NA	NA	55058.5	32859.9	45430.3	49365.4	21320.7	1.2436e+06	70290.2	59044.1	42505.3	91435.3	42469.3	54311.9	32809.5	NA	NA	NA	NA	NA	NA	NA	NA	NA	NA	NA	NA	NA	NA	NA	NA	NA
CALML5|Q9NZT1	NA	513928	659579	799285	262819	227149	286499	325821	217133	189107	225098	204978	171689	164552	NA	NA	NA	NA	NA	696339	480781	1.30912e+06	657589	427458	1.01908e+07	1.72992e+06	764409	665697	716392	1.24365e+06	720050	521164	NA	NA	NA	NA	NA	736325	302208	362901	413475	257566	543920	150757	830385	403969	307759	331454	475138
CALR|P27797	NA	186111	227729	163973	125386	156235	390109	156515	172592	316764	340070	189635	339494	198967	NA	NA	NA	NA	NA	102250	133463	83623.4	152862	83180.7	463832	109528	90940.3	128555	142386	163723	156709	127117	NA	NA	NA	NA	NA	283820	208299	143106	406485	203343	112723	85942.2	482103	292552	176964	235259	806135
CALU|O43852	NA	NA	NA	NA	NA	NA	NA	NA	NA	NA	NA	NA	NA	NA	NA	NA	NA	NA	NA	NA	NA	NA	NA	NA	NA	NA	NA	NA	NA	NA	NA	NA	NA	NA	NA	NA	NA	NA	NA	NA	NA	NA	NA	NA	NA	NA	NA	NA	NA
CAMK1|Q14012	NA	9934.97	16035.4	8170.09	7994.53	4286.24	25333	6601.35	4599.04	16117.5	24299.1	9979.93	37572.8	5910.81	NA	NA	NA	NA	NA	7924.52	4954.11	3921.45	22505.1	6771.79	11166.8	11839.1	5285.49	8518.61	11731.5	10435.9	9660.98	10237.1	NA	NA	NA	NA	NA	7267.83	5369.31	3622.29	14895.6	4213.28	4488.97	3846.9	18870	7222.42	4930.56	9523.99	25674.9
CAMK2D|Q13557	NA	NA	NA	NA	NA	NA	NA	NA	NA	NA	NA	NA	NA	NA	NA	NA	NA	NA	NA	52887.3	63610.9	47725.1	96479.5	43582.4	85973.6	56086.1	58996.9	67692	60429.6	69881.3	72402.5	80389.2	NA	NA	NA	NA	NA	6978.7	5738.95	9228.09	5241.69	5983.89	6816.97	3096.34	10111.4	10575.4	8293.56	6175.24	14730.7
CAMK2G|Q13555	NA	9997.84	11746.2	7854.89	10074.5	6182.35	21147.7	8965.68	7030.74	17361.2	21798.6	12036.5	26727.9	6859.88	NA	NA	NA	NA	NA	15787.1	15631.6	18219.7	30284.9	13941.1	23772.5	20378.9	24864	23286	24608.1	26377.5	25074.3	22010.6	NA	NA	NA	NA	NA	9025.49	7825.16	4579.47	13464.6	3887	3781.92	3088.46	14300.7	10416.5	7735.45	9931.24	25105
CAMP|P49913	NA	5.1913e+06	3.20284e+06	6.12467e+06	3.03741e+06	6.71514e+06	1.31503e+07	3.61073e+06	3.31059e+06	3.3213e+06	1.82487e+07	1.07353e+07	1.46911e+07	3.40098e+06	NA	NA	NA	NA	NA	7.41045e+06	7.78254e+06	7.88443e+06	7.92576e+06	7.76283e+06	5.75458e+06	6.61258e+06	4.04687e+06	1.63152e+07	9.04327e+06	8.44633e+06	1.13234e+07	1.48335e+07	NA	NA	NA	NA	NA	6.50525e+06	6.15002e+06	3.37526e+06	9.5306e+06	1.07553e+07	3.93321e+06	573650	6.48598e+06	6.52085e+06	8.53795e+06	2.98943e+06	1.04263e+07
CAND1|Q86VP6	NA	27335.7	28742.6	20518.4	22617.8	19554.1	51874	17949.8	19437.9	56833.9	55006.7	28560.7	96772.4	26079.5	NA	NA	NA	NA	NA	50871.9	65439.6	38795.5	89097.7	50514.6	122100	64556.5	54236.6	68931.5	76966	77752	82920.8	58689.3	NA	NA	NA	NA	NA	40100.8	27687	20897.5	69083.4	20452.3	20547.5	13345.1	68172.8	36892.8	34561.2	42649.8	93256
CANX|P27824	NA	430602	631447	370331	406277	229361	967764	292796	300139	769624	473023	695273	508789	287304	NA	NA	NA	NA	NA	262578	189781	155292	717893	131114	844419	350685	262681	207288	434148	435168	254084	423397	NA	NA	NA	NA	NA	136237	84407.6	85200	173044	61455.1	87093.2	78585.2	250266	118102	95171.5	123006	444368
CAP1|Q01518	NA	712175	956876	615403	555549	440273	1.79495e+06	458878	464842	1.56032e+06	1.50725e+06	735476	2.28805e+06	452848	NA	NA	NA	NA	NA	733023	419064	404623	1.35445e+06	393641	1.15363e+06	846487	516824	592160	937288	819035	638170	959366	NA	NA	NA	NA	NA	669644	454932	306179	994486	308713	291807	310050	1.14133e+06	704114	427972	707945	1.9557e+06
CAPN1|P07384	NA	1.78753e+06	2.38767e+06	1.40734e+06	1.73418e+06	1.05169e+06	4.57453e+06	1.22755e+06	1.24934e+06	3.94995e+06	2.9357e+06	2.08883e+06	5.32452e+06	1.16457e+06	NA	NA	NA	NA	NA	2.11705e+06	1.52737e+06	1.34559e+06	3.81808e+06	1.39065e+06	2.85712e+06	3.37206e+06	2.35541e+06	2.30651e+06	2.62765e+06	2.87051e+06	2.29648e+06	2.65387e+06	NA	NA	NA	NA	NA	2.87451e+06	2.11928e+06	1.3795e+06	4.07296e+06	1.41454e+06	1.27401e+06	703748	5.02709e+06	2.94837e+06	1.85364e+06	3.72536e+06	8.52313e+06
CAPN2|P17655	NA	174019	199019	250063	142349	248033	298999	108997	219267	219817	258789	188127	284458	262148	NA	NA	NA	NA	NA	156480	233370	132636	225080	193160	249736	160535	219281	278659	196105	180265	245969	123819	NA	NA	NA	NA	NA	219061	207572	162036	286975	220171	134986	25891.1	411690	258750	176648	157406	381806
CAPN7|Q9Y6W3	NA	3328.28	5634.44	4356.75	5815.23	4438.2	10848.3	7901.09	6145.94	6265.81	3257.51	2859.26	5045.76	10876.9	NA	NA	NA	NA	NA	NA	NA	NA	NA	NA	NA	NA	NA	NA	NA	NA	NA	NA	NA	NA	NA	NA	NA	8212.89	9341.15	24234	9670.97	7299.67	29905.9	1792.38	18341.3	6520.62	24786.7	6445.23	7839.84
CAPNS1|P04632	NA	1.21568e+06	1.66204e+06	1.05623e+06	1.08086e+06	767103	3.03618e+06	744091	819693	2.40845e+06	2.03832e+06	1.28017e+06	3.59444e+06	802317	NA	NA	NA	NA	NA	986419	858755	606753	1.76258e+06	695002	1.32794e+06	1.56233e+06	1.14422e+06	1.06407e+06	1.28058e+06	1.33498e+06	1.12939e+06	1.18398e+06	NA	NA	NA	NA	NA	1.22504e+06	919019	587081	1.72872e+06	674046	523080	241152	2.19774e+06	1.27519e+06	795565	1.51734e+06	3.81359e+06
CAPZA1|P52907	NA	139788	166908	129505	125842	94717.8	314209	109843	97374.3	254492	278128	163561	397631	110933	NA	NA	NA	NA	NA	152457	128897	119006	296469	111639	285017	182056	156010	222563	238830	250457	234621	232572	NA	NA	NA	NA	NA	159646	130454	103926	279136	86390.8	106676	54541.2	365426	172559	129105	149038	416649
CAPZA2|P47755	NA	154533	198706	119454	125964	81652.3	363718	106228	93914.5	284741	345427	175441	502678	102036	NA	NA	NA	NA	NA	144227	107506	87129.8	305624	77420.8	262463	194166	127919	152372	190725	197785	188574	224991	NA	NA	NA	NA	NA	164644	89313.8	74006	321705	66368	75426.8	73681.1	310060	164057	119159	170095	454519
CAPZB|P47756	NA	188478	252949	161291	183439	127823	430312	134806	142246	362922	402869	251198	577937	136605	NA	NA	NA	NA	NA	152214	148086	110285	298107	102166	285572	188158	149984	183834	219443	223366	220909	237961	NA	NA	NA	NA	NA	160916	94989.7	74765.2	305555	65425.2	75838.7	58934.6	289254	123097	100089	150603	396173
CARD9|Q9H257	NA	8059.68	6170.45	6418.63	6806.56	7038.13	12756.5	6519.73	7071.94	11611.6	9645.43	8623.59	16062.6	9188.11	NA	NA	NA	NA	NA	NA	NA	NA	NA	NA	NA	NA	NA	NA	NA	NA	NA	NA	NA	NA	NA	NA	NA	16751.2	12077.1	8384.18	30796.6	11556.3	10745.8	3953.06	31066.1	20790.1	18568.5	19987.2	47459.5
CARHSP1|Q9Y2V2	NA	9394.28	10526.7	11391.3	12462.7	7438.36	15845.4	13121	9612.71	16345.3	15312.2	11857.7	32426.8	8600.24	NA	NA	NA	NA	NA	NA	NA	NA	NA	NA	NA	NA	NA	NA	NA	NA	NA	NA	NA	NA	NA	NA	NA	NA	NA	NA	NA	NA	NA	NA	NA	NA	NA	NA	NA
CARM1|Q86X55	NA	NA	NA	NA	NA	NA	NA	NA	NA	NA	NA	NA	NA	NA	NA	NA	NA	NA	NA	NA	NA	NA	NA	NA	NA	NA	NA	NA	NA	NA	NA	NA	NA	NA	NA	NA	NA	NA	NA	NA	NA	NA	NA	NA	NA	NA	NA	NA	NA
CARMIL1|Q5VZK9	NA	NA	NA	NA	NA	NA	NA	NA	NA	NA	NA	NA	NA	NA	NA	NA	NA	NA	NA	2604.83	2174.7	1650.4	6293.45	1995.26	5164.78	3569.69	2346.59	2895.54	4506.73	2634.9	4032.76	3854.83	NA	NA	NA	NA	NA	NA	NA	NA	NA	NA	NA	NA	NA	NA	NA	NA	NA
CARS|P49589	NA	85355.4	93524.4	69849.7	73558.1	62845.2	159588	69614	75262.2	152575	157865	99305.7	267757	72872	NA	NA	NA	NA	NA	20190.4	20906.2	11203	43100.5	9745.01	37274.9	23467.1	17026.8	24653.1	32111.8	27295	28375.2	34202.7	NA	NA	NA	NA	NA	101864	35395.7	32089.8	102065	28581.1	27426.2	12539.8	103327	45866.3	48102.1	55775.3	140661
CASC4|Q6P4E1	NA	NA	NA	NA	NA	NA	NA	NA	NA	NA	NA	NA	NA	NA	NA	NA	NA	NA	NA	NA	NA	NA	NA	NA	NA	NA	NA	NA	NA	NA	NA	NA	NA	NA	NA	NA	NA	NA	NA	NA	NA	NA	NA	NA	NA	NA	NA	NA	NA
CASP14|P31944	NA	407420	398805	378146	532717	268675	373829	786720	272403	303347	274189	415885	293701	210235	NA	NA	NA	NA	NA	478293	382466	1.00464e+06	411266	328168	2.07841e+06	2.7408e+06	657535	647944	417102	679721	744031	420233	NA	NA	NA	NA	NA	502844	426936	385984	397016	280584	270657	131977	725221	849903	347097	206622	579864
CASP3|P42574	NA	12175.5	17062	9162.92	11461.9	5831.3	37745.2	6167.12	8195.73	33141.3	32309.9	12675.4	53431.3	5652.73	NA	NA	NA	NA	NA	11029.2	12014.7	6045.1	31958.2	7324.45	17190.9	15336.2	7307.03	13176.4	16264.2	13065.4	13945.9	19480.8	NA	NA	NA	NA	NA	NA	NA	NA	NA	NA	NA	NA	NA	NA	NA	NA	NA
CASP4|P49662	NA	NA	NA	NA	NA	NA	NA	NA	NA	NA	NA	NA	NA	NA	NA	NA	NA	NA	NA	NA	NA	NA	NA	NA	NA	NA	NA	NA	NA	NA	NA	NA	NA	NA	NA	NA	NA	NA	NA	NA	NA	NA	NA	NA	NA	NA	NA	NA	NA
CASP6|P55212	NA	4065.98	4428.07	3353.94	2473.28	3298.12	8451.53	4599.05	4769.72	6283.21	7867.67	5524.78	11890.7	3180.69	NA	NA	NA	NA	NA	NA	NA	NA	NA	NA	NA	NA	NA	NA	NA	NA	NA	NA	NA	NA	NA	NA	NA	NA	NA	NA	NA	NA	NA	NA	NA	NA	NA	NA	NA
CASS4|Q9NQ75	NA	324648	524747	224075	250304	148950	968484	172204	153086	705792	829734	459441	1.19447e+06	177683	NA	NA	NA	NA	NA	196582	96902.2	100172	479827	98117.8	181675	213019	148578	156234	302640	279870	205969	348194	NA	NA	NA	NA	NA	333564	179066	99902	591180	93082.2	134663	100991	571633	289407	214617	364504	1.16931e+06
CAST|P20810	NA	NA	NA	NA	NA	NA	NA	NA	NA	NA	NA	NA	NA	NA	NA	NA	NA	NA	NA	49479.8	68402	44413	80422.1	50878.4	93059.6	57970.4	58841.3	83398.7	73474.3	81632.8	85773.2	51161.3	NA	NA	NA	NA	NA	NA	NA	NA	NA	NA	NA	NA	NA	NA	NA	NA	NA
CAT|P04040	NA	146612	132860	208459	199118	112128	188738	222487	106411	168888	152595	175236	172649	120721	NA	NA	NA	NA	NA	336583	318657	633738	370310	204707	598949	753424	559893	429033	403575	690652	590868	409808	NA	NA	NA	NA	NA	293459	285181	276379	257832	198197	215486	89393.2	592296	506755	301212	140086	329376
CAVIN1|Q6NZI2	NA	841103	789383	903444	704528	1.09169e+06	1.2968e+06	1.04457e+06	1.00011e+06	1.24519e+06	1.33523e+06	1.07777e+06	1.30473e+06	1.11226e+06	NA	NA	NA	NA	NA	1.12976e+06	1.88081e+06	1.11891e+06	1.48052e+06	1.14284e+06	1.47593e+06	1.02265e+06	1.40596e+06	1.90908e+06	1.32655e+06	1.59471e+06	1.79451e+06	1.37186e+06	NA	NA	NA	NA	NA	878114	844646	788260	1.17194e+06	884964	557777	442406	1.70076e+06	1.09011e+06	810431	601001	1.31867e+06
CAVIN2|O95810	NA	1.00874e+07	1.66598e+07	6.56641e+06	7.47138e+06	4.17406e+06	2.73006e+07	4.99309e+06	4.94193e+06	2.10091e+07	2.53262e+07	1.15199e+07	4.26383e+07	4.8372e+06	NA	NA	NA	NA	NA	7.83725e+06	5.489e+06	4.07551e+06	1.72922e+07	4.48716e+06	8.48644e+06	1.03507e+07	6.58114e+06	6.40951e+06	1.19135e+07	1.01953e+07	1.36032e+07	1.28602e+07	NA	NA	NA	NA	NA	1.12095e+07	5.74445e+06	3.04134e+06	2.32852e+07	3.32187e+06	4.08575e+06	3.42967e+06	1.74307e+07	7.62896e+06	6.01451e+06	1.27285e+07	3.60821e+07
CBLB|Q13191	NA	12912.3	12106.7	18135.3	13140.8	13763.6	22298.2	13932.1	14267.5	16615	15508	14210.1	20999.1	17381.2	NA	NA	NA	NA	NA	14622.6	20622	16401.9	18342.3	15421.3	18607.6	12249	18973	25987.7	20826	20320	23343.6	18640.3	NA	NA	NA	NA	NA	20850.4	19194.8	18273.1	25643	20305.2	15761.7	10161.2	38714.1	19695.8	20899.6	16194.5	27479.8
CBR1|P16152	NA	NA	NA	NA	NA	NA	NA	NA	NA	NA	NA	NA	NA	NA	NA	NA	NA	NA	NA	7405.62	9411.18	5552.47	10420.6	5559.39	56399.9	10041.1	8917.43	8369.83	11078.8	10698.5	12714.3	8165.82	NA	NA	NA	NA	NA	18303.4	24570.6	12145.5	26419.6	16282.6	10271.6	3407.12	35573	27865.7	11355.2	19091.2	32086.3
CC2D1A|Q6P1N0	NA	2440.39	3683.05	868.473	1397.25	0	4225.81	2179.69	865.687	6480.72	5833.33	3711.01	11946.8	0	NA	NA	NA	NA	NA	2681.44	3385.71	794.418	4118.63	1260.71	3125.92	3041.78	1699.08	1454.57	1610.16	2253.43	2874.09	4204.24	NA	NA	NA	NA	NA	2190.85	1100.99	912.876	5518.46	1396.13	1537.01	856.078	4169.48	1495.68	1250.97	2442.23	4347.88
CC2D1B|Q5T0F9	NA	10919.3	11896.5	7520.64	9923.23	6574.75	23018.4	9335.8	11141	21918.7	22414.5	15248.5	25071.2	18149.1	NA	NA	NA	NA	NA	12915.3	19861.2	10780.1	25619.7	10545.7	16042.9	17957.1	9878.62	16689.4	21973.4	18387	64449.9	25069.2	NA	NA	NA	NA	NA	7844.61	4647.95	2980.28	17055.2	3186.94	3910.35	2906.54	16880	6468.01	6945.79	8339.19	25613.9
CCDC124|Q96CT7	NA	7030.54	6307.33	7694.57	5442.73	7895.3	8658.11	10521.2	7326.32	10801.6	9505.04	7903.38	12891.3	6782.08	NA	NA	NA	NA	NA	6578.53	12432.2	6926.55	13545.1	6181.9	11260.2	8367.11	6500.25	11020.2	10566.3	10146.8	12462.7	9996.29	NA	NA	NA	NA	NA	NA	NA	NA	NA	NA	NA	NA	NA	NA	NA	NA	NA
CCDC126|Q96EE4	NA	54013.2	65834.8	83798	60986.1	63496.2	101610	70014.6	75216.5	72616	66746.6	53720.7	76324.1	88991.6	NA	NA	NA	NA	NA	46276	50563.4	71656.2	94085.5	51128.1	73041.3	68720.9	76177.7	72737.8	69693.4	81705.5	57473	57313.5	NA	NA	NA	NA	NA	16741.5	17768.1	12872	24130.6	13192.3	9743.43	2681.07	25165.2	22150	10320.6	10091.5	24709.9
CCDC151|A5D8V7	NA	14813.9	15365.6	19030.9	15032.1	19925.6	22430.3	18539	21769.6	23007.9	21593.3	18963	25205.5	20526.3	NA	NA	NA	NA	NA	13604	18699.8	12920.5	16542.2	12102.7	18977.2	13041.8	18353.2	21876.2	18708.9	19516.6	17272.4	16385.5	NA	NA	NA	NA	NA	29616.6	27101.3	27387.2	37619.2	28391.5	20914	19005.8	50607.7	34371.1	29702	20945.7	43433.6
CCDC6|Q16204	NA	NA	NA	NA	NA	NA	NA	NA	NA	NA	NA	NA	NA	NA	NA	NA	NA	NA	NA	NA	NA	NA	NA	NA	NA	NA	NA	NA	NA	NA	NA	NA	NA	NA	NA	NA	NA	NA	NA	NA	NA	NA	NA	NA	NA	NA	NA	NA	NA
CCDC80|Q76M96	NA	NA	NA	NA	NA	NA	NA	NA	NA	NA	NA	NA	NA	NA	NA	NA	NA	NA	NA	NA	NA	NA	NA	NA	NA	NA	NA	NA	NA	NA	NA	NA	NA	NA	NA	NA	NA	19478.3	15632.9	16299.4	34816.8	22030.2	13030.5	3889.37	31686.4	19110.4	20847.4	15156.8	34692.6
CCDC93|Q567U6	NA	30225.3	17127.3	19500.3	19773	16944.2	31617	18503.6	17824.1	32257.7	41890	24937.2	36751.9	22117	NA	NA	NA	NA	NA	NA	NA	NA	NA	NA	NA	NA	NA	NA	NA	NA	NA	NA	NA	NA	NA	NA	NA	NA	NA	NA	NA	NA	NA	NA	NA	NA	NA	NA	NA
CCL14|Q16627	NA	2.55672e+06	2.44356e+06	4.00984e+06	2.17668e+06	3.1119e+06	3.8408e+06	4.33369e+06	3.67739e+06	3.11032e+06	4.3277e+06	2.85811e+06	4.38578e+06	2.96061e+06	NA	NA	NA	NA	NA	2.40469e+06	4.46631e+06	2.28634e+06	3.51003e+06	2.95266e+06	3.14942e+06	3.01267e+06	3.11692e+06	4.18067e+06	2.56496e+06	3.10872e+06	5.23566e+06	2.44936e+06	NA	NA	NA	NA	NA	2.44451e+06	2.2407e+06	1.93138e+06	4.28415e+06	2.17617e+06	1.55658e+06	217986	4.45841e+06	2.83924e+06	2.09547e+06	1.38136e+06	5.24103e+06
CCL16|O15467	NA	195563	167948	288309	111736	243231	296481	199762	294207	280073	346666	144666	209612	247921	NA	NA	NA	NA	NA	374631	494156	340233	453422	414135	421216	321770	375060	468040	467708	793377	440711	434611	NA	NA	NA	NA	NA	488442	455710	347249	764672	575715	315293	81743.1	984004	546381	627888	326066	810170
CCL18|P55774	NA	1.98599e+06	1.17418e+06	1.73451e+06	1.72421e+06	1.57546e+06	2.13821e+06	1.79704e+06	3.72632e+06	4.95544e+06	2.94653e+06	2.30135e+06	2.96144e+06	2.96327e+06	NA	NA	NA	NA	NA	3.81289e+06	4.59561e+06	3.75678e+06	7.50381e+06	3.95729e+06	8.4765e+06	2.59816e+06	5.19166e+06	6.47345e+06	3.98959e+06	5.27103e+06	7.90069e+06	3.52303e+06	NA	NA	NA	NA	NA	4.52972e+06	3.40985e+06	2.27672e+06	8.48921e+06	7.80202e+06	2.71638e+06	423255	1.03685e+07	3.6052e+06	5.32365e+06	2.69827e+06	6.50495e+06
CCL21|O00585	NA	37957	33636.2	42334.4	36126.7	53201.4	50170.8	56258.4	55329.8	61680.5	77764.9	33664.5	68436.7	52575.6	NA	NA	NA	NA	NA	75664.8	119039	60134.3	113427	73124.2	113518	59175.6	78682.7	126672	75434.5	115424	177493	75271.4	NA	NA	NA	NA	NA	41430.4	36684.5	25058.4	46694.3	36156.3	21520.2	3271.26	82259.2	44907.1	37156.1	32100.9	68556.5
CCL23|P55773	NA	0	1141.63	1028.49	1099.41	0	0	0	2253.14	1234.49	0	0	0	0	NA	NA	NA	NA	NA	2215.79	6725.79	3874.61	3665.18	3128.55	4638.13	2250.65	6676.59	4885.15	1970.39	3949.83	5014.38	2304.38	NA	NA	NA	NA	NA	NA	NA	NA	NA	NA	NA	NA	NA	NA	NA	NA	NA
CCL24|O00175	NA	117888	97477.6	136975	86907.5	135108	169627	147948	149705	310177	202385	177432	206061	178476	NA	NA	NA	NA	NA	88833	99503.6	66531.9	104846	263476	71770.5	125313	82204.2	97314.1	79308.3	111551	85273.5	111858	NA	NA	NA	NA	NA	50502.8	57421.8	52877.6	74446.6	57846.9	38454.6	11659.7	104455	61174.2	48325.4	40115.4	75646.8
CCL5|P13501	NA	1.87602e+06	3.23375e+06	2.43411e+06	969193	605420	3.67968e+06	1.16035e+06	671324	5.39191e+06	6.13015e+06	1.86717e+06	7.34612e+06	684740	NA	NA	NA	NA	NA	2.43649e+06	6.75533e+06	886809	5.10539e+06	1.23573e+06	2.61026e+06	2.50829e+06	1.23492e+06	1.47781e+06	3.23715e+06	2.46938e+06	3.89565e+06	3.62423e+06	NA	NA	NA	NA	NA	2.28601e+06	1.25605e+06	1.71116e+06	3.45833e+06	821921	791981	553921	3.85136e+06	1.7277e+06	1.39758e+06	2.02949e+06	5.96327e+06
CCM2|Q9BSQ5	NA	NA	NA	NA	NA	NA	NA	NA	NA	NA	NA	NA	NA	NA	NA	NA	NA	NA	NA	NA	NA	NA	NA	NA	NA	NA	NA	NA	NA	NA	NA	NA	NA	NA	NA	NA	NA	NA	NA	NA	NA	NA	NA	NA	NA	NA	NA	NA	NA
CCND3|P30281	NA	NA	NA	NA	NA	NA	NA	NA	NA	NA	NA	NA	NA	NA	NA	NA	NA	NA	NA	NA	NA	NA	NA	NA	NA	NA	NA	NA	NA	NA	NA	NA	NA	NA	NA	NA	NA	NA	NA	NA	NA	NA	NA	NA	NA	NA	NA	NA	NA
CCS|O14618	NA	13890.5	22537.4	15866.9	7925.6	5891.61	51681.5	7321.79	6937.43	29325.7	32910.5	13155.2	32708.1	7390.6	NA	NA	NA	NA	NA	7660.12	6502.14	10494.2	21618.1	4719.58	11035.9	21268	5717.98	6487.87	7405.09	8270.46	6042.89	16926.1	NA	NA	NA	NA	NA	NA	NA	NA	NA	NA	NA	NA	NA	NA	NA	NA	NA
CCT2|P78371	NA	2.10758e+06	2.78279e+06	1.47327e+06	1.45713e+06	1.10388e+06	5.00986e+06	1.32645e+06	1.33668e+06	4.5593e+06	5.06714e+06	3.07679e+06	8.0634e+06	1.35357e+06	NA	NA	NA	NA	NA	2.09747e+06	2.01998e+06	1.29846e+06	4.68079e+06	1.1816e+06	3.02389e+06	2.39434e+06	1.72309e+06	2.04276e+06	2.89385e+06	2.68936e+06	2.65789e+06	3.64068e+06	NA	NA	NA	NA	NA	1.49971e+06	726660	757896	2.1597e+06	1.23762e+06	572129	358264	2.63742e+06	1.12612e+06	824522	1.6412e+06	3.98527e+06
CCT3|P49368	NA	1.25416e+06	1.7116e+06	893615	932697	612733	3.04319e+06	719964	729525	2.91838e+06	3.11136e+06	1.42308e+06	5.4011e+06	705395	NA	NA	NA	NA	NA	1.33864e+06	1.25333e+06	714837	3.00545e+06	687875	1.79011e+06	1.59067e+06	1.11939e+06	1.20888e+06	1.93059e+06	1.62348e+06	1.68446e+06	2.40766e+06	NA	NA	NA	NA	NA	1.56562e+06	875529	586768	2.73679e+06	659346	604625	410377	2.62199e+06	1.30162e+06	895890	1.94628e+06	4.51727e+06
CCT4|P50991	NA	1.23059e+06	1.69979e+06	815049	799375	543852	3.09712e+06	721321	659871	2.73093e+06	3.0934e+06	1.36223e+06	5.12813e+06	634495	NA	NA	NA	NA	NA	1.19478e+06	1.04672e+06	628816	2.79054e+06	610510	1.72902e+06	1.29955e+06	973553	980303	1.73923e+06	1.42467e+06	1.38089e+06	2.13385e+06	NA	NA	NA	NA	NA	1.6056e+06	870393	510347	2.61381e+06	636519	581974	372728	2.40795e+06	1.31163e+06	852534	1.90773e+06	4.77153e+06
CCT5|P48643	NA	1.71883e+06	2.45925e+06	1.24727e+06	1.11592e+06	809331	4.50083e+06	989971	949258	3.78491e+06	4.51166e+06	1.97275e+06	7.37645e+06	868775	NA	NA	NA	NA	NA	2.40321e+06	2.26681e+06	1.48121e+06	5.50503e+06	1.41357e+06	3.56625e+06	2.44691e+06	2.12162e+06	2.22621e+06	3.67328e+06	2.94279e+06	2.99226e+06	4.29336e+06	NA	NA	NA	NA	NA	1.95143e+06	927080	541231	2.95257e+06	682279	712888	496044	2.73346e+06	1.5675e+06	949056	2.4722e+06	6.17052e+06
CCT6A|P40227	NA	1.94853e+06	2.82137e+06	1.27463e+06	1.33627e+06	823995	4.90496e+06	1.09225e+06	985484	4.61954e+06	5.03259e+06	2.10278e+06	8.92536e+06	933831	NA	NA	NA	NA	NA	1.68688e+06	1.61621e+06	980875	3.73136e+06	899116	2.44318e+06	2.03362e+06	1.41203e+06	1.54621e+06	2.39697e+06	2.08057e+06	2.21907e+06	2.96866e+06	NA	NA	NA	NA	NA	2.19267e+06	1.13092e+06	770307	3.80343e+06	938117	833986	543419	3.64243e+06	1.81343e+06	1.28703e+06	2.73552e+06	6.43609e+06
CCT7|Q99832	NA	1.35682e+06	1.82157e+06	1.00016e+06	1.04257e+06	801111	3.2297e+06	900701	887022	2.97671e+06	3.22959e+06	1.56548e+06	5.31443e+06	916289	NA	NA	NA	NA	NA	1.19805e+06	1.15535e+06	760208	2.55283e+06	709950	1.6796e+06	1.41835e+06	1.16877e+06	1.47435e+06	1.75307e+06	1.56608e+06	1.51059e+06	2.03043e+06	NA	NA	NA	NA	NA	1.39697e+06	794231	609127	2.25493e+06	612632	656409	371508	2.25521e+06	1.23457e+06	879508	1.68235e+06	3.90202e+06
CCT8|P50990	NA	2.5945e+06	3.69354e+06	1.7701e+06	1.6632e+06	1.15339e+06	6.64043e+06	1.4249e+06	1.28374e+06	5.79954e+06	6.74544e+06	2.84379e+06	1.12242e+07	1.18341e+06	NA	NA	NA	NA	NA	1.69809e+06	1.47028e+06	892446	4.00391e+06	874806	2.46384e+06	1.7444e+06	1.39264e+06	1.29009e+06	2.46216e+06	2.02516e+06	1.88737e+06	3.08898e+06	NA	NA	NA	NA	NA	2.44317e+06	1.07535e+06	551676	3.82239e+06	778324	738864	618725	3.26127e+06	1.84082e+06	996893	3.14772e+06	7.64691e+06
CCZ1B|P86790	NA	NA	NA	NA	NA	NA	NA	NA	NA	NA	NA	NA	NA	NA	NA	NA	NA	NA	NA	NA	NA	NA	NA	NA	NA	NA	NA	NA	NA	NA	NA	NA	NA	NA	NA	NA	NA	NA	NA	NA	NA	NA	NA	NA	NA	NA	NA	NA	NA
CD109|Q6YHK3	NA	57423.4	63490.9	56947.4	45655.2	45865.9	111381	52760.6	52659	86550.6	98947.6	77875.3	99590.8	61805.1	NA	NA	NA	NA	NA	32503.2	42053.1	21376.5	59688.9	27269.7	40668.6	26198.8	29300.6	52611.9	27288.9	45333.1	81478.1	27602.1	NA	NA	NA	NA	NA	20617.3	17719.5	12466	27821.3	15612.5	11857.1	7775.58	40046.1	19792.9	19655.5	18187.5	43960.8
CD14|P08571	NA	2.15592e+06	1.82505e+06	2.82278e+06	1.92876e+06	2.33902e+06	4.28264e+06	2.39637e+06	2.09715e+06	2.94306e+06	2.84786e+06	3.219e+06	3.22253e+06	2.53996e+06	NA	NA	NA	NA	NA	1.84727e+06	3.45179e+06	1.6991e+06	2.97603e+06	2.78486e+06	3.08622e+06	1.93548e+06	2.18573e+06	2.67554e+06	1.70971e+06	2.08313e+06	1.97278e+06	1.75325e+06	NA	NA	NA	NA	NA	2.49659e+06	3.00341e+06	2.09334e+06	3.65515e+06	2.81105e+06	2.42495e+06	365174	4.80606e+06	2.61364e+06	2.37598e+06	1.96737e+06	3.37393e+06
CD151|P48509	NA	149143	242343	111409	120470	83647.7	268440	103687	66895.9	338719	469055	133670	434569	94785.2	NA	NA	NA	NA	NA	171378	238039	115846	420181	119468	200627	192925	152711	199153	264874	320361	238289	290718	NA	NA	NA	NA	NA	74256.7	33094.5	15260	151853	17959.8	30043.9	15797.8	145950	54839.7	36642	53183.1	208206
CD163|Q86VB7	NA	NA	NA	NA	NA	NA	NA	NA	NA	NA	NA	NA	NA	NA	NA	NA	NA	NA	NA	NA	NA	NA	NA	NA	NA	NA	NA	NA	NA	NA	NA	NA	NA	NA	NA	NA	NA	35293.1	48013.9	22993.7	76236.8	33571.2	24474.6	4465.14	79043.4	33909	39843.1	11378.6	49074.5
CD1A|P06126	NA	NA	NA	NA	NA	NA	NA	NA	NA	NA	NA	NA	NA	NA	NA	NA	NA	NA	NA	NA	NA	NA	NA	NA	NA	NA	NA	NA	NA	NA	NA	NA	NA	NA	NA	NA	NA	NA	NA	NA	NA	NA	NA	NA	NA	NA	NA	NA	NA
CD209|Q9NNX6	NA	NA	NA	NA	NA	NA	NA	NA	NA	NA	NA	NA	NA	NA	NA	NA	NA	NA	NA	NA	NA	NA	NA	NA	NA	NA	NA	NA	NA	NA	NA	NA	NA	NA	NA	NA	NA	NA	NA	NA	NA	NA	NA	NA	NA	NA	NA	NA	NA
CD226|Q15762	NA	20236.4	34056.9	16442.9	18803.4	13018	57883.2	10550.9	12623.3	45219	46128.9	27938.1	49744	12759.7	NA	NA	NA	NA	NA	21290.9	15228.7	13283.3	54608.3	15080.4	23392.9	27972.8	14536.6	16124.5	35369.2	31024.4	20982.7	37115.3	NA	NA	NA	NA	NA	NA	NA	NA	NA	NA	NA	NA	NA	NA	NA	NA	NA
CD248|Q9HCU0	NA	17609.2	20432.6	17417.2	18536.1	19581.2	26063.1	25552.4	25861.8	16615	23907.7	14299.1	22911.2	33248.2	NA	NA	NA	NA	NA	14355	14892.6	7883.85	13024.3	15764.3	19403	10841.1	12299.1	29401.1	17421.2	13232.6	21719	11428.9	NA	NA	NA	NA	NA	4352.49	5702.43	11586.5	10935.6	8944.46	2952.98	702.665	10265.6	10124.2	5015.77	4462.94	11202.4
CD2AP|Q9Y5K6	NA	8089.15	13300.4	4070.64	5429.01	3510.13	16188.7	3632.28	2708.94	12152.6	9458.68	6669.38	16506.2	5507.64	NA	NA	NA	NA	NA	NA	NA	NA	NA	NA	NA	NA	NA	NA	NA	NA	NA	NA	NA	NA	NA	NA	NA	NA	NA	NA	NA	NA	NA	NA	NA	NA	NA	NA	NA
CD34|P28906	NA	NA	NA	NA	NA	NA	NA	NA	NA	NA	NA	NA	NA	NA	NA	NA	NA	NA	NA	NA	NA	NA	NA	NA	NA	NA	NA	NA	NA	NA	NA	NA	NA	NA	NA	NA	NA	NA	NA	NA	NA	NA	NA	NA	NA	NA	NA	NA	NA
CD36|P16671	NA	814428	983039	599473	758575	415759	2.28824e+06	553001	349736	2.17245e+06	2.64257e+06	907992	2.4207e+06	397302	NA	NA	NA	NA	NA	967635	670139	446518	2.64611e+06	666060	1.21667e+06	1.36979e+06	632235	750927	1.27515e+06	1.32317e+06	1.26712e+06	1.49846e+06	NA	NA	NA	NA	NA	788949	442857	284400	1.15948e+06	228850	306196	126571	1.34955e+06	775546	502623	393786	3.48641e+06
CD37|P11049	NA	NA	NA	NA	NA	NA	NA	NA	NA	NA	NA	NA	NA	NA	NA	NA	NA	NA	NA	NA	NA	NA	NA	NA	NA	NA	NA	NA	NA	NA	NA	NA	NA	NA	NA	NA	NA	NA	NA	NA	NA	NA	NA	NA	NA	NA	NA	NA	NA
CD44|P16070	NA	93281.5	80812	119486	95679.1	128879	177446	112249	153021	121309	164992	97689.8	158304	174590	NA	NA	NA	NA	NA	117003	180695	94816.9	128992	122827	150866	108678	117445	185275	134201	145751	207424	106985	NA	NA	NA	NA	NA	93791.3	92368.1	94331.7	155378	98454.2	62731.3	7448.33	199775	136909	102060	68514.4	149275
CD46|P15529	NA	NA	NA	NA	NA	NA	NA	NA	NA	NA	NA	NA	NA	NA	NA	NA	NA	NA	NA	NA	NA	NA	NA	NA	NA	NA	NA	NA	NA	NA	NA	NA	NA	NA	NA	NA	NA	NA	NA	NA	NA	NA	NA	NA	NA	NA	NA	NA	NA
CD47|Q08722	NA	83565.4	153743	66500.5	64292.8	37482.5	238454	60956.6	50013.9	194135	212471	109283	231500	58207.5	NA	NA	NA	NA	NA	91275	70794.2	52786.4	198483	58215.7	107479	90781.2	82044.6	91842	145758	142365	92907.6	152508	NA	NA	NA	NA	NA	30461.8	20117.4	13330.6	55142.3	9829.23	14331.4	10928.4	76476.8	28899.8	23849.1	29694	96051.2
CD53|P19397	NA	NA	NA	NA	NA	NA	NA	NA	NA	NA	NA	NA	NA	NA	NA	NA	NA	NA	NA	NA	NA	NA	NA	NA	NA	NA	NA	NA	NA	NA	NA	NA	NA	NA	NA	NA	NA	NA	NA	NA	NA	NA	NA	NA	NA	NA	NA	NA	NA
CD55|P08174	NA	2766.49	3723.17	2079.55	1364	2353.9	8788.67	3830.55	2377.45	5217.45	6100.34	3124.01	10445	2762.3	NA	NA	NA	NA	NA	14817.8	17986.3	15164.2	21645.9	14266.6	24346.2	13858.9	17007.1	29972.4	13739.2	30934.7	21971.1	18262.2	NA	NA	NA	NA	NA	NA	NA	NA	NA	NA	NA	NA	NA	NA	NA	NA	NA
CD58|P19256	NA	NA	NA	NA	NA	NA	NA	NA	NA	NA	NA	NA	NA	NA	NA	NA	NA	NA	NA	NA	NA	NA	NA	NA	NA	NA	NA	NA	NA	NA	NA	NA	NA	NA	NA	NA	NA	NA	NA	NA	NA	NA	NA	NA	NA	NA	NA	NA	NA
CD59|P13987	NA	22223.6	27274.9	30008	14881.1	23473.4	39472.2	23991.8	27043	31036.5	45023.6	34925.9	52083.5	29900.7	NA	NA	NA	NA	NA	24611.7	18850.3	29603.9	40224.8	22562	46268	37783.2	24236.6	28647.9	31529.5	37058.3	34518.9	24790.4	NA	NA	NA	NA	NA	20399.6	29455.7	12943.8	29948.3	18388.5	13686.9	2806.71	40918.1	22505.1	19230.5	21868.2	34517.4
CD5L|O43866	NA	1.85575e+07	1.34012e+07	1.48577e+07	1.04726e+07	2.37782e+07	4.73334e+07	2.64486e+07	2.90982e+07	1.93668e+07	4.36102e+07	1.56868e+07	2.6442e+07	2.87575e+07	NA	NA	NA	NA	NA	1.62922e+07	1.79637e+07	1.40339e+07	2.38885e+07	1.84711e+07	4.28181e+07	2.32228e+07	1.37723e+07	1.51941e+07	2.19128e+07	1.26306e+07	2.49043e+07	2.31952e+07	NA	NA	NA	NA	NA	1.75396e+07	2.36441e+07	9.33297e+06	3.68263e+07	1.76297e+07	1.0618e+07	1.84471e+06	4.00192e+07	1.66744e+07	1.61108e+07	5.96243e+06	2.78416e+07
CD63|P08962	NA	NA	NA	NA	NA	NA	NA	NA	NA	NA	NA	NA	NA	NA	NA	NA	NA	NA	NA	NA	NA	NA	NA	NA	NA	NA	NA	NA	NA	NA	NA	NA	NA	NA	NA	NA	NA	NA	NA	NA	NA	NA	NA	NA	NA	NA	NA	NA	NA
CD69|Q07108	NA	NA	NA	NA	NA	NA	NA	NA	NA	NA	NA	NA	NA	NA	NA	NA	NA	NA	NA	2245.03	5583.53	2949.16	4453.15	2966.89	3180.5	2610.1	3332.13	5486.92	2983.34	4697.92	5778.8	3095.66	NA	NA	NA	NA	NA	NA	NA	NA	NA	NA	NA	NA	NA	NA	NA	NA	NA
CD81|P60033	NA	14180.6	12780.5	15342.4	13841.9	13340.6	24650.3	15154.6	13929.8	15731.1	26942.4	22312.1	26359.8	17937.1	NA	NA	NA	NA	NA	NA	NA	NA	NA	NA	NA	NA	NA	NA	NA	NA	NA	NA	NA	NA	NA	NA	NA	NA	NA	NA	NA	NA	NA	NA	NA	NA	NA	NA	NA
CD82|P27701	NA	NA	NA	NA	NA	NA	NA	NA	NA	NA	NA	NA	NA	NA	NA	NA	NA	NA	NA	NA	NA	NA	NA	NA	NA	NA	NA	NA	NA	NA	NA	NA	NA	NA	NA	NA	NA	NA	NA	NA	NA	NA	NA	NA	NA	NA	NA	NA	NA
CD84|Q9UIB8	NA	NA	NA	NA	NA	NA	NA	NA	NA	NA	NA	NA	NA	NA	NA	NA	NA	NA	NA	NA	NA	NA	NA	NA	NA	NA	NA	NA	NA	NA	NA	NA	NA	NA	NA	NA	NA	16672.7	12740.9	10986.9	19084.9	10265.8	11510	6921.6	31828.7	16882.2	15578.1	16564.9	36604.2
CD8A|P01732	NA	5346.95	4020.59	6888.02	5112.1	4496.75	15103.9	6154.79	6478.4	4001.9	7181.08	3497.33	7699.84	6420.84	NA	NA	NA	NA	NA	NA	NA	NA	NA	NA	NA	NA	NA	NA	NA	NA	NA	NA	NA	NA	NA	NA	NA	NA	NA	NA	NA	NA	NA	NA	NA	NA	NA	NA	NA
CD9|P21926	NA	1.71939e+06	3.08857e+06	1.27256e+06	1.3908e+06	689997	3.81206e+06	1.23831e+06	696953	3.80226e+06	5.44545e+06	1.92366e+06	6.25748e+06	856986	NA	NA	NA	NA	NA	1.1153e+06	1.09834e+06	547958	3.0051e+06	615692	1.20739e+06	1.25603e+06	768421	931963	1.70032e+06	1.64841e+06	1.20406e+06	1.75852e+06	NA	NA	NA	NA	NA	1.97099e+06	919707	610168	3.24651e+06	534914	646006	515589	4.82337e+06	1.78373e+06	871273	1.61993e+06	6.23602e+06
CD93|Q9NPY3	NA	1.02601e+06	988645	1.32409e+06	637992	1.45293e+06	1.88002e+06	1.44019e+06	2.02451e+06	1.64178e+06	1.84385e+06	1.11081e+06	1.60094e+06	1.8784e+06	NA	NA	NA	NA	NA	821800	1.40133e+06	896097	1.17953e+06	851144	896461	871015	809278	1.06139e+06	937872	923352	1.11958e+06	983652	NA	NA	NA	NA	NA	1.0225e+06	1.16758e+06	789845	1.84771e+06	829393	452361	83448.3	1.52586e+06	1.47435e+06	598633	800387	1.85088e+06
CD99|P14209	NA	50022.9	47459.3	51491.6	36402.5	55908.8	82191	39399	42568.6	62951.2	109457	40860.5	134659	45591.8	NA	NA	NA	NA	NA	32243.1	35147.8	28950	47543.5	38332.8	34747.1	48082.5	35162	45646.6	42968.8	51505.8	64714.1	36679.1	NA	NA	NA	NA	NA	56613.9	73224.5	24581.7	90205.8	59547.3	47203.2	9089.28	110397	65384.4	57056.9	53668.5	97434.1
CD99L2|Q8TCZ2	NA	NA	NA	NA	NA	NA	NA	NA	NA	NA	NA	NA	NA	NA	NA	NA	NA	NA	NA	NA	NA	NA	NA	NA	NA	NA	NA	NA	NA	NA	NA	NA	NA	NA	NA	NA	NA	NA	NA	NA	NA	NA	NA	NA	NA	NA	NA	NA	NA
CDA|P32320	NA	NA	NA	NA	NA	NA	NA	NA	NA	NA	NA	NA	NA	NA	NA	NA	NA	NA	NA	23553.5	23873.7	39538.8	22084.5	15148.8	71896.5	36758.1	37106.6	35998.3	32415.5	35530.6	33773.3	28049.1	NA	NA	NA	NA	NA	NA	NA	NA	NA	NA	NA	NA	NA	NA	NA	NA	NA
CDC37|Q16543	NA	NA	NA	NA	NA	NA	NA	NA	NA	NA	NA	NA	NA	NA	NA	NA	NA	NA	NA	10595.8	8404.11	7727.3	23161.1	6847.09	36501.3	17195.3	9635.71	11716.2	15607	13117.1	13608.6	20498.8	NA	NA	NA	NA	NA	30810.4	22892.6	20197.2	49417.5	21121.7	16939.2	19443.3	46191.8	34511.8	25447.3	25220.2	63073.7
CDC42|P60953	NA	676329	1.08017e+06	477888	515136	297761	1.57367e+06	446204	381720	1.40279e+06	1.62055e+06	753124	2.56694e+06	365971	NA	NA	NA	NA	NA	657234	505582	443368	1.44415e+06	360562	855475	951886	563348	614314	950846	856227	888675	1.1093e+06	NA	NA	NA	NA	NA	630196	427060	250921	1.25041e+06	268474	271222	178191	973257	595876	362374	834076	1.81028e+06
CDC42BPB|Q9Y5S2	NA	91520.8	121132	73372.2	84547.4	50626.7	217642	70212.8	67351.2	221692	182154	134450	286963	69781.4	NA	NA	NA	NA	NA	72777.1	56730.3	40674.9	141710	41071.1	82907.7	77635	67099.8	72021.2	123817	113874	114057	115605	NA	NA	NA	NA	NA	188053	151717	164225	311203	141173	134734	47387.3	295211	205490	123633	168031	355473
CDC42SE1|Q9NRR8	NA	NA	NA	NA	NA	NA	NA	NA	NA	NA	NA	NA	NA	NA	NA	NA	NA	NA	NA	NA	NA	NA	NA	NA	NA	NA	NA	NA	NA	NA	NA	NA	NA	NA	NA	NA	NA	NA	NA	NA	NA	NA	NA	NA	NA	NA	NA	NA	NA
CDH1|P12830	NA	1.67853e+06	1.22744e+06	1.86658e+06	1.72246e+06	2.19592e+06	2.23857e+06	1.84782e+06	1.6672e+06	2.01613e+06	2.31117e+06	2.20593e+06	2.0986e+06	1.95754e+06	NA	NA	NA	NA	NA	1.63617e+06	2.23325e+06	1.22893e+06	2.01981e+06	2.63002e+06	2.103e+06	1.25279e+06	1.89609e+06	2.46046e+06	1.87716e+06	2.31953e+06	2.50527e+06	1.76467e+06	NA	NA	NA	NA	NA	2.356e+06	2.10879e+06	2.66485e+06	3.16154e+06	2.53689e+06	2.6432e+06	204109	5.07531e+06	2.66697e+06	4.06872e+06	1.32741e+06	3.11857e+06
CDH13|P55290	NA	35165.7	34655.1	50295.6	33613.6	41431.6	49338.7	39883.8	38616	40209.7	34721.7	32614.4	32265	47895.2	NA	NA	NA	NA	NA	50819.1	91186	49296.2	50458.8	95855.2	57666.5	47120.8	60351.7	68654.8	44854.9	108479	113206	35697.6	NA	NA	NA	NA	NA	80125.4	131000	70412.7	96004.3	92960.9	122911	11290.8	182096	77438.9	204460	88798.7	62912.6
CDH23|Q9H251	NA	NA	NA	NA	NA	NA	NA	NA	NA	NA	NA	NA	NA	NA	NA	NA	NA	NA	NA	65954.4	98001.6	72076.1	111315	63967	101408	79600.5	72943	138807	120185	98225	103231	78864.5	NA	NA	NA	NA	NA	NA	NA	NA	NA	NA	NA	NA	NA	NA	NA	NA	NA
CDH5|P33151	NA	332571	293243	409492	303745	376305	493971	352056	400494	443841	541671	464261	484589	452920	NA	NA	NA	NA	NA	447390	499132	438869	643472	627845	618143	537851	503575	644187	562171	674791	798653	506588	NA	NA	NA	NA	NA	888426	1.13215e+06	862710	1.02798e+06	1.04443e+06	664579	209750	1.23916e+06	911206	913513	915206	1.36095e+06
CDH6|P55285	NA	12260.9	12008.3	11545.6	9935.44	17145.1	19296.3	11059.1	14764.5	14603.6	27903.5	15826.4	24139.5	22721.2	NA	NA	NA	NA	NA	11512.6	10074.8	9705.78	12173.9	15964.5	14407.5	13269.7	14774.6	15629	12021	14895.2	17720.7	13218.2	NA	NA	NA	NA	NA	NA	NA	NA	NA	NA	NA	NA	NA	NA	NA	NA	NA
CDHR2|Q9BYE9	NA	NA	NA	NA	NA	NA	NA	NA	NA	NA	NA	NA	NA	NA	NA	NA	NA	NA	NA	NA	NA	NA	NA	NA	NA	NA	NA	NA	NA	NA	NA	NA	NA	NA	NA	NA	NA	NA	NA	NA	NA	NA	NA	NA	NA	NA	NA	NA	NA
CDHR5|Q9HBB8	NA	15317.3	13991.1	12987	12758.9	16563.1	35344.8	18208.6	13595.4	27788.3	36909.6	22317.7	40592.3	15344.1	NA	NA	NA	NA	NA	NA	NA	NA	NA	NA	NA	NA	NA	NA	NA	NA	NA	NA	NA	NA	NA	NA	NA	5954.35	5187.79	3760.79	6990.83	8351.94	5364.36	5594.14	11932.3	6005.57	6464.94	4325.19	9588.74
CDK14|O94921	NA	NA	NA	NA	NA	NA	NA	NA	NA	NA	NA	NA	NA	NA	NA	NA	NA	NA	NA	NA	NA	NA	NA	NA	NA	NA	NA	NA	NA	NA	NA	NA	NA	NA	NA	NA	NA	NA	NA	NA	NA	NA	NA	NA	NA	NA	NA	NA	NA
CDK5RAP3|Q96JB5	NA	85131.9	83927.5	65032.5	72046.1	63835.3	170449	66502.5	62513.6	137335	154590	102791	249325	86644.2	NA	NA	NA	NA	NA	60520.4	56769.3	42548.7	120356	42247.4	77687.2	55923.6	53065.7	70470.8	85884.6	87524.6	93421	91114.4	NA	NA	NA	NA	NA	86854.7	52269.3	38996.3	140626	37843.7	46421.2	17312.4	155454	77058.4	63917.7	76775.2	220117
CDON|Q4KMG0	NA	33130.4	29857.8	34584.5	28286	41021.3	57700.2	32517.5	37939.6	46917.4	47667	39460.6	51103.5	44260.5	NA	NA	NA	NA	NA	NA	NA	NA	NA	NA	NA	NA	NA	NA	NA	NA	NA	NA	NA	NA	NA	NA	NA	NA	NA	NA	NA	NA	NA	NA	NA	NA	NA	NA	NA
CDS2|O95674	NA	NA	NA	NA	NA	NA	NA	NA	NA	NA	NA	NA	NA	NA	NA	NA	NA	NA	NA	NA	NA	NA	NA	NA	NA	NA	NA	NA	NA	NA	NA	NA	NA	NA	NA	NA	NA	NA	NA	NA	NA	NA	NA	NA	NA	NA	NA	NA	NA
CDSN|Q15517	NA	83502.5	62747.1	158231	100355	64659.1	70096.5	91062.5	53690.6	85365	90302.2	80894.7	68442.1	52108	NA	NA	NA	NA	NA	130019	97239.6	215677	102611	77188.5	429452	155019	242239	219910	116946	521591	231034	209188	NA	NA	NA	NA	NA	127958	119877	108420	128659	97797.1	89249.8	27500.1	265498	160793	153754	89685.4	159757
CDV3|Q9UKY7	NA	226328	294679	210368	208145	214063	441394	189513	212546	467123	359608	271011	644655	182804	NA	NA	NA	NA	NA	279439	363685	244483	517674	183731	358269	350142	254924	375927	408673	362710	382946	408475	NA	NA	NA	NA	NA	325877	185213	113271	705546	95565.5	134637	72424.1	504214	295220	188014	396787	988037
CEBPB|P17676	NA	57401.5	56181.8	69805.6	49372.7	82277.2	92247.3	72714.4	66586.7	83441.3	113566	86721.5	127058	95645.5	NA	NA	NA	NA	NA	101354	143048	107050	129430	98053.2	124520	87045.4	116185	169590	124726	140211	155466	120384	NA	NA	NA	NA	NA	103433	85954.2	82565.1	135533	112970	48865.6	61089.6	178197	121484	86303.6	69794.9	140807
CELA2A|P08217	NA	NA	NA	NA	NA	NA	NA	NA	NA	NA	NA	NA	NA	NA	NA	NA	NA	NA	NA	NA	NA	NA	NA	NA	NA	NA	NA	NA	NA	NA	NA	NA	NA	NA	NA	NA	NA	NA	NA	NA	NA	NA	NA	NA	NA	NA	NA	NA	NA
CELA3A|P09093	NA	NA	NA	NA	NA	NA	NA	NA	NA	NA	NA	NA	NA	NA	NA	NA	NA	NA	NA	3750.63	3933.85	3295.77	3047.17	2658.02	3012.16	3434.76	2877.82	4880.14	2876.47	2589.4	4136.14	2146.89	NA	NA	NA	NA	NA	NA	NA	NA	NA	NA	NA	NA	NA	NA	NA	NA	NA
CELA3B|P08861	NA	NA	NA	NA	NA	NA	NA	NA	NA	NA	NA	NA	NA	NA	NA	NA	NA	NA	NA	NA	NA	NA	NA	NA	NA	NA	NA	NA	NA	NA	NA	NA	NA	NA	NA	NA	NA	NA	NA	NA	NA	NA	NA	NA	NA	NA	NA	NA	NA
CELF2|O95319	NA	NA	NA	NA	NA	NA	NA	NA	NA	NA	NA	NA	NA	NA	NA	NA	NA	NA	NA	9542.73	6875.43	5840.17	21176.8	4451.3	9496.98	15129.2	8111.25	7510.39	11857.1	7821.9	10274.5	12067.8	NA	NA	NA	NA	NA	17851.4	12015.1	3824.9	52819.9	5538.29	7632.28	8437.52	24454.6	11923.1	11765	32100.2	61173.3
CELSR2|Q9HCU4	NA	34165.7	31452.9	61273.8	38553.8	52409	57253.7	46406.8	47104.9	51101.4	53535.4	55660.6	68555.7	66102.3	NA	NA	NA	NA	NA	15990.9	32231.8	16804.8	23785.9	17952.9	21166.3	12975.9	19205.1	29312.9	20325.7	20140.3	31559.1	20468.7	NA	NA	NA	NA	NA	13467.5	15032.1	12398.7	17404.2	35468.4	8525.04	4637.81	23725.1	16592.7	10716.1	9267.94	18828.6
CEMIP|Q8WUJ3	NA	39089.5	38724.1	49506.6	34684.8	57525.7	76643.8	50345.4	44415.5	56340.8	59003.4	54183	66331.2	53321.4	NA	NA	NA	NA	NA	78833.1	124730	65386.9	124902	72757.9	110965	74484.5	84724.5	111855	110202	117388	121555	103718	NA	NA	NA	NA	NA	52019.2	59209.8	36453.3	75740.7	59989.6	32487.8	13409.8	100481	64582	53495.8	44931.3	99672.4
CEP41|Q9BYV8	NA	4089.64	3852.63	4076.33	2507.89	2907.68	4214.66	2630.67	3302.9	6548.77	6453.5	5269.15	9832.24	2429.61	NA	NA	NA	NA	NA	NA	NA	NA	NA	NA	NA	NA	NA	NA	NA	NA	NA	NA	NA	NA	NA	NA	NA	NA	NA	NA	NA	NA	NA	NA	NA	NA	NA	NA	NA
CES1|P23141	NA	74915.4	73889.2	66233.4	73707.5	78934.4	172152	71932.8	48242.2	87867.5	140537	80951.7	190132	119056	NA	NA	NA	NA	NA	76462.3	141458	70746.1	119312	84730.9	130803	67727.2	108920	183225	111935	82328.5	98177.5	68312.7	NA	NA	NA	NA	NA	103237	129739	83747.3	226253	91969.1	59207.4	14944.7	201674	141075	100913	53820.8	78092.4
CES2|O00748	NA	NA	NA	NA	NA	NA	NA	NA	NA	NA	NA	NA	NA	NA	NA	NA	NA	NA	NA	NA	NA	NA	NA	NA	NA	NA	NA	NA	NA	NA	NA	NA	NA	NA	NA	NA	NA	NA	NA	NA	NA	NA	NA	NA	NA	NA	NA	NA	NA
CETP|P11597	NA	7.68001e+06	7.11234e+06	7.42019e+06	1.0434e+07	6.56278e+06	1.35226e+07	1.02251e+07	3.72634e+06	3.80916e+06	1.41251e+07	1.82871e+07	1.54055e+07	7.18809e+06	NA	NA	NA	NA	NA	8.26215e+06	7.50071e+06	5.96866e+06	1.6143e+07	1.2396e+07	1.13201e+07	1.39114e+07	6.79082e+06	1.50009e+07	1.00109e+07	1.39798e+07	1.74814e+07	5.28051e+06	NA	NA	NA	NA	NA	7.48282e+06	8.57166e+06	6.26021e+06	5.61905e+06	1.53186e+07	4.21618e+06	756725	1.58787e+07	5.93529e+06	9.08714e+06	2.37053e+06	1.25105e+07
CFAP20|Q9Y6A4	NA	13207.1	13323.8	14324.8	8468.72	14834.1	21822.5	16055.8	14518.2	18465	22232	18800	22623.5	13801.3	NA	NA	NA	NA	NA	17662.4	23434.4	19280.7	19505.5	16319.9	23366.7	14406.5	21017.4	24711.9	20484.6	24694.6	24927.2	24277.3	NA	NA	NA	NA	NA	33871.2	33409	28632.3	47338.5	29313.6	22833.2	16369	76071.3	49198.5	33157.7	29405.8	49661.2
CFAP70|Q5T0N1	NA	37346.8	40132.8	48311.9	39232.5	47852.5	65377	52245.9	54193.4	53012.4	69777.8	49249.1	62606.2	55629.5	NA	NA	NA	NA	NA	NA	NA	NA	NA	NA	NA	NA	NA	NA	NA	NA	NA	NA	NA	NA	NA	NA	NA	NA	NA	NA	NA	NA	NA	NA	NA	NA	NA	NA	NA
CFB|P00751	NA	3.33627e+07	3.00854e+07	4.39359e+07	1.10398e+07	2.77773e+07	6.40109e+07	4.63585e+07	5.9647e+07	9.51927e+07	5.81469e+07	3.76348e+07	7.55463e+07	7.05127e+07	NA	NA	NA	NA	NA	4.08825e+07	7.71538e+07	5.79251e+07	5.9284e+07	2.14439e+07	5.54069e+07	5.55997e+07	4.14861e+07	8.18542e+07	6.42941e+07	5.04135e+07	4.48412e+07	5.24421e+07	NA	NA	NA	NA	NA	5.14865e+07	4.75565e+07	3.40163e+07	9.10236e+07	3.36696e+07	1.95247e+07	4.17472e+06	1.00982e+08	1.87637e+07	3.8824e+07	5.04288e+07	2.65372e+07
CFD|P00746	NA	1.29428e+07	1.00219e+07	1.82518e+07	1.19727e+07	1.80854e+07	1.68437e+07	1.52403e+07	2.40682e+07	2.3888e+07	2.33802e+07	1.3083e+07	2.03099e+07	1.59142e+07	NA	NA	NA	NA	NA	1.12251e+07	1.91279e+07	9.70016e+06	1.50718e+07	1.22275e+07	1.42991e+07	1.15983e+07	1.15233e+07	2.1697e+07	1.58798e+07	1.30803e+07	1.74337e+07	1.20096e+07	NA	NA	NA	NA	NA	1.83854e+07	1.47883e+07	1.42061e+07	3.13631e+07	1.87073e+07	1.58636e+07	1.69871e+06	3.47831e+07	2.16945e+07	1.77112e+07	1.32324e+07	3.74812e+07
CFH|P08603	NA	6.55508e+08	5.73702e+08	6.03773e+08	6.37386e+08	6.45372e+08	1.20771e+09	6.49153e+08	7.55934e+08	1.191e+09	1.35673e+09	9.51018e+08	1.00139e+09	1.02596e+09	NA	NA	NA	NA	NA	5.58848e+08	6.87001e+08	6.62201e+08	8.67564e+08	5.27654e+08	7.8206e+08	5.79196e+08	5.32678e+08	9.227e+08	1.10451e+09	8.14245e+08	8.37502e+08	6.11105e+08	NA	NA	NA	NA	NA	8.42343e+08	9.80577e+08	6.05318e+08	1.13579e+09	5.8348e+08	4.44605e+08	6.64824e+07	1.73427e+09	8.57177e+08	8.21773e+08	5.75742e+08	1.41901e+09
CFHR1|Q03591	NA	1.25222e+07	1.20005e+07	1.83579e+07	1.27499e+07	1.27979e+07	3.16131e+07	1.38774e+07	1.38832e+07	2.79388e+07	1.20965e+07	1.23185e+07	1.64797e+07	2.4281e+07	NA	NA	NA	NA	NA	1.406e+07	1.62642e+07	1.96894e+07	3.11754e+07	1.67677e+07	1.48521e+07	2.05189e+07	1.5113e+07	2.33875e+07	1.45711e+07	1.37999e+07	1.07759e+07	1.57399e+07	NA	NA	NA	NA	NA	1.63287e+07	2.0903e+07	1.33026e+07	2.74435e+07	1.45567e+07	1.54141e+07	2.21143e+06	1.98197e+07	1.8218e+07	1.48994e+07	7.82458e+06	1.40826e+07
CFHR2|P36980	NA	5.70847e+06	6.93032e+06	5.93978e+06	3.66367e+06	5.58706e+06	1.5582e+07	3.10972e+06	8.22185e+06	8.36122e+06	6.96733e+06	9.11543e+06	1.18193e+07	1.3331e+07	NA	NA	NA	NA	NA	2.97171e+06	1.4821e+06	4.47869e+06	5.12271e+06	3.18376e+06	4.23758e+06	4.34501e+06	3.02162e+06	3.1267e+06	3.41684e+06	4.38634e+06	2.96648e+06	3.64585e+06	NA	NA	NA	NA	NA	5.36941e+06	8.4496e+06	4.11418e+06	9.9626e+06	3.85495e+06	2.13714e+06	799385	8.30477e+06	4.41728e+06	1.76465e+06	4.13223e+06	7.99153e+06
CFHR3|Q02985	NA	4.59294e+06	3.94683e+06	7.13884e+06	2.21879e+06	7.01421e+06	9.98939e+06	4.52035e+06	6.46859e+06	1.11938e+07	4.21358e+06	7.18934e+06	4.80385e+06	6.36941e+06	NA	NA	NA	NA	NA	4.62364e+06	1.206e+07	4.20056e+06	1.18306e+07	6.29674e+06	5.93375e+06	5.91205e+06	7.07838e+06	5.35325e+06	8.69153e+06	3.17652e+06	7.32407e+06	4.0686e+06	NA	NA	NA	NA	NA	5.0054e+06	3.95177e+06	3.94891e+06	5.38275e+06	2.48215e+06	3.12581e+06	423739	5.66478e+06	6.63196e+06	3.24349e+06	1.75865e+06	1.03734e+07
CFHR4|Q92496	NA	661167	703835	902159	709833	513117	2.15718e+06	471511	890105	1.35675e+06	912740	869023	933748	1.26696e+06	NA	NA	NA	NA	NA	667633	597718	840439	733142	381478	1.23292e+06	862503	623583	1.38662e+06	896509	1.22097e+06	1.06735e+06	566923	NA	NA	NA	NA	NA	547243	515792	463492	843478	274797	263337	57355.4	1.21344e+06	748626	222693	460874	261874
CFHR5|Q9BXR6	NA	2.15e+07	2.05658e+07	1.64617e+07	2.4174e+07	2.22695e+07	3.47511e+07	2.05271e+07	2.34053e+07	3.3213e+07	3.17925e+07	3.26486e+07	2.66343e+07	3.61965e+07	NA	NA	NA	NA	NA	1.95564e+07	2.734e+07	1.9823e+07	2.89985e+07	2.12195e+07	2.61465e+07	2.18818e+07	1.47508e+07	4.27184e+07	3.17359e+07	3.44173e+07	3.3856e+07	1.86828e+07	NA	NA	NA	NA	NA	1.66629e+07	1.85579e+07	1.28566e+07	3.14023e+07	1.4292e+07	1.17203e+07	1.65397e+06	4.34444e+07	1.81638e+07	1.39693e+07	1.06887e+07	2.26685e+07
CFI|P05156	NA	3.31798e+06	3.04928e+06	4.70216e+06	2.81347e+06	3.42069e+06	7.69722e+06	4.1359e+06	3.34034e+06	7.36543e+06	4.95101e+06	4.12627e+06	5.53508e+06	5.64472e+06	NA	NA	NA	NA	NA	3.45335e+06	4.44851e+06	3.48591e+06	5.13293e+06	3.38826e+06	5.44856e+06	4.24397e+06	4.21122e+06	5.82632e+06	4.89948e+06	5.40541e+06	4.35092e+06	3.47394e+06	NA	NA	NA	NA	NA	3.48478e+06	4.53276e+06	1.81193e+06	5.83947e+06	2.23218e+06	1.30832e+06	557937	6.85072e+06	3.19581e+06	2.42523e+06	2.89929e+06	6.57203e+06
CFL1|P23528	NA	794184	1.06992e+06	559601	673739	492710	1.65037e+06	648414	473636	1.56328e+06	1.5551e+06	768771	2.70144e+06	606282	NA	NA	NA	NA	NA	1.59468e+06	1.39162e+06	1.16288e+06	2.97343e+06	1.03292e+06	3.70492e+06	3.03723e+06	1.47402e+06	2.04729e+06	2.17172e+06	2.03315e+06	1.84637e+06	2.18012e+06	NA	NA	NA	NA	NA	397062	305092	239705	813469	202715	198999	175995	623579	374957	279430	327321	826992
CFP|P27918	NA	9.7913e+06	8.40314e+06	8.7049e+06	9.98678e+06	9.51605e+06	1.5387e+07	1.22694e+07	8.30973e+06	1.37245e+07	1.77923e+07	1.25732e+07	1.7777e+07	1.21771e+07	NA	NA	NA	NA	NA	9.4336e+06	1.65088e+07	1.00898e+07	1.1044e+07	7.61349e+06	1.35802e+07	1.30217e+07	9.69759e+06	2.00401e+07	1.57181e+07	1.5494e+07	1.89632e+07	9.87117e+06	NA	NA	NA	NA	NA	9.78684e+06	9.77473e+06	5.96678e+06	1.38774e+07	7.38651e+06	5.03256e+06	820575	1.91177e+07	1.06738e+07	8.7586e+06	8.24811e+06	2.09566e+07
CGGBP1|Q9UFW8	NA	14342.9	12237.3	14367.6	13514.9	17750.1	21695.3	16245.8	16121.8	18751.1	18179.3	16434.2	24233.1	15977	NA	NA	NA	NA	NA	12509.8	20105.1	12551.4	18219.1	12176.4	15425.1	11995	13757.1	20383.5	16275.7	21248.9	21246.1	14920.5	NA	NA	NA	NA	NA	NA	NA	NA	NA	NA	NA	NA	NA	NA	NA	NA	NA
CHAD|O15335	NA	642849	567590	634469	553743	914985	1.15088e+06	1.04533e+06	645157	905122	1.07421e+06	828917	1.10531e+06	791019	NA	NA	NA	NA	NA	913073	1.33448e+06	773311	1.33659e+06	951452	1.46436e+06	783691	1.33596e+06	1.90087e+06	1.14669e+06	1.21672e+06	2.25319e+06	1.03182e+06	NA	NA	NA	NA	NA	405971	336188	352831	538959	321629	302770	98084.5	971880	549898	282884	289202	637384
CHGA|P10645	NA	144354	108587	584068	82295	462741	421684	135065	253362	194801	164944	117804	123745	155474	NA	NA	NA	NA	NA	125677	110114	119055	203163	166695	132904	142300	142703	147550	139506	176033	132944	126495	NA	NA	NA	NA	NA	116135	102556	91783.2	205498	230499	81946	19502.1	157755	161565	79196.4	128478	167322
CHGB|P05060	NA	NA	NA	NA	NA	NA	NA	NA	NA	NA	NA	NA	NA	NA	NA	NA	NA	NA	NA	NA	NA	NA	NA	NA	NA	NA	NA	NA	NA	NA	NA	NA	NA	NA	NA	NA	NA	NA	NA	NA	NA	NA	NA	NA	NA	NA	NA	NA	NA
CHI3L1|P36222	NA	NA	NA	NA	NA	NA	NA	NA	NA	NA	NA	NA	NA	NA	NA	NA	NA	NA	NA	NA	NA	NA	NA	NA	NA	NA	NA	NA	NA	NA	NA	NA	NA	NA	NA	NA	NA	9562.6	7843.76	7678.34	14057.6	3564.05	16774.4	2816.92	20151.7	12407.9	7881.07	7766.67	6131.85
CHID1|Q9BWS9	NA	144124	144030	146789	125598	142734	263786	135926	116360	244485	255475	164064	407430	222287	NA	NA	NA	NA	NA	145802	226289	114292	247714	131384	220013	147045	134090	225298	227503	230127	200601	164829	NA	NA	NA	NA	NA	157040	144549	94419.8	280599	88863.7	90188	35850.8	288640	203422	125800	143225	355277
CHIT1|Q13231	NA	NA	NA	NA	NA	NA	NA	NA	NA	NA	NA	NA	NA	NA	NA	NA	NA	NA	NA	NA	NA	NA	NA	NA	NA	NA	NA	NA	NA	NA	NA	NA	NA	NA	NA	NA	NA	NA	NA	NA	NA	NA	NA	NA	NA	NA	NA	NA	NA
CHL1|O00533	NA	6098.05	6722.46	7606.21	7276.87	8176.9	12638.1	9318.02	9560.62	6400.98	8566.24	9756.97	8101.91	7312.56	NA	NA	NA	NA	NA	NA	NA	NA	NA	NA	NA	NA	NA	NA	NA	NA	NA	NA	NA	NA	NA	NA	NA	NA	NA	NA	NA	NA	NA	NA	NA	NA	NA	NA	NA
CHMP1A|Q9HD42	NA	89012.9	94873	79174.2	78188.4	89606.7	138353	80204.8	85900.3	129362	135591	100025	183644	82525.9	NA	NA	NA	NA	NA	119257	142913	105588	162243	119410	183860	118055	130671	174271	148738	157109	173550	139679	NA	NA	NA	NA	NA	128273	100208	93789.8	236171	92231.4	81974.3	55790.6	195143	121552	105431	132476	245346
CHMP1B|Q7LBR1	NA	41358.5	52175.1	33243.2	35510.1	30937.1	77211	31418.2	29863.5	74625.8	69075.4	41691.5	116377	29374.6	NA	NA	NA	NA	NA	90917.3	84928.6	69616.5	157449	69893.3	135859	107252	86950.9	109000	126299	105357	117401	122656	NA	NA	NA	NA	NA	58915.4	36875	32653.2	98312	33909.6	27577.6	18520.9	89381.4	54565.7	30693.3	60584.3	140195
CHMP2A|O43633	NA	49985.6	61809.4	41763.7	47866.6	33477.7	110373	36663.3	41062.3	92735.9	95501.9	61768.6	144992	46417.5	NA	NA	NA	NA	NA	114730	85249	54968.3	265412	57016.2	151385	157190	94629.7	98262	175465	137076	136423	182394	NA	NA	NA	NA	NA	115298	127626	56379.8	183005	64331.3	41519.7	63110.8	140288	125325	48097.3	116745	194928
CHMP3|Q9Y3E7	NA	31151.4	41618.4	29193.1	26770.1	20879.5	63346.1	20514.8	23903.2	72912.2	81740.4	41108.7	106979	25959.9	NA	NA	NA	NA	NA	127680	124497	94706.5	231872	78715	179454	169494	110159	125526	182319	161596	180766	220655	NA	NA	NA	NA	NA	60787.7	34064.4	27460.5	107755	24766.3	27606.3	13613.4	93603.2	59500.6	36811.9	73656.3	178226
CHMP4A|Q9BY43	NA	NA	NA	NA	NA	NA	NA	NA	NA	NA	NA	NA	NA	NA	NA	NA	NA	NA	NA	NA	NA	NA	NA	NA	NA	NA	NA	NA	NA	NA	NA	NA	NA	NA	NA	NA	NA	NA	NA	NA	NA	NA	NA	NA	NA	NA	NA	NA	NA
CHMP4B|Q9H444	NA	371663	379752	399782	367897	434433	567545	421219	439852	547025	552048	463035	620507	427588	NA	NA	NA	NA	NA	1.02111e+06	1.62493e+06	1.0178e+06	1.17711e+06	968134	1.40167e+06	838162	821505	1.84567e+06	1.08275e+06	1.63462e+06	1.87139e+06	1.02221e+06	NA	NA	NA	NA	NA	908713	898532	658590	1.31844e+06	904820	628844	187777	2.06314e+06	1.08614e+06	958582	617886	1.1002e+06
CHMP5|Q9NZZ3	NA	104783	109027	111542	95437.6	124718	173351	111705	114670	162324	181888	124259	213033	123713	NA	NA	NA	NA	NA	298019	403905	278753	423030	279680	400859	291826	345312	466841	353989	420960	453794	386039	NA	NA	NA	NA	NA	545620	456523	484392	753203	490517	355618	253419	991448	621791	498889	463992	916064
CHMP6|Q96FZ7	NA	90714	114918	80214.1	82201.6	78911	181492	79444	88687.2	177955	182930	107581	282505	91390.7	NA	NA	NA	NA	NA	109682	102378	84073.5	163293	86414.5	155177	126960	96528.2	121055	133270	114088	144252	151659	NA	NA	NA	NA	NA	119479	83166.9	92328	222051	57847.1	106239	34770	154020	117192	147430	100379	281767
CHORDC1|Q9UHD1	NA	NA	NA	NA	NA	NA	NA	NA	NA	NA	NA	NA	NA	NA	NA	NA	NA	NA	NA	NA	NA	NA	NA	NA	NA	NA	NA	NA	NA	NA	NA	NA	NA	NA	NA	NA	NA	NA	NA	NA	NA	NA	NA	NA	NA	NA	NA	NA	NA
CHPF|Q8IZ52	NA	0	0	0	0	0	0	0	0	0	0	0	0	0	NA	NA	NA	NA	NA	NA	NA	NA	NA	NA	NA	NA	NA	NA	NA	NA	NA	NA	NA	NA	NA	NA	NA	NA	NA	NA	NA	NA	NA	NA	NA	NA	NA	NA	NA
CHRD|Q9H2X0	NA	NA	NA	NA	NA	NA	NA	NA	NA	NA	NA	NA	NA	NA	NA	NA	NA	NA	NA	NA	NA	NA	NA	NA	NA	NA	NA	NA	NA	NA	NA	NA	NA	NA	NA	NA	NA	NA	NA	NA	NA	NA	NA	NA	NA	NA	NA	NA	NA
CHRDL1|Q9BU40	NA	57855.6	49353.8	72653	42678.5	76795.1	87267.3	70480.9	88224	93380.5	90491.8	81359.6	85007.7	78767.5	NA	NA	NA	NA	NA	8437.66	5792.35	4391.31	8905.4	6159.66	9987.46	9631.4	10013.8	12830.2	152749	71899.9	82277.5	15673	NA	NA	NA	NA	NA	13148.3	10813.2	6755.33	24104.4	17501.4	5128.1	1872.32	29574.7	17647.3	8447.74	7153.36	17763.1
CHRDL2|Q6WN34	NA	9714.71	8624.19	9743.17	9932.33	9583.84	12129.4	10499.2	9825.4	11835.6	13227.1	9810.43	14450.9	13385.8	NA	NA	NA	NA	NA	7489.28	12093.2	6207.58	16343.1	6851.24	7994.29	9703.35	10014	11448.4	9080.95	9699.44	11810.7	10686.5	NA	NA	NA	NA	NA	NA	NA	NA	NA	NA	NA	NA	NA	NA	NA	NA	NA
CHRNE|Q04844	NA	NA	NA	NA	NA	NA	NA	NA	NA	NA	NA	NA	NA	NA	NA	NA	NA	NA	NA	NA	NA	NA	NA	NA	NA	NA	NA	NA	NA	NA	NA	NA	NA	NA	NA	NA	NA	NA	NA	NA	NA	NA	NA	NA	NA	NA	NA	NA	NA
CHST12|Q9NRB3	NA	47765.6	46617.8	60427.9	34491.5	52214.7	85225.4	52044.7	56080.2	74141.4	87094.2	39128.9	98694.3	67668.4	NA	NA	NA	NA	NA	43833	41303.8	37403.1	59645.6	42550.8	74662.3	55367.7	61560.1	77264.5	55989.2	59347.4	87145.7	51901.8	NA	NA	NA	NA	NA	NA	NA	NA	NA	NA	NA	NA	NA	NA	NA	NA	NA
CHST14|Q8NCH0	NA	23310.3	21438.3	24306.4	19054.3	29347.9	44531.6	25944.1	37127.9	32362.4	45176	22885	34014.5	28153	NA	NA	NA	NA	NA	27029.2	53691.6	24555.8	37052.4	32146.4	34315.2	25857.8	31391.4	38362.9	35695.6	32016.8	38965.1	26607.4	NA	NA	NA	NA	NA	26960.3	28968.3	27310.8	48903.8	29110.7	24941	2777.14	51489.4	34229.8	23470.1	19782.4	43743.2
CHST15|Q7LFX5	NA	74960.9	75400.9	84278.9	54792	103753	118039	102646	121848	119970	94495.2	105656	97113.2	111504	NA	NA	NA	NA	NA	31371.2	48101.5	28617.9	38764	35456.6	46011.1	36996.7	39412.7	56202	41126.4	47097	56321.1	41943	NA	NA	NA	NA	NA	20614.9	17955.6	20465.3	30985.5	24968.4	16117.5	2387.8	46666	26668	23604.7	17440.9	40974.1
CHST3|Q7LGC8	NA	252124	238052	295226	228962	234127	365249	312676	361100	373539	358728	292386	315262	336658	NA	NA	NA	NA	NA	266318	418971	201972	287941	293372	296048	285962	277702	468449	334288	422043	511676	288432	NA	NA	NA	NA	NA	282355	268266	230743	329136	271000	191953	18280.1	414398	381425	250446	169841	388604
CHST7|Q9NS84	NA	NA	NA	NA	NA	NA	NA	NA	NA	NA	NA	NA	NA	NA	NA	NA	NA	NA	NA	NA	NA	NA	NA	NA	NA	NA	NA	NA	NA	NA	NA	NA	NA	NA	NA	NA	NA	NA	NA	NA	NA	NA	NA	NA	NA	NA	NA	NA	NA
CHSY3|Q70JA7	NA	NA	NA	NA	NA	NA	NA	NA	NA	NA	NA	NA	NA	NA	NA	NA	NA	NA	NA	16223.5	27906.7	12875.3	18662	18453.1	19051.4	20598.1	15775.9	28277.8	19976.1	25672.9	29017.3	20083	NA	NA	NA	NA	NA	NA	NA	NA	NA	NA	NA	NA	NA	NA	NA	NA	NA
CHUK|O15111	NA	6514.54	11366.7	4631.2	4114.99	2208.1	20158.8	1892.3	2606.69	16416.7	15862.2	9363.08	26865.1	4737.82	NA	NA	NA	NA	NA	14974.9	6540.11	6743.41	31886.2	5683.09	16829.3	19015.6	11971	13644.2	24453.2	22800.3	15744.3	27198.9	NA	NA	NA	NA	NA	19873.2	10443.8	5132.07	31996.6	4489.52	7081.05	4933.18	33738.6	20467.2	8073.03	20702.8	71751.6
CIAO1|O76071	NA	NA	NA	NA	NA	NA	NA	NA	NA	NA	NA	NA	NA	NA	NA	NA	NA	NA	NA	NA	NA	NA	NA	NA	NA	NA	NA	NA	NA	NA	NA	NA	NA	NA	NA	NA	NA	NA	NA	NA	NA	NA	NA	NA	NA	NA	NA	NA	NA
CIDEB|Q9UHD4	NA	NA	NA	NA	NA	NA	NA	NA	NA	NA	NA	NA	NA	NA	NA	NA	NA	NA	NA	NA	NA	NA	NA	NA	NA	NA	NA	NA	NA	NA	NA	NA	NA	NA	NA	NA	NA	NA	NA	NA	NA	NA	NA	NA	NA	NA	NA	NA	NA
CILP|O75339	NA	398827	290730	480592	391791	449296	419283	680001	880629	666205	558872	631606	639958	395878	NA	NA	NA	NA	NA	242975	273821	172218	334136	248682	180811	213036	212551	305064	209159	444450	643332	303248	NA	NA	NA	NA	NA	359161	262286	301529	520954	450965	307809	200401	701117	358098	320385	249116	477549
CILP2|Q8IUL8	NA	NA	NA	NA	NA	NA	NA	NA	NA	NA	NA	NA	NA	NA	NA	NA	NA	NA	NA	NA	NA	NA	NA	NA	NA	NA	NA	NA	NA	NA	NA	NA	NA	NA	NA	NA	NA	NA	NA	NA	NA	NA	NA	NA	NA	NA	NA	NA	NA
CIRBP|Q14011	NA	1583.54	1781.94	1400.98	1084.12	1084.97	1327.97	0	1029.39	2322.94	1407.38	1441.76	2823.46	1960.64	NA	NA	NA	NA	NA	11899.6	8069.36	9293.34	24258.3	6687.42	48464.3	20247.8	13665.3	8988.73	17131.9	12939.8	11601.1	14873.2	NA	NA	NA	NA	NA	236021	209280	139147	262866	267758	100317	17558.7	620214	288749	164187	175570	369794
CISD2|Q8N5K1	NA	NA	NA	NA	NA	NA	NA	NA	NA	NA	NA	NA	NA	NA	NA	NA	NA	NA	NA	NA	NA	NA	NA	NA	NA	NA	NA	NA	NA	NA	NA	NA	NA	NA	NA	NA	NA	NA	NA	NA	NA	NA	NA	NA	NA	NA	NA	NA	NA
CKAP5|Q14008	NA	606511	869996	446950	488840	374424	1.51963e+06	418040	418809	1.30905e+06	1.41875e+06	826701	2.02842e+06	449791	NA	NA	NA	NA	NA	528766	471845	355381	949509	327870	594379	597983	432882	578757	770343	677110	784123	762821	NA	NA	NA	NA	NA	948568	660823	493082	1.56578e+06	518596	512114	234157	1.64064e+06	943902	743180	918840	2.50973e+06
CKB|P12277	NA	NA	NA	NA	NA	NA	NA	NA	NA	NA	NA	NA	NA	NA	NA	NA	NA	NA	NA	14240.7	9138.39	12126	22816.2	9953.82	37054.9	44793.6	25994.7	16435.6	22925.2	16156	18423.8	14143	NA	NA	NA	NA	NA	42938.3	50241.7	36213.8	79188.4	39190.3	23484.5	46488	54678.7	74854.9	26812.1	46911.3	71501.4
CKMT1A|P12532	NA	4085.43	2451.43	2121.36	5501.64	2850.15	5953.19	4200.04	4084.63	5363.25	4878.42	6396.15	5331.98	1324.33	NA	NA	NA	NA	NA	6470.24	6143.83	9502.68	8319.97	4767.51	93588.4	16992.3	7526.38	7675.66	7103.63	6596.83	6271.37	5262.69	NA	NA	NA	NA	NA	NA	NA	NA	NA	NA	NA	NA	NA	NA	NA	NA	NA
CLASP1|Q7Z460	NA	20889.5	39433.5	14039.2	24474.7	15750.8	53508.1	12250	16898.3	47510.7	62635.8	29882	102356	23829.3	NA	NA	NA	NA	NA	35828.4	57953.4	31778.1	72912.8	41148.3	59317.9	42871	44056.8	76722.1	62717.8	61268.8	84366.5	80495.7	NA	NA	NA	NA	NA	28600.4	15848.7	9425.26	56259.4	11695.5	12547	7885.62	49901.5	22737.7	19612.6	27777.1	67904.7
CLASP2|O75122	NA	1036.4	2980.03	2694.58	2740.47	2126.95	3979.34	2311.51	2483.82	4745.32	4154.58	4262.44	5509.28	2175.99	NA	NA	NA	NA	NA	2609.04	2846.95	2126.01	4809.76	2113.74	3698.47	2950.73	2935.98	3758.7	3079.36	2570.34	5787.03	4424.43	NA	NA	NA	NA	NA	NA	NA	NA	NA	NA	NA	NA	NA	NA	NA	NA	NA
CLDN5|O00501	NA	NA	NA	NA	NA	NA	NA	NA	NA	NA	NA	NA	NA	NA	NA	NA	NA	NA	NA	NA	NA	NA	NA	NA	NA	NA	NA	NA	NA	NA	NA	NA	NA	NA	NA	NA	NA	NA	NA	NA	NA	NA	NA	NA	NA	NA	NA	NA	NA
CLEC11A|Q9Y240	NA	3178.13	5409.32	5219.07	4752.18	5715.78	6008.24	5136.18	7609.44	9061.82	6376.17	5195.94	11141.5	7147.73	NA	NA	NA	NA	NA	NA	NA	NA	NA	NA	NA	NA	NA	NA	NA	NA	NA	NA	NA	NA	NA	NA	NA	4415.77	3958.55	3488.07	5848.66	4426.95	2305.3	1172.78	6908.92	5114.95	2744.99	3918.69	8249.66
CLEC14A|Q86T13	NA	65449.5	54627.4	90683.6	48501.9	105398	105377	84966.1	128627	101336	113013	78325.5	99721.4	102275	NA	NA	NA	NA	NA	43016.2	90956.9	40839.4	47229	54918.1	56416.6	36235.8	44325.1	63784.3	47738.1	52451.5	73754.1	44584.2	NA	NA	NA	NA	NA	143590	136958	134281	228069	130167	114504	12268.5	249546	178901	139446	109121	261547
CLEC1B|Q9P126	NA	NA	NA	NA	NA	NA	NA	NA	NA	NA	NA	NA	NA	NA	NA	NA	NA	NA	NA	NA	NA	NA	NA	NA	NA	NA	NA	NA	NA	NA	NA	NA	NA	NA	NA	NA	NA	43735.8	34902.9	23917.8	52969	23362.1	23025.8	11200.1	79195.6	41738.7	35865	37918.8	99636
CLEC3B|P05452	NA	1.87098e+07	1.92957e+07	2.28821e+07	1.66174e+07	2.78948e+07	3.14626e+07	2.45451e+07	2.14085e+07	2.51256e+07	2.43902e+07	2.7003e+07	3.39501e+07	3.25785e+07	NA	NA	NA	NA	NA	2.41134e+07	2.65647e+07	2.07846e+07	3.31269e+07	3.13649e+07	3.14408e+07	2.58869e+07	2.83125e+07	4.37281e+07	3.03429e+07	3.52014e+07	4.40495e+07	2.39269e+07	NA	NA	NA	NA	NA	1.79994e+07	1.80288e+07	1.63048e+07	2.3252e+07	1.86588e+07	1.06735e+07	1.89574e+06	3.63693e+07	2.5805e+07	1.31337e+07	1.4618e+07	2.96651e+07
CLIC1|O00299	NA	243010	361717	190446	190312	135317	644458	171239	154806	540512	642342	230107	885549	163876	NA	NA	NA	NA	NA	348338	280240	248637	710544	238226	833501	496982	272658	338470	508096	366576	441440	503614	NA	NA	NA	NA	NA	226393	140662	98779.5	479210	80922.6	95689	64063.8	369021	202770	128690	222486	587802
CLIC4|Q9Y696	NA	19698.7	26273.4	32705.7	20306.5	28860	54296.6	24760.5	16975.4	33917.4	45907	26013.9	48290.6	24426.7	NA	NA	NA	NA	NA	11247.9	6152.34	7788.23	32428	6604.55	19369.2	17373.1	8937.2	9520.01	16828.4	12361.2	11782.2	17045.6	NA	NA	NA	NA	NA	16573.4	13889.7	8298.84	30259	6866.44	8611.95	9555.45	27932.7	15534.2	10358.1	20747.8	50807.8
CLIC5|Q9NZA1	NA	NA	NA	NA	NA	NA	NA	NA	NA	NA	NA	NA	NA	NA	NA	NA	NA	NA	NA	NA	NA	NA	NA	NA	NA	NA	NA	NA	NA	NA	NA	NA	NA	NA	NA	NA	NA	NA	NA	NA	NA	NA	NA	NA	NA	NA	NA	NA	NA
CLINT1|Q14677	NA	141391	198864	93842.8	118046	69902.7	369561	81669.8	88781.3	290961	216218	163833	400995	94450.8	NA	NA	NA	NA	NA	322306	197888	223446	844030	179499	441779	494107	253710	279165	471019	420567	320056	578019	NA	NA	NA	NA	NA	281197	151707	113178	477539	82969.6	123295	77282.1	331007	316728	125702	378122	1.00176e+06
CLIP1|P30622	NA	153088	245126	92038.2	93225.5	64674.7	360161	95792.4	72572.1	330501	317649	158291	487547	82317.4	NA	NA	NA	NA	NA	141242	96167.3	88227.8	394832	62451.4	153200	182669	116910	111698	167497	174936	201512	236273	NA	NA	NA	NA	NA	143180	87462.2	35301.1	399849	50115.7	43471.5	67907.1	183555	110120	60846.5	189183	426241
CLIP2|Q9UDT6	NA	10306.9	15626.2	7281.89	9313.77	5792.1	27240.5	6057.09	7449.48	20359.5	34394.7	13705.6	36617.5	6791.96	NA	NA	NA	NA	NA	NA	NA	NA	NA	NA	NA	NA	NA	NA	NA	NA	NA	NA	NA	NA	NA	NA	NA	41100.2	26953.9	24699.2	84663.8	23490.2	23732.8	21051	60686.5	42776.5	29767.2	42488.1	91906.8
CLSTN1|O94985	NA	752426	764889	902725	491950	1.072e+06	1.46418e+06	873930	949870	1.01097e+06	1.05504e+06	956401	1.32777e+06	1.08157e+06	NA	NA	NA	NA	NA	413187	453310	335354	612193	447677	694785	391032	455962	577000	532202	509208	759423	534382	NA	NA	NA	NA	NA	988508	783342	837485	1.3114e+06	995324	597269	155893	2.1374e+06	1.10747e+06	813637	704552	1.71448e+06
CLTA|P09496	NA	11924	17687.3	9646.34	13144.2	6303.04	29732.5	10752.8	9210.98	28465.3	15060.3	14805.9	26865.3	9074.08	NA	NA	NA	NA	NA	14687.8	14881.7	10537.6	36008.4	9481.72	31468.7	19757.1	16386.6	15895.1	22235.3	24794.6	19199.3	21760.7	NA	NA	NA	NA	NA	NA	NA	NA	NA	NA	NA	NA	NA	NA	NA	NA	NA
CLTB|P09497	NA	39217.1	40845.3	42022.4	31241.2	41959.1	60386.3	44351.2	39760.7	63148.1	57890.4	40736.3	79798.1	43363	NA	NA	NA	NA	NA	34105	32443.6	28794.5	41016.5	22958.5	105544	26755.8	30747.5	37624.3	39623.4	35365.4	63966.2	32298	NA	NA	NA	NA	NA	NA	NA	NA	NA	NA	NA	NA	NA	NA	NA	NA	NA
CLTC|Q00610	NA	152294	180203	80913.6	127199	58948.4	306533	90484.1	77127.5	235750	238412	157737	271257	67152.6	NA	NA	NA	NA	NA	116926	104566	67553.9	280381	58380	669564	140675	122063	108978	151651	163953	129706	142269	NA	NA	NA	NA	NA	135369	69203.3	45630.2	186085	45484.3	51179.5	68698.5	227911	97232.1	93461.8	134325	305486
CLU|P10909	NA	3.86661e+07	3.76821e+07	4.61315e+07	3.8876e+07	5.01944e+07	6.46004e+07	4.21744e+07	3.30754e+07	4.33342e+07	4.87497e+07	5.17588e+07	6.36673e+07	5.33332e+07	NA	NA	NA	NA	NA	4.71412e+07	4.87522e+07	5.14528e+07	6.99149e+07	6.87627e+07	6.34235e+07	5.08666e+07	6.19883e+07	6.65828e+07	4.53261e+07	8.05625e+07	6.1354e+07	4.99639e+07	NA	NA	NA	NA	NA	4.81344e+07	6.79616e+07	4.35644e+07	5.5182e+07	5.98646e+07	4.28226e+07	5.56887e+06	8.12244e+07	5.66469e+07	5.0766e+07	5.07502e+07	5.97815e+07
CMIP|Q8IY22	NA	113282	148938	83784.2	96015.2	53016.1	270721	68157.4	60235.9	236608	264529	133271	406725	77858	NA	NA	NA	NA	NA	112116	84191.2	61944.6	258385	66139	137045	153027	95585.6	109040	164028	157364	150588	155797	NA	NA	NA	NA	NA	103932	59820.2	40265.4	168744	41414.6	43893.2	30915	189504	86020.7	72554.4	108158	327996
CMPK1|P30085	NA	16474.1	19519.3	10699.1	12124.4	8209	35148.3	7779.37	7078.34	32095.1	21878.3	12500.8	38715.8	9672.03	NA	NA	NA	NA	NA	48278.5	35234.6	26915.4	81079.7	24113.2	356249	64669.7	39296.6	41665.2	54084.8	49866	41722.8	78305.7	NA	NA	NA	NA	NA	NA	NA	NA	NA	NA	NA	NA	NA	NA	NA	NA	NA
CMTM5|Q96DZ9	NA	79378.9	93301.3	44568.7	61139	29044.7	238699	38220.8	46280.9	265042	116549	125506	111363	51835.9	NA	NA	NA	NA	NA	14973.9	13634.1	11679.7	33559.7	11257.7	33605.8	20930.5	15776	16258.2	24868.9	22236.3	18359.4	27004.3	NA	NA	NA	NA	NA	121896	63686.4	43594.5	177154	33149.2	43426	43383.6	243197	102419	85154.4	133037	582494
CMTM6|Q9NX76	NA	32118.7	47602.7	24353.4	29666.6	13224.4	94333.8	20659.1	19769.5	79848.8	70030.5	39588.4	65467.4	14282.5	NA	NA	NA	NA	NA	54181.8	30491.5	24472.8	123271	27112.3	56130.3	68005.9	51481.4	37069.5	100392	83293	47329.4	88988.3	NA	NA	NA	NA	NA	NA	NA	NA	NA	NA	NA	NA	NA	NA	NA	NA	NA
CNBP|P62633	NA	NA	NA	NA	NA	NA	NA	NA	NA	NA	NA	NA	NA	NA	NA	NA	NA	NA	NA	NA	NA	NA	NA	NA	NA	NA	NA	NA	NA	NA	NA	NA	NA	NA	NA	NA	NA	14580.2	15147.2	12088.9	22645.5	14932.7	10166.9	1529	33379.6	15013	22304	12261.7	26618
CNDP1|Q96KN2	NA	309175	250349	301622	236460	163903	742326	270204	144062	303625	249395	390256	593536	363169	NA	NA	NA	NA	NA	334433	275075	219244	600872	356597	582317	361182	288187	561801	533980	332908	431008	286562	NA	NA	NA	NA	NA	647296	533323	417021	677340	603750	391250	251045	1.8891e+06	700000	1.03142e+06	589080	928876
CNDP2|Q96KP4	NA	NA	NA	NA	NA	NA	NA	NA	NA	NA	NA	NA	NA	NA	NA	NA	NA	NA	NA	8169.49	4616.21	3741.92	15422.8	2645.98	47958.5	11693.4	4511.64	4630.42	9978.07	4607.77	5010.26	9679.27	NA	NA	NA	NA	NA	NA	NA	NA	NA	NA	NA	NA	NA	NA	NA	NA	NA
CNN2|Q99439	NA	485786	722617	398168	410855	252782	1.01998e+06	316569	308564	768199	1.13479e+06	498280	1.67209e+06	313377	NA	NA	NA	NA	NA	336620	328352	281479	832051	244668	511029	513335	311087	467113	521630	421437	514209	521782	NA	NA	NA	NA	NA	782872	530033	275505	1.55618e+06	399352	342131	351358	1.00163e+06	612936	423017	897402	1.64546e+06
CNOT1|A5YKK6	NA	NA	NA	NA	NA	NA	NA	NA	NA	NA	NA	NA	NA	NA	NA	NA	NA	NA	NA	17479.9	86971.6	11198.7	29500.2	12845.8	23996.3	10030.9	14396.2	26876.6	18479.3	28271.3	35634.3	15925.1	NA	NA	NA	NA	NA	NA	NA	NA	NA	NA	NA	NA	NA	NA	NA	NA	NA
CNOT3|O75175	NA	NA	NA	NA	NA	NA	NA	NA	NA	NA	NA	NA	NA	NA	NA	NA	NA	NA	NA	NA	NA	NA	NA	NA	NA	NA	NA	NA	NA	NA	NA	NA	NA	NA	NA	NA	NA	NA	NA	NA	NA	NA	NA	NA	NA	NA	NA	NA	NA
CNP|P09543	NA	168930	257244	112900	151895	94039.6	361150	121091	107837	415101	428638	185215	693197	110299	NA	NA	NA	NA	NA	125337	128030	92485.7	270767	85390.9	218595	168318	117820	137693	180972	163642	217859	233683	NA	NA	NA	NA	NA	172355	111615	80935.5	354472	80379.4	95947	41811.9	292597	150573	126645	223995	422295
CNPY3|Q9BT09	NA	20453.2	23543.4	19401.9	16606.7	21713.3	42042.2	18936	22462.5	34736.3	34334.6	24016.7	55561.8	18992.6	NA	NA	NA	NA	NA	NA	NA	NA	NA	NA	NA	NA	NA	NA	NA	NA	NA	NA	NA	NA	NA	NA	NA	22107.8	14376.8	10077.8	49308.2	13298.8	16855.8	7137.22	111237	26590.2	44249.6	22461.8	60266
CNST|Q6PJW8	NA	40792.2	52737.2	38985	34917.2	36732.4	97224.9	31251.2	31015.4	85447.7	69267.7	50368.8	101345	31874.5	NA	NA	NA	NA	NA	17373.8	15573.7	7367.32	50654.8	7874.84	17400.3	19407.1	11923.9	12220	26112.2	12590.8	14361.3	34472.8	NA	NA	NA	NA	NA	29502.4	18437	16709.6	45589.1	15911.9	17837.8	8372.58	55675.8	32132.6	22657.7	27504.2	51960.6
CNTLN|Q9NXG0	NA	NA	NA	NA	NA	NA	NA	NA	NA	NA	NA	NA	NA	NA	NA	NA	NA	NA	NA	NA	NA	NA	NA	NA	NA	NA	NA	NA	NA	NA	NA	NA	NA	NA	NA	NA	NA	NA	NA	NA	NA	NA	NA	NA	NA	NA	NA	NA	NA
CNTN1|Q12860	NA	NA	NA	NA	NA	NA	NA	NA	NA	NA	NA	NA	NA	NA	NA	NA	NA	NA	NA	NA	NA	NA	NA	NA	NA	NA	NA	NA	NA	NA	NA	NA	NA	NA	NA	NA	NA	NA	NA	NA	NA	NA	NA	NA	NA	NA	NA	NA	NA
CNTN3|Q9P232	NA	963.951	1409.92	805.975	1363.98	0	2689.8	3003.63	1340.03	4059.72	0	0	2629.82	3139.06	NA	NA	NA	NA	NA	858.6	3415.19	3831.41	2572.25	1332.43	2610.98	2093.98	2128.99	3143.56	3487.17	3263.07	2516.25	2311.59	NA	NA	NA	NA	NA	NA	NA	NA	NA	NA	NA	NA	NA	NA	NA	NA	NA
CNTN4|Q8IWV2	NA	57729.4	59141	58208.7	38792.8	77184.3	119769	57739.4	72503.1	80283.7	119824	102170	115950	99756.2	NA	NA	NA	NA	NA	8289.67	10111.9	10346.7	12279.2	12030.5	8974.49	7970.12	6386.81	12029.6	8727.2	10887.2	11656.7	9062.54	NA	NA	NA	NA	NA	11657.9	13429.6	9135.68	22073.6	11697.2	5621.07	2030.62	25748	21572.3	8503.96	11877.9	23106.5
COASY|Q13057	NA	NA	NA	NA	NA	NA	NA	NA	NA	NA	NA	NA	NA	NA	NA	NA	NA	NA	NA	NA	NA	NA	NA	NA	NA	NA	NA	NA	NA	NA	NA	NA	NA	NA	NA	NA	NA	NA	NA	NA	NA	NA	NA	NA	NA	NA	NA	NA	NA
COCH|O43405	NA	42024.7	46283.8	42961.5	46249.1	54719.8	66476.8	58260	44903.1	98998.7	86221.7	41303.7	89114.6	34161.2	NA	NA	NA	NA	NA	24860.5	36578.9	15990.8	35328.9	22823.4	15110.8	24531.3	20573.4	27898.2	23823.7	31019	44797.8	50554.6	NA	NA	NA	NA	NA	33205.8	25264.2	28885.5	67526.5	26079.4	25000.8	4896.92	49220.2	25433.3	23502.3	26407.1	55195.8
COG1|Q8WTW3	NA	1759.02	1835.67	0	1650.03	0	2931.01	1153.61	0	2241.04	2565.05	2512.48	3985.63	0	NA	NA	NA	NA	NA	NA	NA	NA	NA	NA	NA	NA	NA	NA	NA	NA	NA	NA	NA	NA	NA	NA	NA	NA	NA	NA	NA	NA	NA	NA	NA	NA	NA	NA	NA
COG2|Q14746	NA	NA	NA	NA	NA	NA	NA	NA	NA	NA	NA	NA	NA	NA	NA	NA	NA	NA	NA	NA	NA	NA	NA	NA	NA	NA	NA	NA	NA	NA	NA	NA	NA	NA	NA	NA	NA	NA	NA	NA	NA	NA	NA	NA	NA	NA	NA	NA	NA
COG8|Q96MW5	NA	NA	NA	NA	NA	NA	NA	NA	NA	NA	NA	NA	NA	NA	NA	NA	NA	NA	NA	NA	NA	NA	NA	NA	NA	NA	NA	NA	NA	NA	NA	NA	NA	NA	NA	NA	NA	NA	NA	NA	NA	NA	NA	NA	NA	NA	NA	NA	NA
COL12A1|Q99715	NA	1.54106e+06	1.39036e+06	1.95674e+06	1.22147e+06	2.44492e+06	2.50134e+06	2.67181e+06	2.64813e+06	2.10378e+06	2.22313e+06	2.0052e+06	2.04222e+06	1.88309e+06	NA	NA	NA	NA	NA	1.51846e+06	2.71008e+06	1.1026e+06	2.05667e+06	1.9713e+06	1.84799e+06	1.17338e+06	1.65892e+06	2.22436e+06	1.6104e+06	2.29686e+06	2.78867e+06	1.96413e+06	NA	NA	NA	NA	NA	1.04231e+06	726041	961604	1.73181e+06	1.32839e+06	895749	210316	2.35005e+06	1.2772e+06	860153	686050	1.45294e+06
COL14A1|Q05707	NA	185996	151624	223318	150459	295042	325457	264463	339188	261309	292541	300650	267538	236962	NA	NA	NA	NA	NA	100646	148975	85404	121491	161344	122521	85140.7	123272	164787	93202.9	119664	161935	129002	NA	NA	NA	NA	NA	147944	71589.3	105679	144473	144557	104179	11250.7	237066	98809	130236	72674.8	190086
COL16A1|Q07092	NA	80236.4	60513.7	106167	62686.3	123769	120969	102040	120968	140339	132501	85817.8	123124	105900	NA	NA	NA	NA	NA	99559.5	170045	101507	151086	110725	138203	96509.8	116266	166572	110280	165654	167762	110839	NA	NA	NA	NA	NA	52799.5	41443.6	59785.2	67779.9	58208.7	40651.2	12306	105815	67669.6	56844.4	37123.1	94269
COL18A1|P39060	NA	1.76649e+06	1.75068e+06	2.32738e+06	1.48615e+06	2.12451e+06	2.99271e+06	2.27971e+06	2.45279e+06	3.34937e+06	3.47071e+06	2.19109e+06	2.65516e+06	2.29399e+06	NA	NA	NA	NA	NA	1.23054e+06	2.2079e+06	1.09117e+06	1.77995e+06	1.36985e+06	1.47852e+06	1.25317e+06	1.48909e+06	2.17031e+06	1.77498e+06	1.53312e+06	1.63271e+06	1.3043e+06	NA	NA	NA	NA	NA	3.55347e+06	3.85447e+06	2.9283e+06	4.49798e+06	3.48893e+06	2.07818e+06	309587	5.85781e+06	3.72075e+06	3.46938e+06	2.27767e+06	5.63322e+06
COL1A1|P02452	NA	127293	95526	113732	78288.9	181779	124919	101861	177288	228991	120071	86062.8	123693	155105	NA	NA	NA	NA	NA	265995	229677	441884	224916	218312	259281	566568	226261	275709	532035	262725	283253	222157	NA	NA	NA	NA	NA	244911	161016	1.61867e+06	265287	200830	105883	70813.6	264506	230209	124666	123836	241002
COL1A2|P08123	NA	95543.3	91002.7	91369.8	86817.8	210675	131135	100351	138267	169812	131404	102721	142992	113243	NA	NA	NA	NA	NA	63169.7	76629.9	108068	69430.7	70116.4	69235.3	56696.1	66546.7	78151.1	186007	70231.3	85690.2	67719.6	NA	NA	NA	NA	NA	113255	102530	310991	148135	91053.6	67928.2	43701.7	157603	110513	84260.2	77954.3	122621
COL27A1|Q8IZC6	NA	4206.67	4243.74	3705.38	4068.06	4956.86	7890.58	4567.23	4857.02	5614.58	5720.7	4985.27	4625.84	5503.61	NA	NA	NA	NA	NA	3861.16	7046.42	3427.64	6355.52	3819.07	4959.96	3653.33	5610.27	6346.28	5714.93	7531.99	5722.11	4701.07	NA	NA	NA	NA	NA	77933.1	158273	24721.8	176015	27963.5	33644	8750.07	55313.4	52930.8	30863.7	36378.5	64819.2
COL3A1|P02461	NA	NA	NA	NA	NA	NA	NA	NA	NA	NA	NA	NA	NA	NA	NA	NA	NA	NA	NA	NA	NA	NA	NA	NA	NA	NA	NA	NA	NA	NA	NA	NA	NA	NA	NA	NA	NA	13937.7	13950.1	8066.92	16881.7	13270	9473.89	1241.93	35992.6	20237.4	13978.5	9736.45	17305.9
COL4A3BP|Q9Y5P4	NA	NA	NA	NA	NA	NA	NA	NA	NA	NA	NA	NA	NA	NA	NA	NA	NA	NA	NA	NA	NA	NA	NA	NA	NA	NA	NA	NA	NA	NA	NA	NA	NA	NA	NA	NA	NA	NA	NA	NA	NA	NA	NA	NA	NA	NA	NA	NA	NA
COL5A1|P20908	NA	45107	39199.5	47678.2	42021.2	68810.5	68364.1	68635.5	103056	68003	93100.6	49977.2	75866	63249.1	NA	NA	NA	NA	NA	57408.9	94340.7	48551.6	77237.4	66833.4	66336.6	53457.6	71505.1	75282.9	74593.8	68945.2	100032	72996.5	NA	NA	NA	NA	NA	62822.1	48014.3	50212.6	72534.4	61579.5	40424.3	6525.65	116329	51115.3	57351.9	39976.9	87562.3
COL5A2|P05997	NA	NA	NA	NA	NA	NA	NA	NA	NA	NA	NA	NA	NA	NA	NA	NA	NA	NA	NA	NA	NA	NA	NA	NA	NA	NA	NA	NA	NA	NA	NA	NA	NA	NA	NA	NA	NA	55896.7	45220	53616.9	69060.6	64131.6	41272.8	11371.5	134940	53229.3	69361.9	44006.2	108374
COL5A3|P25940	NA	NA	NA	NA	NA	NA	NA	NA	NA	NA	NA	NA	NA	NA	NA	NA	NA	NA	NA	13440.1	26767.4	9997.81	17179.8	13161.7	19372.9	10500.4	15272.5	20308.2	17858.2	13528.8	24812.3	19000.4	NA	NA	NA	NA	NA	19664.4	19598.8	17520.9	25398.6	20096.5	15428.7	3017.48	35822.5	17781.1	25103	13890.6	38901.7
COL6A1|P12109	NA	250789	208768	272091	210229	433142	435728	283216	479453	425414	361433	325526	388895	372958	NA	NA	NA	NA	NA	195900	351116	162281	237117	242537	201840	182917	223519	377023	226028	287027	364686	282810	NA	NA	NA	NA	NA	177003	147472	149814	251526	178537	91875.8	42868.3	347263	205319	176522	134304	275018
COL6A2|P12110	NA	42590	38198	49295.6	41453.2	71111	91754.8	52326.6	91934.5	72855.5	66096.2	52619	61847.5	66409.2	NA	NA	NA	NA	NA	59568.1	94425.6	50372.6	71649.6	63441.5	69427.8	59054.3	69860.7	105294	75338.6	81086.1	102605	88433.4	NA	NA	NA	NA	NA	34192.4	30110.1	31761.7	46465.6	32965.9	22432.8	10067.6	59786.8	39224.6	37045	28183.6	45118
COL6A3|P12111	NA	1.02528e+07	8.93973e+06	1.39595e+07	6.89048e+06	1.60858e+07	1.89155e+07	1.34477e+07	2.21176e+07	1.77901e+07	1.40208e+07	1.11983e+07	1.60232e+07	1.51313e+07	NA	NA	NA	NA	NA	1.1673e+07	1.74346e+07	9.56257e+06	1.55397e+07	1.31687e+07	1.1666e+07	1.00773e+07	1.07942e+07	1.93034e+07	1.14739e+07	1.33024e+07	1.84054e+07	1.26514e+07	NA	NA	NA	NA	NA	1.32711e+07	1.26951e+07	1.28124e+07	2.30891e+07	1.218e+07	7.50336e+06	1.33909e+06	2.69262e+07	1.89722e+07	9.51588e+06	9.01717e+06	2.33456e+07
COL6A5|A8TX70	NA	105842	120545	135604	78604.6	152633	172347	155243	185318	193975	128376	128152	117812	173786	NA	NA	NA	NA	NA	486051	522643	536451	525244	498913	775356	589460	736929	699203	511722	784960	426984	606574	NA	NA	NA	NA	NA	785111	1.16662e+06	578421	965342	695987	338587	262814	1.19432e+06	880296	320537	860365	780455
COL6A6|A6NMZ7	NA	NA	NA	NA	NA	NA	NA	NA	NA	NA	NA	NA	NA	NA	NA	NA	NA	NA	NA	NA	NA	NA	NA	NA	NA	NA	NA	NA	NA	NA	NA	NA	NA	NA	NA	NA	NA	NA	NA	NA	NA	NA	NA	NA	NA	NA	NA	NA	NA
COLEC10|Q9Y6Z7	NA	1.43789e+06	1.24692e+06	1.19228e+06	1.11841e+06	1.64326e+06	2.62903e+06	1.3872e+06	2.28451e+06	2.09664e+06	2.13224e+06	1.57793e+06	2.40246e+06	1.54595e+06	NA	NA	NA	NA	NA	1.69523e+06	3.78563e+06	1.05576e+06	2.16568e+06	1.77386e+06	2.16005e+06	1.69386e+06	1.8278e+06	2.53654e+06	1.86996e+06	2.21809e+06	3.15001e+06	2.10824e+06	NA	NA	NA	NA	NA	1.65095e+06	1.41467e+06	1.50714e+06	2.66652e+06	1.43712e+06	1.01343e+06	147076	3.97447e+06	2.24349e+06	1.18749e+06	1.51614e+06	2.24114e+06
COLEC11|Q9BWP8	NA	3.88377e+06	3.48353e+06	3.45626e+06	2.75561e+06	4.65667e+06	6.86004e+06	3.85678e+06	6.84436e+06	5.71304e+06	6.62218e+06	4.42162e+06	6.45746e+06	4.34432e+06	NA	NA	NA	NA	NA	5.09165e+06	1.12961e+07	3.15913e+06	6.60984e+06	5.40324e+06	6.93519e+06	4.92909e+06	5.00182e+06	8.09997e+06	5.83188e+06	6.79635e+06	9.69376e+06	6.88487e+06	NA	NA	NA	NA	NA	4.11795e+06	3.47751e+06	3.74815e+06	6.56624e+06	3.78068e+06	2.8242e+06	460634	1.05277e+07	5.7612e+06	3.22387e+06	3.75429e+06	5.44225e+06
COLGALT1|Q8NBJ5	NA	7307.94	7634.93	9834.4	6710.61	9464.73	11965.4	11913	8280.86	12941	12524.2	12578.4	17218.7	10571.7	NA	NA	NA	NA	NA	NA	NA	NA	NA	NA	NA	NA	NA	NA	NA	NA	NA	NA	NA	NA	NA	NA	NA	NA	NA	NA	NA	NA	NA	NA	NA	NA	NA	NA	NA
COMP|P49747	NA	1.83248e+06	1.69542e+06	2.17649e+06	1.25643e+06	2.36996e+06	2.84927e+06	2.3525e+06	4.87868e+06	4.76985e+06	3.44705e+06	2.18759e+06	1.95397e+06	3.2653e+06	NA	NA	NA	NA	NA	1.89325e+06	1.78425e+06	1.39696e+06	1.70366e+06	2.16862e+06	1.24653e+06	1.88951e+06	1.70181e+06	1.99455e+06	2.43526e+06	1.69652e+06	2.11889e+06	2.2385e+06	NA	NA	NA	NA	NA	2.72258e+06	2.5924e+06	2.19052e+06	7.32128e+06	3.25416e+06	1.18046e+06	238565	4.03e+06	3.33267e+06	2.70775e+06	1.34707e+06	5.48659e+06
COMT|P21964	NA	NA	NA	NA	NA	NA	NA	NA	NA	NA	NA	NA	NA	NA	NA	NA	NA	NA	NA	NA	NA	NA	NA	NA	NA	NA	NA	NA	NA	NA	NA	NA	NA	NA	NA	NA	NA	NA	NA	NA	NA	NA	NA	NA	NA	NA	NA	NA	NA
COPA|P53621	NA	705325	965969	440536	511677	355102	1.79094e+06	440084	419483	1.53073e+06	1.39106e+06	841430	2.52031e+06	428793	NA	NA	NA	NA	NA	693923	575999	413354	1.47081e+06	398582	1.07028e+06	898431	565713	674117	1.01034e+06	821928	951444	1.17434e+06	NA	NA	NA	NA	NA	1.02525e+06	656424	488367	1.64087e+06	490115	501767	292133	1.86621e+06	885964	846044	1.10192e+06	2.86016e+06
COPB1|P53618	NA	473178	688197	253439	325689	194605	1.24633e+06	252079	268666	1.02702e+06	1.03784e+06	563363	1.99759e+06	258355	NA	NA	NA	NA	NA	323357	248831	172321	756265	171762	500473	402764	239837	297704	461380	388187	495587	533320	NA	NA	NA	NA	NA	448556	273952	188564	764201	183716	203120	128418	770322	356927	342954	481675	1.38751e+06
COPB2|P35606	NA	413913	597082	267953	332575	204913	1.04529e+06	241564	258175	887695	834708	513573	1.51414e+06	264735	NA	NA	NA	NA	NA	484299	387106	292935	1.07947e+06	383573	988998	668805	475840	538367	645551	612616	669643	832786	NA	NA	NA	NA	NA	474324	265034	169584	810376	175649	190289	159424	823448	377452	338005	561240	1.601e+06
COPE|O14579	NA	78089.7	120790	51520	65589.4	40819.4	201109	48006.9	47863.6	181013	162391	89812.1	314453	49994.7	NA	NA	NA	NA	NA	86519.1	74645.1	53365.4	225430	51273.4	129363	112230	62242.1	80665.7	123273	126352	125128	156993	NA	NA	NA	NA	NA	83610.8	60027.6	39898.5	159732	40483.9	44230	26653.5	133716	68977.1	74151	91458.6	232985
COPG1|Q9Y678	NA	196497	277086	116450	157400	97040.7	500749	113883	112632	389603	381691	243826	763993	119187	NA	NA	NA	NA	NA	141295	142746	100956	340608	107747	250887	173073	136040	171192	204585	197402	228883	220871	NA	NA	NA	NA	NA	371659	252634	165028	611542	171225	189337	142535	715115	287266	283882	430953	1.03343e+06
COPG2|Q9UBF2	NA	19718	24855.9	11979.3	11619.2	6477.46	44469.3	8002.67	9089.73	37611	37990.2	20511.3	77516.1	7882.16	NA	NA	NA	NA	NA	24430.1	21436	13916.1	55543.4	17449.7	37391.4	31338.9	17913.4	25228.6	33398.1	34669.3	29743.6	40706.5	NA	NA	NA	NA	NA	41521.1	12220.2	11830	80175.3	9972.34	10209.3	12036.1	57338.1	28536.4	22211.1	44565.1	143605
COPS2|P61201	NA	65899.6	98663	56180.1	51841.5	45168.9	178570	54298.9	57352.1	142101	168028	74388	288201	59910	NA	NA	NA	NA	NA	73885.2	78144.3	42250.7	154337	41827.6	119191	98312.6	43644.9	75816.4	94208.9	72062.5	114725	118200	NA	NA	NA	NA	NA	91061.8	55280.5	35887.5	197535	40851.2	34850.8	25807.3	145948	67110.4	49568.9	113641	222884
COPS3|Q9UNS2	NA	16732.6	23013.2	12744.4	14510.5	10553	41090.2	13139.8	13828.5	37507.6	36342	24072.5	76165.9	14660.1	NA	NA	NA	NA	NA	47473.2	60012	59612.1	67742.3	20406.3	59577.7	45112	52988.5	107907	42122.5	49380.8	52398.9	49722.8	NA	NA	NA	NA	NA	NA	NA	NA	NA	NA	NA	NA	NA	NA	NA	NA	NA
COPS4|Q9BT78	NA	23993.1	27841.2	18891.4	18830.2	16364.5	52537.7	13804.7	17205.8	42595.9	45010	22535.6	68520.5	20304.4	NA	NA	NA	NA	NA	NA	NA	NA	NA	NA	NA	NA	NA	NA	NA	NA	NA	NA	NA	NA	NA	NA	NA	42057	25855.2	35274.9	60640.4	26146.8	27513.6	20097.5	61805.3	34804.6	32309.9	35698.2	206799
COPS5|Q92905	NA	36849.6	53225.3	26978.5	26139.8	18383	101209	26123.3	28380.5	83179.9	93338.5	45109.4	183774	32513.8	NA	NA	NA	NA	NA	37927.6	34702	30581.3	77322.7	32160.3	57958.9	46062.9	38993.6	52082.1	50736.3	56039.8	55760.5	57296.4	NA	NA	NA	NA	NA	32317.2	17684.7	10997.6	73476.5	14348.7	11601.2	8463.66	52508.7	22023	17126.7	39254.8	88289.8
COPS6|Q7L5N1	NA	35013	46648.8	30170.3	25098.5	26080.1	72368.3	26984.7	26490.6	64463.3	74914.3	33760.4	123265	31370.8	NA	NA	NA	NA	NA	NA	NA	NA	NA	NA	NA	NA	NA	NA	NA	NA	NA	NA	NA	NA	NA	NA	NA	NA	NA	NA	NA	NA	NA	NA	NA	NA	NA	NA	NA
COPS7A|Q9UBW8	NA	15842.3	18825	10986.9	13458.3	9582.13	37770.8	8859.93	10362.1	22730.8	34478.7	14200.1	52113.7	14213.9	NA	NA	NA	NA	NA	NA	NA	NA	NA	NA	NA	NA	NA	NA	NA	NA	NA	NA	NA	NA	NA	NA	NA	NA	NA	NA	NA	NA	NA	NA	NA	NA	NA	NA	NA
COPS7B|Q9H9Q2	NA	4950.17	9644.95	3019.02	2526.32	2087.17	14632.2	2117.17	17337.5	10281.3	12387.6	2342.61	23447.3	1707.14	NA	NA	NA	NA	NA	13345.4	12137.3	6081.06	19719.7	9636.77	17184.2	12671.6	10710.3	10772.1	15549.5	12725.1	17887.8	14785.6	NA	NA	NA	NA	NA	NA	NA	NA	NA	NA	NA	NA	NA	NA	NA	NA	NA
COPS8|Q99627	NA	6966.56	10308.3	4098.32	4147.21	1110.16	18615.1	1973.02	4403.21	12349.1	16625	8038.66	32118.8	3329.22	NA	NA	NA	NA	NA	7019.38	5153.41	4190.56	12052.3	3679.97	8661.72	7880.71	1646.99	4035.13	9158.73	6859.43	6917.79	10828.3	NA	NA	NA	NA	NA	4247.38	1955.59	890.877	8736.72	741.813	821.754	897.979	6557.61	3485.06	1899.48	5104	11012.2
COPS9|Q8WXC6	NA	NA	NA	NA	NA	NA	NA	NA	NA	NA	NA	NA	NA	NA	NA	NA	NA	NA	NA	NA	NA	NA	NA	NA	NA	NA	NA	NA	NA	NA	NA	NA	NA	NA	NA	NA	NA	NA	NA	NA	NA	NA	NA	NA	NA	NA	NA	NA	NA
COPZ1|P61923	NA	NA	NA	NA	NA	NA	NA	NA	NA	NA	NA	NA	NA	NA	NA	NA	NA	NA	NA	NA	NA	NA	NA	NA	NA	NA	NA	NA	NA	NA	NA	NA	NA	NA	NA	NA	NA	NA	NA	NA	NA	NA	NA	NA	NA	NA	NA	NA	NA
COQ8A|Q8NI60	NA	NA	NA	NA	NA	NA	NA	NA	NA	NA	NA	NA	NA	NA	NA	NA	NA	NA	NA	NA	NA	NA	NA	NA	NA	NA	NA	NA	NA	NA	NA	NA	NA	NA	NA	NA	NA	NA	NA	NA	NA	NA	NA	NA	NA	NA	NA	NA	NA
CORO1A|P31146	NA	2.11631e+06	3.2522e+06	1.45888e+06	1.595e+06	993104	5.26348e+06	1.60384e+06	1.33498e+06	5.51792e+06	4.27342e+06	1.64468e+06	7.41138e+06	1.40281e+06	NA	NA	NA	NA	NA	2.33819e+06	2.4631e+06	1.29223e+06	6.78335e+06	1.14561e+06	3.63012e+06	3.31906e+06	1.73772e+06	2.13555e+06	3.32946e+06	2.7106e+06	3.48411e+06	3.28646e+06	NA	NA	NA	NA	NA	3.21489e+06	2.038e+06	1.24379e+06	5.7823e+06	1.2692e+06	1.12768e+06	588863	5.35454e+06	2.47393e+06	1.84429e+06	3.41647e+06	8.27482e+06
CORO1B|Q9BR76	NA	215682	294839	123085	140447	97722.2	469439	116542	115457	411769	427249	197168	885116	128611	NA	NA	NA	NA	NA	219816	236048	124705	545793	100403	339513	315132	148116	209806	277274	230182	427922	401171	NA	NA	NA	NA	NA	221436	120951	60832.2	563545	85795.3	85764.1	101973	332832	150209	126144	204161	564269
CORO1C|Q9ULV4	NA	3.3959e+06	5.0687e+06	2.10643e+06	2.18999e+06	1.46455e+06	8.09485e+06	2.12607e+06	1.67692e+06	7.56148e+06	6.67589e+06	4.45245e+06	1.08719e+07	1.72989e+06	NA	NA	NA	NA	NA	3.6731e+06	3.58496e+06	1.91868e+06	8.76033e+06	1.55255e+06	4.08347e+06	4.32073e+06	2.63477e+06	2.978e+06	5.05771e+06	4.51174e+06	8.73465e+06	7.4072e+06	NA	NA	NA	NA	NA	3.92012e+06	1.78297e+06	1.16805e+06	7.39914e+06	1.40773e+06	1.42506e+06	1.4457e+06	5.57029e+06	2.31289e+06	2.20763e+06	4.49229e+06	1.39297e+07
COTL1|Q14019	NA	8515.87	7696.19	7379.85	9040.31	6293.4	16751.3	7328.75	5971.21	12075.8	10789.6	12057.7	15204.9	7055.64	NA	NA	NA	NA	NA	24380.1	12678	13738.6	61944.2	12410.7	30771	34381.5	21511.7	18781.6	32406.3	24513.4	19370	30411	NA	NA	NA	NA	NA	26488.5	18009.9	8960.96	36840.2	10395.3	10684.2	9836.99	42403.4	20845.5	13759.1	36219.3	90294.2
COX4I1|P13073	NA	NA	NA	NA	NA	NA	NA	NA	NA	NA	NA	NA	NA	NA	NA	NA	NA	NA	NA	NA	NA	NA	NA	NA	NA	NA	NA	NA	NA	NA	NA	NA	NA	NA	NA	NA	NA	NA	NA	NA	NA	NA	NA	NA	NA	NA	NA	NA	NA
COX5A|P20674	NA	NA	NA	NA	NA	NA	NA	NA	NA	NA	NA	NA	NA	NA	NA	NA	NA	NA	NA	NA	NA	NA	NA	NA	NA	NA	NA	NA	NA	NA	NA	NA	NA	NA	NA	NA	NA	NA	NA	NA	NA	NA	NA	NA	NA	NA	NA	NA	NA
COX5B|P10606	NA	NA	NA	NA	NA	NA	NA	NA	NA	NA	NA	NA	NA	NA	NA	NA	NA	NA	NA	NA	NA	NA	NA	NA	NA	NA	NA	NA	NA	NA	NA	NA	NA	NA	NA	NA	NA	NA	NA	NA	NA	NA	NA	NA	NA	NA	NA	NA	NA
COX6C|P09669	NA	NA	NA	NA	NA	NA	NA	NA	NA	NA	NA	NA	NA	NA	NA	NA	NA	NA	NA	NA	NA	NA	NA	NA	NA	NA	NA	NA	NA	NA	NA	NA	NA	NA	NA	NA	NA	NA	NA	NA	NA	NA	NA	NA	NA	NA	NA	NA	NA
COX7A2|P14406	NA	15831.1	23591	8882.24	13028.3	5647.22	30050.3	12100.7	9726.09	22063.6	19126.2	20773.9	18703	6808.94	NA	NA	NA	NA	NA	18917.2	14009.5	13066.5	41327.4	10580.3	103678	45751.6	21215.9	20464.9	27696.1	28165	23094.8	30016.8	NA	NA	NA	NA	NA	20900.4	12888.2	9673.9	24608.2	9238.54	7554.17	11482.8	34073.5	16562.3	12594.6	10008.1	55421.6
COX7C|P15954	NA	NA	NA	NA	NA	NA	NA	NA	NA	NA	NA	NA	NA	NA	NA	NA	NA	NA	NA	NA	NA	NA	NA	NA	NA	NA	NA	NA	NA	NA	NA	NA	NA	NA	NA	NA	NA	NA	NA	NA	NA	NA	NA	NA	NA	NA	NA	NA	NA
CP|P00450	NA	3.8242e+06	3.57246e+06	4.72638e+06	3.56278e+06	4.69727e+06	6.5372e+06	5.76606e+06	5.23039e+06	5.61309e+06	5.55322e+06	5.2751e+06	6.36677e+06	4.32638e+06	NA	NA	NA	NA	NA	3.78455e+06	1.02999e+07	3.31409e+06	4.9841e+06	4.40672e+06	4.76181e+06	3.84822e+06	4.84327e+06	6.55268e+06	6.08412e+06	3.88455e+06	5.65574e+06	3.69369e+06	NA	NA	NA	NA	NA	4.35022e+06	3.60203e+06	3.08835e+06	5.28043e+06	3.94142e+06	2.2656e+06	790771	7.64082e+06	4.02048e+06	3.03809e+06	2.85617e+06	7.83948e+06
CPA2|P48052	NA	96382.1	276205	62329.1	107328	73364	112070	68790.4	342291	210622	81949.3	61647.5	127448	90320.1	NA	NA	NA	NA	NA	NA	NA	NA	NA	NA	NA	NA	NA	NA	NA	NA	NA	NA	NA	NA	NA	NA	NA	NA	NA	NA	NA	NA	NA	NA	NA	NA	NA	NA	NA
CPAMD8|Q8IZJ3	NA	NA	NA	NA	NA	NA	NA	NA	NA	NA	NA	NA	NA	NA	NA	NA	NA	NA	NA	NA	NA	NA	NA	NA	NA	NA	NA	NA	NA	NA	NA	NA	NA	NA	NA	NA	NA	10783.5	12977.3	9020.19	11495.7	9367.55	8195.79	7987.7	16613.4	26698.4	10963	7383.54	21795.3
CPB2|Q96IY4	NA	3.19539e+06	2.77642e+06	3.73683e+06	2.46146e+06	2.6046e+06	7.02932e+06	4.40818e+06	3.05662e+06	3.89083e+06	4.99584e+06	4.20653e+06	5.36677e+06	3.81341e+06	NA	NA	NA	NA	NA	3.3548e+06	2.76834e+06	2.84637e+06	6.56632e+06	3.02656e+06	6.02046e+06	3.33807e+06	4.51053e+06	6.15124e+06	4.25611e+06	5.40245e+06	5.53671e+06	3.19645e+06	NA	NA	NA	NA	NA	4.53136e+06	5.40669e+06	2.83537e+06	8.89121e+06	2.959e+06	2.18688e+06	468790	9.89308e+06	6.29442e+06	4.24425e+06	4.1801e+06	9.30712e+06
CPEB3|Q8NE35	NA	35260.2	32069.9	31483.7	16371.3	53407.2	81558.4	25869.8	34668.6	40981.5	81206.3	61619.2	83993.6	60695	NA	NA	NA	NA	NA	33759.1	33541.3	37894.3	46328.2	25711.6	50043.5	27471.1	30029	55198	41308.7	53398.1	53961.1	32540.4	NA	NA	NA	NA	NA	52776.9	60245.8	25546.3	90908.2	46162.4	33521.6	3523.8	135419	70557.6	41399.1	26484.5	51730.1
CPM|P14384	NA	NA	NA	NA	NA	NA	NA	NA	NA	NA	NA	NA	NA	NA	NA	NA	NA	NA	NA	37243.2	31127.7	27329.7	42186.4	30796.3	73182.8	64072.5	39773.2	51439.2	34239.2	43972.1	50743.5	31357.7	NA	NA	NA	NA	NA	NA	NA	NA	NA	NA	NA	NA	NA	NA	NA	NA	NA
CPN1|P15169	NA	5.50237e+06	4.52214e+06	5.53432e+06	4.79725e+06	6.00477e+06	8.92939e+06	7.37014e+06	6.6411e+06	8.4913e+06	7.6776e+06	7.53989e+06	8.14694e+06	6.63747e+06	NA	NA	NA	NA	NA	5.21136e+06	8.72538e+06	5.20212e+06	8.25954e+06	5.38018e+06	8.16597e+06	4.48903e+06	7.164e+06	1.09984e+07	6.84073e+06	7.73199e+06	1.08623e+07	5.41017e+06	NA	NA	NA	NA	NA	8.19759e+06	7.59106e+06	6.01935e+06	1.09456e+07	6.3398e+06	4.60038e+06	656029	1.93475e+07	1.15934e+07	6.64541e+06	5.45294e+06	1.59076e+07
CPN2|P22792	NA	1.78017e+06	1.9693e+06	1.62435e+06	1.65284e+06	1.50016e+06	3.51757e+06	1.91927e+06	1.44399e+06	2.19564e+06	3.16591e+06	2.66365e+06	3.05138e+06	2.34283e+06	NA	NA	NA	NA	NA	1.8036e+06	2.37285e+06	1.75127e+06	3.02559e+06	1.98846e+06	3.31271e+06	1.38992e+06	1.96455e+06	2.98239e+06	2.42662e+06	2.52988e+06	3.12073e+06	1.46215e+06	NA	NA	NA	NA	NA	1.68944e+06	2.53236e+06	878939	2.26531e+06	1.71926e+06	800332	384666	3.09083e+06	2.23983e+06	1.77576e+06	1.29564e+06	3.15319e+06
CPNE1|Q99829	NA	18025.3	21634.1	12812.5	21144	8339.8	39996	9697.28	9318.43	32814.6	40207.3	23294	34912.4	9133.13	NA	NA	NA	NA	NA	16941.2	9190.52	12637.9	23812	6880.58	49071.8	28744.1	6541.53	13077.3	26357.2	24010.7	14299.3	13873.8	NA	NA	NA	NA	NA	15414.5	6667.76	6940.46	14687.1	3852.71	5744.39	7656.44	33111.8	13599.5	11197.4	17752.1	50919.8
CPNE2|Q96FN4	NA	NA	NA	NA	NA	NA	NA	NA	NA	NA	NA	NA	NA	NA	NA	NA	NA	NA	NA	NA	NA	NA	NA	NA	NA	NA	NA	NA	NA	NA	NA	NA	NA	NA	NA	NA	NA	NA	NA	NA	NA	NA	NA	NA	NA	NA	NA	NA	NA
CPNE3|O75131	NA	NA	NA	NA	NA	NA	NA	NA	NA	NA	NA	NA	NA	NA	NA	NA	NA	NA	NA	NA	NA	NA	NA	NA	NA	NA	NA	NA	NA	NA	NA	NA	NA	NA	NA	NA	NA	NA	NA	NA	NA	NA	NA	NA	NA	NA	NA	NA	NA
CPNE8|Q86YQ8	NA	130111	129185	121108	97242.9	133691	278709	118923	124687	182840	269398	187615	301633	165841	NA	NA	NA	NA	NA	134636	219994	142613	186150	122727	235491	137152	120439	258022	167854	226691	280456	144797	NA	NA	NA	NA	NA	37925	33162.7	25075.9	51441.8	24074.1	23390.8	10604.3	75624	43405	33451.4	28575.1	78902.5
CPOX|P36551	NA	NA	NA	NA	NA	NA	NA	NA	NA	NA	NA	NA	NA	NA	NA	NA	NA	NA	NA	NA	NA	NA	NA	NA	NA	NA	NA	NA	NA	NA	NA	NA	NA	NA	NA	NA	NA	NA	NA	NA	NA	NA	NA	NA	NA	NA	NA	NA	NA
CPQ|Q9Y646	NA	NA	NA	NA	NA	NA	NA	NA	NA	NA	NA	NA	NA	NA	NA	NA	NA	NA	NA	NA	NA	NA	NA	NA	NA	NA	NA	NA	NA	NA	NA	NA	NA	NA	NA	NA	NA	NA	NA	NA	NA	NA	NA	NA	NA	NA	NA	NA	NA
CPS1|P31327	NA	NA	NA	NA	NA	NA	NA	NA	NA	NA	NA	NA	NA	NA	NA	NA	NA	NA	NA	0	0	0	0	0	0	0	0	0	0	0	0	0	NA	NA	NA	NA	NA	3107.59	2684.56	4107.51	5189.63	2206.31	841.446	497.355	5833.09	3814.8	3239.54	2115.66	8690.54
CPT1A|P50416	NA	NA	NA	NA	NA	NA	NA	NA	NA	NA	NA	NA	NA	NA	NA	NA	NA	NA	NA	NA	NA	NA	NA	NA	NA	NA	NA	NA	NA	NA	NA	NA	NA	NA	NA	NA	NA	NA	NA	NA	NA	NA	NA	NA	NA	NA	NA	NA	NA
CPT2|P23786	NA	NA	NA	NA	NA	NA	NA	NA	NA	NA	NA	NA	NA	NA	NA	NA	NA	NA	NA	NA	NA	NA	NA	NA	NA	NA	NA	NA	NA	NA	NA	NA	NA	NA	NA	NA	NA	NA	NA	NA	NA	NA	NA	NA	NA	NA	NA	NA	NA
CPVL|Q9H3G5	NA	52286.2	53048.8	65599.4	52132.5	51660.1	89456.7	46727.6	82900.1	57202.1	111307	68544.4	66641.4	56851.3	NA	NA	NA	NA	NA	66580.9	172903	63999.5	109224	111904	137843	100051	70717.4	92626.2	104597	84217.5	120759	63765.5	NA	NA	NA	NA	NA	88619.8	81531.3	75181.8	87847.9	72969.7	43430.4	10160.2	144762	71930.1	95023.4	52041.2	209094
CPXM1|Q96SM3	NA	NA	NA	NA	NA	NA	NA	NA	NA	NA	NA	NA	NA	NA	NA	NA	NA	NA	NA	NA	NA	NA	NA	NA	NA	NA	NA	NA	NA	NA	NA	NA	NA	NA	NA	NA	NA	4533.33	3858.76	3825.71	7754.82	2917.36	3207.1	1643.72	8559.03	4991.11	5264.25	4562.89	9547.88
CPXM2|Q8N436	NA	61822.5	53890.8	76225	45980.3	88007.4	82686.3	78502.7	132130	96265.8	103402	69399	90915.9	65341.2	NA	NA	NA	NA	NA	NA	NA	NA	NA	NA	NA	NA	NA	NA	NA	NA	NA	NA	NA	NA	NA	NA	NA	NA	NA	NA	NA	NA	NA	NA	NA	NA	NA	NA	NA
CR1|P17927	NA	NA	NA	NA	NA	NA	NA	NA	NA	NA	NA	NA	NA	NA	NA	NA	NA	NA	NA	6928.96	9813.98	10837.7	13555.3	9135.28	10733.6	7863.89	9498.31	16082.6	9433.88	9894.24	10120	7418.42	NA	NA	NA	NA	NA	NA	NA	NA	NA	NA	NA	NA	NA	NA	NA	NA	NA
CRABP2|P29373	NA	NA	NA	NA	NA	NA	NA	NA	NA	NA	NA	NA	NA	NA	NA	NA	NA	NA	NA	20652	18706.2	16628.7	22850.7	10271.1	368149	25926.5	26804.4	18502.3	22732.1	17821.5	26145.9	14546.7	NA	NA	NA	NA	NA	27510	28357.8	17805.9	36568.1	22277.3	17600.7	2185.26	64952.4	28851.8	31262.3	16631.5	29158.1
CRAT|P43155	NA	NA	NA	NA	NA	NA	NA	NA	NA	NA	NA	NA	NA	NA	NA	NA	NA	NA	NA	NA	NA	NA	NA	NA	NA	NA	NA	NA	NA	NA	NA	NA	NA	NA	NA	NA	NA	NA	NA	NA	NA	NA	NA	NA	NA	NA	NA	NA	NA
CRBN|Q96SW2	NA	NA	NA	NA	NA	NA	NA	NA	NA	NA	NA	NA	NA	NA	NA	NA	NA	NA	NA	NA	NA	NA	NA	NA	NA	NA	NA	NA	NA	NA	NA	NA	NA	NA	NA	NA	NA	NA	NA	NA	NA	NA	NA	NA	NA	NA	NA	NA	NA
CRELD1|Q96HD1	NA	NA	NA	NA	NA	NA	NA	NA	NA	NA	NA	NA	NA	NA	NA	NA	NA	NA	NA	NA	NA	NA	NA	NA	NA	NA	NA	NA	NA	NA	NA	NA	NA	NA	NA	NA	NA	24934	21105.1	15638.9	43821.6	16541.6	9392.55	1728.1	46923	9308.47	19503.6	22913.2	15278
CRHBP|P24387	NA	NA	NA	NA	NA	NA	NA	NA	NA	NA	NA	NA	NA	NA	NA	NA	NA	NA	NA	NA	NA	NA	NA	NA	NA	NA	NA	NA	NA	NA	NA	NA	NA	NA	NA	NA	NA	NA	NA	NA	NA	NA	NA	NA	NA	NA	NA	NA	NA
CRIP1|P50238	NA	26425.4	17582.3	40769.8	15785.7	29083.4	58695.8	23855.6	40278.6	39892.1	29929.8	29483.6	41840.8	33213.2	NA	NA	NA	NA	NA	15683	20556.7	11067.7	20723.1	13458.7	19947.4	16545.2	13299.8	23473	21280.7	14047	17498.1	15271.2	NA	NA	NA	NA	NA	44410.7	41091.3	42108	77698.8	30038.5	36509	3748.82	65181.4	57521.4	36176.3	40142.1	91606.7
CRISP3|P54108	NA	NA	NA	NA	NA	NA	NA	NA	NA	NA	NA	NA	NA	NA	NA	NA	NA	NA	NA	NA	NA	NA	NA	NA	NA	NA	NA	NA	NA	NA	NA	NA	NA	NA	NA	NA	NA	NA	NA	NA	NA	NA	NA	NA	NA	NA	NA	NA	NA
CRISPLD1|Q9H336	NA	NA	NA	NA	NA	NA	NA	NA	NA	NA	NA	NA	NA	NA	NA	NA	NA	NA	NA	NA	NA	NA	NA	NA	NA	NA	NA	NA	NA	NA	NA	NA	NA	NA	NA	NA	NA	2146.29	3040.47	4498.96	4766.74	3474.54	3931.23	1480.21	6740.06	2669.41	5450.79	4225.82	7630.09
CRKL|P46109	NA	7106.39	9465.54	5612.14	5723.67	3636.17	14049.9	5815.13	6429.1	10839.5	15921.4	8001.1	26246.2	7297.71	NA	NA	NA	NA	NA	NA	NA	NA	NA	NA	NA	NA	NA	NA	NA	NA	NA	NA	NA	NA	NA	NA	NA	17519.9	17587.9	14719.8	26375.6	14920.1	14322.8	8281.35	37819.8	20002.2	19160.7	13334.4	33660.5
CRLF3|Q8IUI8	NA	12261.7	7621.08	11077.6	7557.8	12155.5	19240.3	9464.64	9817.1	13946.4	20061.2	16400.4	21491.9	18371.1	NA	NA	NA	NA	NA	NA	NA	NA	NA	NA	NA	NA	NA	NA	NA	NA	NA	NA	NA	NA	NA	NA	NA	NA	NA	NA	NA	NA	NA	NA	NA	NA	NA	NA	NA
CRNN|Q9UBG3	NA	NA	NA	NA	NA	NA	NA	NA	NA	NA	NA	NA	NA	NA	NA	NA	NA	NA	NA	NA	NA	NA	NA	NA	NA	NA	NA	NA	NA	NA	NA	NA	NA	NA	NA	NA	NA	NA	NA	NA	NA	NA	NA	NA	NA	NA	NA	NA	NA
CRP|P02741	NA	724513	163136	165949	1.1266e+06	196739	558667	224113	2.0901e+06	673701	352665	324125	1.34919e+06	835822	NA	NA	NA	NA	NA	440844	5.1775e+06	348183	1.2175e+06	143930	285495	333056	137428	1.34085e+06	724775	300538	428753	262758	NA	NA	NA	NA	NA	449499	204537	120653	1.08072e+06	97265.1	100725	36188.1	550221	311941	246722	109239	648252
CRTAC1|Q9NQ79	NA	5.17433e+06	5.58369e+06	7.23164e+06	3.39986e+06	5.61305e+06	1.17762e+07	6.91194e+06	8.04273e+06	8.78891e+06	7.9807e+06	6.05418e+06	5.30778e+06	6.46543e+06	NA	NA	NA	NA	NA	6.98519e+06	4.49865e+06	6.28594e+06	1.18001e+07	1.03185e+07	1.69335e+07	6.85528e+06	1.00552e+07	1.03992e+07	1.05991e+07	1.74461e+07	8.63977e+06	6.8612e+06	NA	NA	NA	NA	NA	6.7508e+06	6.3834e+06	7.062e+06	8.78982e+06	4.70613e+06	2.92235e+06	533153	1.41087e+07	6.23056e+06	4.29766e+06	3.92729e+06	9.86218e+06
CRYAB|P02511	NA	NA	NA	NA	NA	NA	NA	NA	NA	NA	NA	NA	NA	NA	NA	NA	NA	NA	NA	15545.4	16874	15267.5	25575.1	11825.5	64394	23178.8	19938.1	23445.7	18070	21066.7	19279.8	18406	NA	NA	NA	NA	NA	NA	NA	NA	NA	NA	NA	NA	NA	NA	NA	NA	NA
CS|O75390	NA	NA	NA	NA	NA	NA	NA	NA	NA	NA	NA	NA	NA	NA	NA	NA	NA	NA	NA	NA	NA	NA	NA	NA	NA	NA	NA	NA	NA	NA	NA	NA	NA	NA	NA	NA	NA	72724.2	67164.3	51558.5	116501	49935.5	50551.8	20789.1	140880	75670.7	62054.6	58860.4	148118
CSDE1|O75534	NA	7001.29	8898.63	5298.64	4625.85	5208.63	19761.3	5226.09	2848.36	14464.9	13898.8	7457.66	22334.9	4144.25	NA	NA	NA	NA	NA	10693	10208.6	7246.03	20203.6	4879.24	29146	11483	9335.63	13330.9	14430.5	12639.8	12814.9	14450.4	NA	NA	NA	NA	NA	NA	NA	NA	NA	NA	NA	NA	NA	NA	NA	NA	NA
CSE1L|P55060	NA	2767.42	3119.5	0	1157.15	1449.73	6043.08	1777.28	1972.41	4750.07	6368.76	3129.61	11419.6	1398.2	NA	NA	NA	NA	NA	4968.1	4247.33	1806.29	6269.74	2679.33	15806.3	5950.71	4251.72	4400.85	7951.8	4692.59	6912.62	5262.1	NA	NA	NA	NA	NA	5491.1	4262.12	2522.72	8072.5	2545.04	2873.53	2890.02	12821.8	5662.92	4856.44	5712.11	15746.9
CSF1|P09603	NA	43652.5	34426.4	55841.5	40201.2	61618.8	68087.6	53346.7	87687.7	53757.8	71639.2	60145.9	69594.6	63585	NA	NA	NA	NA	NA	66731.3	159939	51876.6	69532.3	64746.9	78293.5	56593.1	68644.2	111442	72773.4	84901.1	110383	70737.9	NA	NA	NA	NA	NA	39774.6	32740.2	31886.1	60097.8	41972.9	24548.4	5393.71	67904	44894.9	35900.2	28966.6	57367.6
CSF1R|P07333	NA	NA	NA	NA	NA	NA	NA	NA	NA	NA	NA	NA	NA	NA	NA	NA	NA	NA	NA	NA	NA	NA	NA	NA	NA	NA	NA	NA	NA	NA	NA	NA	NA	NA	NA	NA	NA	NA	NA	NA	NA	NA	NA	NA	NA	NA	NA	NA	NA
CSK|P41240	NA	33629	45620.4	20934.4	22583.5	14453.9	77598.9	20437.4	11491.2	49357.4	70207.6	35383.8	120264	16210.8	NA	NA	NA	NA	NA	112039	149729	76846.6	157498	158478	201454	131736	130670	212096	174814	114777	216529	92471.5	NA	NA	NA	NA	NA	42449.5	22042	10408	80473	13102.4	15287.1	20988.9	63107.4	35068.5	23727.9	38680.6	115356
CSN1S1|P02662	NA	205421	103778	153564	158461	144014	163704	223136	124698	123017	155172	588868	350989	1.8306e+06	NA	NA	NA	NA	NA	226173	142682	177432	95064.5	86724	122150	116806	154044	274060	677926	177184	203237	159496	NA	NA	NA	NA	NA	246240	163107	132468	438745	1.26337e+06	134643	69677.7	227390	103832	132790	100568	203573
CSN1S2|P02663	NA	74000.9	38693.7	52695.2	47367.8	45436.2	64173	90792.8	49598.4	49584.2	49747.1	153043	109516	548492	NA	NA	NA	NA	NA	86004.3	38774.9	61132.7	43491.9	38371.3	58578.9	41361.2	60813.8	92032.1	433490	70660.1	69556	51345	NA	NA	NA	NA	NA	72499.7	68568.2	46996.3	112278	292317	39192.1	15761.3	112061	66613.5	39872	33642.7	86477.2
CSN2|P02666	NA	86131.7	42912.8	64317.6	64470.7	66117.7	79591.3	79752.6	58034.1	64650.4	84329.7	156226	135380	619522	NA	NA	NA	NA	NA	104941	50155.8	79916	53302.7	39300.6	55151.8	49861	73090.3	95670.4	463655	77805.4	72697.5	69712.1	NA	NA	NA	NA	NA	146350	116335	83689	213165	464424	82907.9	34593.7	131474	63965.9	90137.9	56901.9	170239
CSN3|P02668	NA	7706.15	1732.9	5030.25	5935.63	879.688	3544.65	6641.76	5830.12	3672.86	3247.94	25268.3	15544.4	89307.3	NA	NA	NA	NA	NA	NA	NA	NA	NA	NA	NA	NA	NA	NA	NA	NA	NA	NA	NA	NA	NA	NA	NA	6810.12	3851.91	1981.38	7518.85	6520.4	2852.91	2039.2	2535.75	1384.29	2317.97	2047.91	5211.88
CSNK1A1|P48729	NA	42753.6	38391	44238.1	30280.4	42869.3	59100.4	38309.5	40497.1	63909.4	62985	47073	80846.2	35693.4	NA	NA	NA	NA	NA	137299	133476	103888	296735	101966	220478	193153	125459	137397	193585	188900	226163	253822	NA	NA	NA	NA	NA	41349.2	36538.2	33124.3	59459.1	40627.7	22061.3	21227.2	78409	51274	34641	39663.4	69353.5
CSNK1G2|P78368	NA	NA	NA	NA	NA	NA	NA	NA	NA	NA	NA	NA	NA	NA	NA	NA	NA	NA	NA	NA	NA	NA	NA	NA	NA	NA	NA	NA	NA	NA	NA	NA	NA	NA	NA	NA	NA	NA	NA	NA	NA	NA	NA	NA	NA	NA	NA	NA	NA
CSNK2A1|P68400	NA	117595	164402	75333.7	92338.5	45598.9	276538	72138.8	58471.5	277187	257330	134974	510580	62371.3	NA	NA	NA	NA	NA	157672	155485	84992.7	308759	93997.8	202959	202383	152102	164973	216080	205613	224410	246266	NA	NA	NA	NA	NA	90916	52879.1	50055.5	140465	53285	47175.3	26048.4	174288	86063	71402.9	96572	251137
CSNK2A2|P19784	NA	12695.1	12246.6	8867.87	10035.6	7152.91	28859.7	7683.13	7299.03	23912.6	24909.4	16430.7	41216.1	10804.4	NA	NA	NA	NA	NA	62356.5	67851.1	38272.6	110228	39518.4	80495.8	77981.7	60912.1	68590.1	80872.6	81416.1	104129	96995.6	NA	NA	NA	NA	NA	94711.2	55449.6	45883.5	141537	43619.2	43836.5	30649.1	166066	88171.2	71323.3	98256.6	241433
CSNK2B|P67870	NA	30751.9	37437.3	25625.7	29561.6	20884.3	60506.7	22230.6	25616.5	62686.7	60858.7	39273.2	98319.9	28080	NA	NA	NA	NA	NA	24860.9	23495	13157.7	49309.9	22030.7	46925.7	35515	27989.8	20572.9	35963.5	34000.1	43304.1	40805.7	NA	NA	NA	NA	NA	55903.8	35998.1	34113.6	90865.8	33406.9	34690.9	21164.5	96867.5	58171.6	50946.3	57426.8	133621
CSPG4|Q6UVK1	NA	NA	NA	NA	NA	NA	NA	NA	NA	NA	NA	NA	NA	NA	NA	NA	NA	NA	NA	NA	NA	NA	NA	NA	NA	NA	NA	NA	NA	NA	NA	NA	NA	NA	NA	NA	NA	NA	NA	NA	NA	NA	NA	NA	NA	NA	NA	NA	NA
CSRP1|P21291	NA	288748	343674	329124	208608	305163	597860	271588	276589	478794	542342	369153	624573	409813	NA	NA	NA	NA	NA	385842	415704	354968	716889	281852	429941	470776	390721	501312	509640	444712	537365	566324	NA	NA	NA	NA	NA	232816	201299	179226	392700	212049	138454	122292	385571	266730	174157	205841	379077
CSRP2|Q16527	NA	NA	NA	NA	NA	NA	NA	NA	NA	NA	NA	NA	NA	NA	NA	NA	NA	NA	NA	NA	NA	NA	NA	NA	NA	NA	NA	NA	NA	NA	NA	NA	NA	NA	NA	NA	NA	NA	NA	NA	NA	NA	NA	NA	NA	NA	NA	NA	NA
CST3|P01034	NA	392427	502901	573846	252030	457632	646599	385673	520734	764655	608555	392150	711400	493535	NA	NA	NA	NA	NA	352718	401650	377338	599555	283517	348297	460530	441680	403140	581662	1.96841e+06	1.86351e+06	647926	NA	NA	NA	NA	NA	217374	230844	127116	451157	169152	132742	51744.8	238596	277235	155979	196194	535359
CST6|Q15828	NA	21482.6	22704.8	24452.4	19234.3	12867.7	17541.1	36156.9	16200	21406.2	15023.5	29013.9	18550.6	16414.6	NA	NA	NA	NA	NA	78506	49589.8	161795	61979.6	42211.4	121199	233921	71907.5	67037.9	54426.6	97087	118749	57462.2	NA	NA	NA	NA	NA	50516.3	31487.4	32815.5	34149.4	24936.4	30872	11395.2	150554	65198	31699.5	14869	37782.2
CSTA|P01040	NA	601354	526549	863276	380295	327639	392801	1.10814e+06	305603	334349	316305	431332	293134	318958	NA	NA	NA	NA	NA	734397	379514	2.43893e+06	420864	422685	4.26138e+06	4.20173e+06	661840	697136	645020	2.30387e+06	786036	895066	NA	NA	NA	NA	NA	365584	300306	332484	214984	142939	234097	113482	366944	275986	164210	108202	301943
CSTB|P04080	NA	NA	NA	NA	NA	NA	NA	NA	NA	NA	NA	NA	NA	NA	NA	NA	NA	NA	NA	NA	NA	NA	NA	NA	NA	NA	NA	NA	NA	NA	NA	NA	NA	NA	NA	NA	NA	NA	NA	NA	NA	NA	NA	NA	NA	NA	NA	NA	NA
CTBS|Q01459	NA	NA	NA	NA	NA	NA	NA	NA	NA	NA	NA	NA	NA	NA	NA	NA	NA	NA	NA	NA	NA	NA	NA	NA	NA	NA	NA	NA	NA	NA	NA	NA	NA	NA	NA	NA	NA	NA	NA	NA	NA	NA	NA	NA	NA	NA	NA	NA	NA
CTCF|P49711	NA	11784.1	10044	13813.2	9491.43	12563.6	16560.9	9571.44	13591.9	12826.2	16691.7	12985.1	20712.4	14443.9	NA	NA	NA	NA	NA	27555.8	12990.2	33194.3	38450.9	25160.8	45904.6	30554	38860.5	52969.7	37158.5	37793.7	50222.6	31157.9	NA	NA	NA	NA	NA	28942.2	30615	27358.9	48797.5	28567.4	19294	16871.2	62203.1	41925.6	29192.8	24899.4	41532.1
CTDSP1|Q9GZU7	NA	NA	NA	NA	NA	NA	NA	NA	NA	NA	NA	NA	NA	NA	NA	NA	NA	NA	NA	NA	NA	NA	NA	NA	NA	NA	NA	NA	NA	NA	NA	NA	NA	NA	NA	NA	NA	NA	NA	NA	NA	NA	NA	NA	NA	NA	NA	NA	NA
CTDSPL|O15194	NA	NA	NA	NA	NA	NA	NA	NA	NA	NA	NA	NA	NA	NA	NA	NA	NA	NA	NA	NA	NA	NA	NA	NA	NA	NA	NA	NA	NA	NA	NA	NA	NA	NA	NA	NA	NA	NA	NA	NA	NA	NA	NA	NA	NA	NA	NA	NA	NA
CTGF|P29279	NA	174358	252948	206123	121641	104921	328660	188191	103242	282909	608890	169667	671168	115779	NA	NA	NA	NA	NA	283228	419364	157068	559765	171582	462384	270821	285080	312805	353800	416454	555918	358715	NA	NA	NA	NA	NA	324021	191607	174640	489649	207257	171226	88566.1	563960	349859	215004	411914	813233
CTHRC1|Q96CG8	NA	85485.7	78422.8	100979	59151.9	121851	124589	91845.6	187226	143520	121985	109543	121320	127382	NA	NA	NA	NA	NA	NA	NA	NA	NA	NA	NA	NA	NA	NA	NA	NA	NA	NA	NA	NA	NA	NA	NA	NA	NA	NA	NA	NA	NA	NA	NA	NA	NA	NA	NA
CTNNA1|P35221	NA	922559	870079	1.09437e+06	819183	1.25281e+06	1.37988e+06	1.11891e+06	1.12488e+06	1.32237e+06	1.43468e+06	1.15737e+06	1.41968e+06	1.25701e+06	NA	NA	NA	NA	NA	842832	1.20165e+06	863211	1.09198e+06	826000	1.10514e+06	740254	1.04409e+06	1.4157e+06	977926	1.16334e+06	1.30712e+06	966893	NA	NA	NA	NA	NA	772614	727368	707103	1.02842e+06	818534	508050	437432	1.47176e+06	911680	719349	573161	1.03209e+06
CTNND1|O60716	NA	166197	152454	158950	117363	198077	302862	155229	161868	202871	295088	233053	336712	212418	NA	NA	NA	NA	NA	103028	126215	88357.6	152080	80970.6	161952	92664.8	112922	138023	122217	125425	131718	125452	NA	NA	NA	NA	NA	112108	110026	90065.1	183936	103936	70777.6	57751.9	234260	142361	100493	99147	220307
[truncated: 2,551 more rows]
[truncated: 95 more columns]

## Sheet: Table S6
Table S6: Variance-corrected abundance of Set 1 proteins (normalization, TAMPOR, batch regression).
[truncated: 2,078 more rows]

[truncated: 28 more sheets: Table S7, Table S8, Table S9, Table S10, Table S11, Table S12, Table S13, Table S14, Table S15, Table S16, Table S17, Table S18, Table S19, Table S20, Table S21, Table S22, Table S23, Table S24, Table S25, Table S26 …]
